# Supplementary material for: Identification of unique transcriptomic signatures through integrated multispecies comparative analysis and WGCNA in bovine oocyte development
Source: BMC Genomics. 2023 May 18;24:265. doi: 10.1186/s12864-023-09362-w (PMC10193610; doi:10.1186/s12864-023-09362-w)
Supplement: Supplementary file 1 — Additional file 1. [file 12864_2023_9362_MOESM1_ESM.zip › Table S1.csv]

DEGs of cattle : MII vs GV
GENE	baseMean	log2FoldChange	lfcSE	stat	pvalue	padj
RCAN1	734.7922506	5.22709781	0.496699595	10.5236603	6.72E-26	7.99E-24
KCNE1	1059.95226	-2.798135879	0.392150057	-7.135370314	9.65E-13	2.41E-11
MRPS6	7179.267248	-1.847992629	0.247046905	-7.480331033	7.41E-14	2.23E-12
ATP5PO	29001.9067	-1.435918505	0.257926326	-5.567165343	2.59E-08	2.87E-07
ITSN1	352.5516213	1.212362466	0.398367958	3.043323239	0.002339809	0.007174346
CRYZL1	2004.90756	-2.082554474	0.243785069	-8.542584191	1.31E-17	6.42E-16
TMEM50B	4367.596701	1.68537132	0.257505551	6.544990255	5.95E-11	1.07E-09
IFNGR2	106.645409	1.066952417	0.460049857	2.319210409	0.02038363	0.045983534
IFNAR1	171.9830903	1.281357939	0.388662473	3.296839877	0.000977792	0.003376479
IFNAR2	37.09239089	7.593066163	1.424544195	5.330172408	9.81E-08	9.53E-07
SOD1	75399.07582	-1.533545566	0.269018477	-5.700521329	1.19E-08	1.42E-07
TIAM1	357.5809625	1.686662268	0.409654848	4.117276478	3.83E-05	0.000197011
ENSBTAG00000048631	2313.393975	1.405465399	0.333382859	4.215769833	2.49E-05	0.00013358
BACH1	788.6317462	1.432562772	0.369749512	3.874414235	0.000106881	0.00049033
LTN1	3372.583814	1.22511047	0.219298176	5.586505511	2.32E-08	2.60E-07
ENSBTAG00000038433	2560.181225	-2.665401546	0.350265137	-7.609668409	2.75E-14	8.79E-13
ADAMTS1	106.8074622	7.546622115	1.429121044	5.280603868	1.29E-07	1.21E-06
CYYR1	28.50182787	8.183172394	1.447548776	5.653123769	1.58E-08	1.82E-07
JAM2	247.9211214	4.341458765	1.248859204	3.476339647	0.000508308	0.001916082
bta-mir-155	7.381922116	6.235268037	1.903937228	3.274933619	0.001056868	0.003609644
TMPRSS15	7.180996776	4.038080536	1.528197888	2.642380655	0.008232547	0.021138117
C1H21orf91	5991.844742	1.421555232	0.246866911	5.758387084	8.49E-09	1.04E-07
BTG3	352.4263537	2.993999028	0.563890697	5.309537899	1.10E-07	1.06E-06
CXADR	679.8301956	1.343969125	0.265520115	5.061647116	4.16E-07	3.49E-06
7SK	6.750429794	-3.086096764	1.287105984	-2.397702134	0.016498275	0.038398069
USP25	6801.926547	1.450836359	0.219129006	6.620923392	3.57E-11	6.67E-10
ENSBTAG00000052575	87.38296131	2.397118336	0.678163879	3.534718392	0.00040821	0.001583446
NRIP1	178.7856249	1.346360927	0.498620874	2.700169603	0.006930414	0.0182173
HSPA13	634.6465434	1.456100502	0.314876005	4.624361591	3.76E-06	2.50E-05
ENSBTAG00000045974	98.9482137	-3.186684592	0.483803715	-6.586730309	4.50E-11	8.29E-10
CHMP2B	4648.828077	1.031369314	0.241698311	4.267176348	1.98E-05	0.000109548
CGGBP1	8945.342552	1.902485264	0.229365219	8.294567399	1.09E-16	4.75E-15
PROS1	207.2682467	5.236257464	0.475169569	11.01976602	3.07E-28	4.60E-26
ARL13B	7183.486508	1.432810015	0.233509395	6.135984435	8.46E-10	1.26E-08
Metazoa_SRP	73.30410386	-3.153854122	0.44283665	-7.121935641	1.06E-12	2.64E-11
ENSBTAG00000050258	22.38295229	1.596740785	0.685214836	2.330277601	0.019791484	0.044839776
RIOX2	3670.103094	-1.292593143	0.225320068	-5.736697815	9.65E-09	1.17E-07
ENSBTAG00000023666	263655.7124	-3.123334096	0.335141478	-9.319449549	1.17E-20	8.23E-19
COL8A1	28.31028498	1.931195997	0.730326659	2.644290707	0.008186232	0.021045299
NIT2	398.0599965	-1.216955595	0.282300087	-4.310858022	1.63E-05	9.22E-05
ENSBTAG00000013321	4469.129981	-2.094068512	0.319150934	-6.56137359	5.33E-11	9.65E-10
TFG	12805.9571	1.199738474	0.254694356	4.710502793	2.47E-06	1.72E-05
ENSBTAG00000026836	3362.157325	1.280815908	0.253533523	5.051860175	4.38E-07	3.65E-06
PCNP	6003.083952	1.646019592	0.255990669	6.429998396	1.28E-10	2.18E-09
RPL24	5789.121345	-1.533731901	0.293909542	-5.218380765	1.80E-07	1.64E-06
BBX	3151.122142	1.231876587	0.289790932	4.250914885	2.13E-05	0.000116692
CD47	715.883238	1.098976414	0.355972395	3.087251793	0.002020164	0.006334016
ENSBTAG00000055188	2.326660043	-4.775191138	2.260699829	-2.112262352	0.034663953	0.072150028
CIP2A	6782.841525	1.368213514	0.220757461	6.197813225	5.73E-10	8.74E-09
DZIP3	4541.482493	1.333858485	0.275788254	4.836531171	1.32E-06	9.83E-06
TRAT1	9192.466512	1.202700985	0.381727073	3.15068296	0.001628892	0.005257462
DPPA4	2.855430938	-3.994315164	1.998301226	-1.998855383	0.045624003	0.090770346
CD96	54.66466555	-2.788437556	0.611533907	-4.559743171	5.12E-06	3.30E-05
ABHD10	9203.13876	1.176488715	0.315127072	3.733378755	0.000188928	0.000803163
TMPRSS7	393.3087038	1.083721578	0.385790823	2.809091126	0.004968158	0.013688798
CD200	6241.855983	1.197745211	0.235505129	5.08585616	3.66E-07	3.12E-06
CCDC80	308.2608414	4.729034914	1.175306576	4.02366073	5.73E-05	0.000282
ENSBTAG00000000242	44.66909887	1.893162255	0.685333138	2.762397075	0.005737865	0.015467398
GRAMD1C	100.7660312	1.487928605	0.539962355	2.755615443	0.005858183	0.015750275
ZDHHC23	45.19009527	1.946886203	0.536730758	3.627305073	0.000286395	0.001158717
QTRT2	2797.127186	1.103711839	0.224502679	4.916252426	8.82E-07	6.80E-06
ZBTB20	66.55830355	1.920762437	0.727304044	2.640934631	0.008267767	0.021219681
ENSBTAG00000048452	10.32864802	3.52371639	1.137142111	3.098747604	0.001943405	0.006128791
IGSF11	346.826164	1.678241236	0.376355192	4.459195121	8.23E-06	5.01E-05
ENSBTAG00000054494	163.6202033	1.352043284	0.347916578	3.886113424	0.000101862	0.000469875
UPK1B	1180.011912	4.190320168	0.949231116	4.414436166	1.01E-05	6.00E-05
B4GALT4	2511.46669	1.207244756	0.40918285	2.950379657	0.003173837	0.009309887
POGLUT1	73.94364101	1.916554481	0.591988118	3.237488087	0.00120587	0.004037014
POPDC2	30.68791549	-2.310168966	0.637965824	-3.621148468	0.000293298	0.001181719
COX17	4825.791806	-1.620636677	0.258119145	-6.278638025	3.42E-10	5.47E-09
NR1I2	795.5244396	-2.358335387	0.339660337	-6.943216886	3.83E-12	8.59E-11
FSTL1	1157.259021	1.309449562	0.285736892	4.582710881	4.59E-06	3.00E-05
NDUFB4	22158.78411	-1.219496059	0.276075933	-4.417248708	1.00E-05	5.93E-05
HGD	238.4037871	-2.697234485	0.299332291	-9.010836997	2.04E-19	1.23E-17
FBXO40	102.9547995	-1.114206501	0.427459196	-2.606579789	0.009145151	0.023104794
IQCB1	15492.66462	1.037060481	0.318003477	3.261160823	0.001109571	0.003754527
EAF2	583.20289	-2.110073081	0.339578246	-6.213805233	5.17E-10	7.98E-09
CASR	3026.04732	-1.579488937	0.283612648	-5.56917666	2.56E-08	2.84E-07
CSTA	155.2589344	-2.562569778	0.452998807	-5.656901831	1.54E-08	1.79E-07
MIX23	15091.68873	-1.223385283	0.252964684	-4.836190023	1.32E-06	9.85E-06
FAM162A	7153.315196	-2.451636488	0.296227944	-8.276182358	1.27E-16	5.48E-15
DTX3L	263.6992284	2.09136019	1.024919146	2.040512366	0.041299321	0.08344518
PARP14	850.1697061	3.504583791	1.065193534	3.290091125	0.001001549	0.003448181
SEMA5B	6.937397583	-5.360288178	1.624977475	-3.298684604	0.00097139	0.003358181
SEC22A	2973.013215	-1.296016378	0.267136656	-4.851510824	1.23E-06	9.19E-06
HACD2	1603.577878	1.02313044	0.210081134	4.87016812	1.12E-06	8.42E-06
MYLK	276.6828874	1.05586726	0.386602777	2.731142457	0.006311518	0.016795181
ENSBTAG00000054441	97.94539196	-1.282802478	0.481243172	-2.665601411	0.007685075	0.019943543
CCDC14	6417.986474	1.334926292	0.250256238	5.33423783	9.59E-08	9.33E-07
ROPN1	74.7304457	-2.707946578	0.443621668	-6.104180144	1.03E-09	1.50E-08
U4	7.734921995	-3.141095036	1.222592417	-2.569208668	0.010193106	0.025369906
MUC13	98.5067051	1.090815082	0.418410318	2.607046326	0.0091327	0.023082828
HEG1	180.2664045	1.498650871	0.629185544	2.381890185	0.017224033	0.039815726
SLC12A8	260.8322694	-1.879599003	0.334717835	-5.615473119	1.96E-08	2.23E-07
FYTTD1	1429.896575	1.326126448	0.227348226	5.833018682	5.44E-09	6.93E-08
ZDHHC19	66.72416741	-1.640353912	0.434726348	-3.773302265	0.000161101	0.000698394
SLC51A	153.15923	1.410665106	0.427862888	3.297002722	0.000977226	0.003375154
FBXO45	2068.814566	1.198446743	0.227288855	5.272791507	1.34E-07	1.26E-06
NRROS	32.17045826	-1.863850319	0.5665399	-3.289883589	0.001002288	0.003450081
PAK2	8835.146831	1.165773816	0.227730021	5.119104688	3.07E-07	2.66E-06
NCBP2AS2	101.0237494	-1.033897987	0.465410083	-2.221477412	0.026318643	0.057188677
MELTF	68.34096913	-1.987561856	0.49743597	-3.995613458	6.45E-05	0.000312595
DLG1	4061.519768	1.550355434	0.243358593	6.370662385	1.88E-10	3.14E-09
PPP1R2	6927.984449	1.287230153	0.228489591	5.633648992	1.76E-08	2.03E-07
ACAP2	5108.534566	1.508786482	0.209955922	7.18620588	6.66E-13	1.70E-11
ACAP2	2888.318265	1.46851876	0.232432662	6.318039591	2.65E-10	4.32E-09
ATP13A3	1475.334913	2.063517885	0.228090955	9.04690798	1.47E-19	9.01E-18
ENSBTAG00000053503	739.8652923	1.382284655	0.250453084	5.519136098	3.41E-08	3.67E-07
CCDC50	30725.76433	-1.454163792	0.296849878	-4.89865046	9.65E-07	7.38E-06
TMEM207	13.45203775	-2.696924162	1.119128181	-2.409843849	0.015959349	0.037327584
P3H2	15.14665779	2.609439543	0.947785072	2.753197556	0.005901627	0.015846277
SST	11.47840003	-2.296301045	1.0376612	-2.212958377	0.026900515	0.058264064
RTP4	30.56350968	8.279620011	3.908133387	2.118561265	0.034127562	0.071218539
RFC4	4512.565482	-1.860090158	0.294168686	-6.323209257	2.56E-10	4.19E-09
EIF4A2	27491.75056	1.149423883	0.294724059	3.900000178	9.62E-05	0.000445731
TBCCD1	52.2222788	2.231995816	0.571743666	3.90384004	9.47E-05	0.000439599
ETV5	864.8080704	-1.113403838	0.234688434	-4.744178575	2.09E-06	1.49E-05
TRA2B	1179.287365	1.357551177	0.358969079	3.781805336	0.000155695	0.000678149
EHHADH	64.72315972	1.172136968	0.504529515	2.323227748	0.020166921	0.045539245
ENSBTAG00000052825	20.71082925	-1.653505893	0.67313349	-2.456430883	0.014032479	0.033479251
PARL	39706.02433	1.011346032	0.237360448	4.260802671	2.04E-05	0.000112349
KLHL24	195.9123344	2.151692694	0.535963538	4.014625139	5.95E-05	0.00029127
ENSBTAG00000032217	10.75113603	-2.195737982	0.911521523	-2.408871241	0.016001942	0.037414629
B3GNT5	133.0920947	2.311333195	0.430738464	5.365978177	8.05E-08	7.97E-07
NDUFB5	6225.418897	-1.022540056	0.243013999	-4.207741363	2.58E-05	0.000137773
MFN1	5411.387132	1.08840279	0.205295586	5.301637552	1.15E-07	1.10E-06
ZNF639	2008.019879	-1.486041451	0.295428543	-5.030121455	4.90E-07	4.04E-06
PIK3CA	2868.646153	1.109940838	0.221957592	5.000688767	5.71E-07	4.63E-06
ENSBTAG00000043271	4.460303384	4.512540242	2.063957346	2.186353439	0.028789757	0.061692815
ZMAT3	685.9760521	1.112469748	0.291882835	3.811357212	0.000138206	0.00061195
ENSBTAG00000052803	251.3760017	1.639594197	0.34769296	4.715638183	2.41E-06	1.69E-05
TBL1XR1	7478.774512	1.592207609	0.235999995	6.746642565	1.51E-11	3.02E-10
ENSBTAG00000054926	1111.255409	1.787341763	0.291997629	6.121083126	9.29E-10	1.37E-08
SPATA16	281.0146075	-2.160807196	0.301135147	-7.175539685	7.20E-13	1.83E-11
ECT2	17747.87782	1.280256696	0.25170598	5.086318158	3.65E-07	3.11E-06
NCEH1	45.26336571	3.701183763	0.94441588	3.919018986	8.89E-05	0.000415748
TNFSF10	149.2504563	1.328912665	0.55460657	2.396135812	0.01656895	0.038533365
SLC7A14	130.5090055	-1.264691363	0.414222595	-3.053168463	0.002264388	0.00698101
CLDN11	2611.111324	1.410021047	0.316702937	4.452188101	8.50E-06	5.16E-05
SKIL	139.9194329	5.209377285	1.287798637	4.045179996	5.23E-05	0.000259906
ENSBTAG00000049676	15.26506401	3.28685278	1.154934142	2.845922258	0.0044283	0.012403413
MYNN	9179.875375	1.675310506	0.267210282	6.269633398	3.62E-10	5.75E-09
SERPINI1	403.4077667	-1.647998997	0.345306924	-4.772562846	1.82E-06	1.31E-05
BCHE	9.373764895	3.392419979	1.724530155	1.96715608	0.04916522	0.096390553
ENSBTAG00000018312	52.89193553	1.532240768	0.517989505	2.958053694	0.003095882	0.009124783
PPM1L	2477.29043	-1.481440314	0.329268555	-4.499185519	6.82E-06	4.24E-05
SCARNA7	7.516039999	5.254274074	1.569198516	3.348380731	0.000812853	0.002881669
TRIM59	22557.31779	1.365332213	0.293139449	4.657620172	3.20E-06	2.18E-05
SCHIP1	58.28069061	1.519156066	0.513604366	2.957833241	0.003098097	0.009126933
U6	3.215165045	3.990457931	1.948857915	2.047587923	0.040600394	0.082186147
RARRES1	4398.375546	-1.503208647	0.228217402	-6.586739822	4.50E-11	8.29E-10
LXN	482.5644337	3.373441838	0.87678155	3.847528313	0.000119315	0.00053869
PTX3	1700.506399	6.266127712	1.085852481	5.770698896	7.89E-09	9.77E-08
TIPARP	3170.885107	1.441092875	0.252186646	5.7143901	1.10E-08	1.32E-07
SLC33A1	200.2336837	2.71562064	0.520192087	5.220418975	1.79E-07	1.63E-06
ENSBTAG00000024623	17.1863877	-2.49661952	0.831259541	-3.00341758	0.002669658	0.008031633
ENSBTAG00000047341	783.7568425	1.150425165	0.403851477	2.848634288	0.004390732	0.012315128
MBNL1	756.6411017	1.868180399	0.281722688	6.631274214	3.33E-11	6.25E-10
SUCNR1	141.5777583	8.665320564	1.15691159	7.4900456	6.88E-14	2.08E-12
IGSF10	259.1819633	-1.765419095	0.324690419	-5.437238034	5.41E-08	5.59E-07
EIF2A	7600.899089	1.296596075	0.304467197	4.258573953	2.06E-05	0.000113305
RNF13	13027.79915	1.373961782	0.359204981	3.825007594	0.000130768	0.000583926
COMMD2	4152.074597	-1.476173224	0.279349709	-5.284319901	1.26E-07	1.19E-06
WWTR1	52.29276498	-1.449141888	0.513455932	-2.822329623	0.004767615	0.013223208
TM4SF1	203.7510142	4.568597801	0.54725042	8.34827646	6.93E-17	3.09E-15
HLTF	3973.362581	1.13414937	0.280153647	4.048311995	5.16E-05	0.00025673
GYG1	4388.313984	-1.889169643	0.27249602	-6.932833888	4.12E-12	9.17E-11
CPB1	44.73375579	1.345906947	0.556058957	2.42043929	0.015501768	0.036428363
AGTR1	7.281535134	4.266849924	1.656911904	2.575182129	0.010018732	0.025003423
ENSBTAG00000050282	114.8402556	-1.090084555	0.525163931	-2.075703397	0.037921392	0.077649968
PLSCR2	2361.630826	2.040395345	0.254667828	8.011987056	1.13E-15	4.37E-14
PLSCR4	123.1567995	5.977215835	1.206434718	4.954446143	7.25E-07	5.74E-06
PLOD2	751.8867477	3.945178926	1.206495878	3.269948118	0.001075672	0.003658588
DIPK2A	392.4058727	-1.945828242	0.313740288	-6.202034975	5.57E-10	8.55E-09
ENSBTAG00000052125	66.51748279	-2.932483427	0.545730062	-5.373505388	7.72E-08	7.68E-07
CHST2	20.54407042	5.308005332	1.124138399	4.721843269	2.34E-06	1.64E-05
U2SURP	6951.759798	1.00698725	0.224840851	4.47866678	7.51E-06	4.62E-05
TRPC1	32.94979137	1.955003673	0.790195309	2.474076536	0.013358108	0.03211556
XRN1	10300.63449	1.69231155	0.249154592	6.792214961	1.10E-11	2.28E-10
RNF7	2591.016635	1.384942623	0.330666404	4.188337872	2.81E-05	0.00014863
ENSBTAG00000054849	2999.246769	-1.348261532	0.296860196	-4.541739014	5.58E-06	3.55E-05
RBP1	2493.650843	4.454104757	0.42349783	10.51742051	7.18E-26	8.49E-24
MRPS22	4123.750801	-1.192238919	0.246031635	-4.8458765	1.26E-06	9.43E-06
ENSBTAG00000046738	13.59357215	2.314614649	1.018003814	2.273679741	0.022985249	0.050905575
PIK3CB	1259.481556	1.047561059	0.232916646	4.497579183	6.87E-06	4.27E-05
ESYT3	161.3329208	-1.096565897	0.351679803	-3.11808039	0.001820331	0.005783207
MRAS	2141.205142	1.007460662	0.22222087	4.533600562	5.80E-06	3.66E-05
NME9	17.28746745	-2.352150382	0.804706097	-2.922993115	0.003466842	0.01004101
A4GNT	381.0902876	-2.907315106	0.445447533	-6.526728492	6.72E-11	1.20E-09
CLDN18	1555.221658	-2.018299694	0.312937637	-6.449526861	1.12E-10	1.93E-09
ENSBTAG00000054797	2458.651881	1.891439402	0.218610654	8.652091601	5.06E-18	2.57E-16
STAG1	1656.19821	1.835544185	0.255370342	7.187773531	6.59E-13	1.68E-11
PCCB	2325.334584	-1.388581195	0.269793426	-5.146831099	2.65E-07	2.33E-06
ENSBTAG00000052750	114.7408682	1.76116851	0.385093082	4.573357955	4.80E-06	3.12E-05
EPHB1	103.0645293	-2.309642738	0.4406502	-5.241442622	1.59E-07	1.47E-06
ANAPC13	20199.38144	-3.037430693	0.305321394	-9.948306129	2.57E-23	2.32E-21
AMOTL2	93.9818153	2.228451188	0.505574266	4.4077623	1.04E-05	6.17E-05
RYK	3078.583829	1.381762773	0.224458285	6.155989163	7.46E-10	1.11E-08
SLCO2A1	80.39383391	-1.049940427	0.474868144	-2.211014656	0.027034822	0.058524119
TMEM108	354.0738466	-1.541343077	0.342265403	-4.503356356	6.69E-06	4.17E-05
NPHP3	130.4176266	1.446857395	0.402108873	3.598173264	0.00032046	0.001281349
ACAD11	1600.74208	1.764784331	0.281138136	6.277285454	3.45E-10	5.50E-09
bta-mir-2288	3.61292798	5.195448067	2.029603942	2.559833453	0.010472234	0.025987437
ENSBTAG00000053358	42.24806197	1.172736263	0.552030409	2.124405184	0.033636277	0.070352603
NUDT16	935.2190987	-3.193974071	0.257560799	-12.40085481	2.59E-35	7.11E-33
HMGN1	6901.473761	1.099938449	0.247166782	4.450187206	8.58E-06	5.20E-05
GET1	7183.995992	1.655951987	0.392289085	4.221254296	2.43E-05	0.000130828
PCP4	1849.611861	-2.145769478	0.32363758	-6.630161678	3.35E-11	6.29E-10
MX2	511.6081496	9.759885791	2.225560408	4.385360988	1.16E-05	6.78E-05
MX1	2608.187611	8.207247901	1.517759002	5.407477662	6.39E-08	6.48E-07
ENSBTAG00000050235	16.37441327	2.337888533	0.946042872	2.471228951	0.013464958	0.032338707
RIPK4	505.8526233	-1.492089712	0.273630275	-5.452940884	4.95E-08	5.18E-07
TFF1	2.280390895	-4.721787535	2.370707383	-1.991720939	0.046401685	0.091970135
WDR4	84.34273664	-1.562798576	0.367438751	-4.25322199	2.11E-05	0.000115668
CBS	191.1757838	-1.781093618	0.3879879	-4.59059063	4.42E-06	2.90E-05
PDXK	213.9982726	-1.505273775	0.419700078	-3.586546332	0.000335087	0.001331462
CSTB	123.443477	5.568216998	0.631961229	8.811010452	1.24E-18	6.87E-17
CSTB	24113.52734	1.892894965	0.257766167	7.343457795	2.08E-13	5.88E-12
RRP1	615.7918937	-1.358383176	0.240236155	-5.654366117	1.56E-08	1.81E-07
TRAPPC10	481.5931904	1.468929355	0.408198215	3.598568788	0.000319973	0.001279685
GATD3	268.2975741	-1.834782026	0.303613014	-6.043160003	1.51E-09	2.13E-08
ICOSLG	9.985809484	2.185824403	0.998763988	2.18852945	0.028631058	0.061417002
PFKL	57.49193443	3.214937846	0.694983192	4.625921726	3.73E-06	2.49E-05
CFAP410	71.44667767	-1.720593489	0.479833795	-3.585811393	0.000336032	0.001334354
UBE2G2	1001.231908	-1.275671177	0.29739021	-4.289553362	1.79E-05	0.000100125
COL18A1	17.79018453	3.292155178	0.962542295	3.420270668	0.000625589	0.002295734
COL6A2	13.29261587	3.067118065	1.15654832	2.651958429	0.008002639	0.020628255
FTCD	24.27225198	-3.199109868	0.791819697	-4.040199908	5.34E-05	0.000264844
YBEY	271.2200038	-1.096822002	0.359000197	-3.055212811	0.002249009	0.006937078
DIP2A	34.06343589	1.351064488	0.518093398	2.607762408	0.009113619	0.023044079
ENSBTAG00000052513	284.4910579	-3.387272709	0.399421813	-8.480439981	2.24E-17	1.07E-15
TDRP	527.6475199	1.423611582	0.262511703	5.423040453	5.86E-08	6.01E-07
ENSBTAG00000046447	295.48207	-3.455737768	0.564660074	-6.120032078	9.36E-10	1.38E-08
MGC127133	17.5563899	-2.580798214	0.844072301	-3.057555865	0.0022315	0.0068923
CBR3	28980.75127	-4.138389696	0.251790767	-16.43582786	1.06E-60	3.91E-57
DOP1B	390.4867305	-1.276275992	0.247621249	-5.15414568	2.55E-07	2.24E-06
MORC3	6206.533146	1.32415592	0.273366486	4.843885372	1.27E-06	9.52E-06
PIGP	12973.15751	-2.822284197	0.33523947	-8.418710948	3.81E-17	1.75E-15
VPS26C	682.3025655	-1.103518666	0.266620005	-4.138919228	3.49E-05	0.000180677
KCNJ15	103.6428703	-2.158773966	0.480624438	-4.491602576	7.07E-06	4.37E-05
ETS2	15.02653157	3.02477556	1.042292172	2.902041905	0.003707389	0.010628464
ANKRD28	677.8323533	1.00555229	0.310737203	3.23602157	0.001212082	0.004054279
DAZL	5367.631781	1.240867387	0.336936226	3.682796008	0.00023069	0.000958651
EFHB	8134.448238	-1.83892808	0.253225301	-7.262023484	3.81E-13	1.03E-11
SGO1	43888.86222	1.089521049	0.231409897	4.708186924	2.50E-06	1.74E-05
ENSBTAG00000048736	16.61581494	3.405569221	0.924670771	3.683007322	0.000230499	0.000958227
TMEM39B	141.5448186	-1.688173638	0.34143793	-4.944306099	7.64E-07	6.00E-06
KHDRBS1	1227.358736	1.509256468	0.256517227	5.883645663	4.01E-09	5.24E-08
ASMT	12.03992472	-3.05518211	1.015105704	-3.009718199	0.002614902	0.007891369
KLHL4	1224.930097	-2.202298548	1.033718531	-2.130462483	0.03313345	0.069472875
ENSBTAG00000053288	279.0710954	-1.41884518	0.310932637	-4.563191546	5.04E-06	3.26E-05
ENSBTAG00000054028	43.63736873	-3.564031909	0.6060659	-5.880601281	4.09E-09	5.33E-08
CT83	10912.21005	-2.957798823	0.311943031	-9.481855759	2.50E-21	1.88E-19
RNF113A	557.3987035	-1.143250816	0.275405441	-4.151155514	3.31E-05	0.000172153
NKAP	3219.968576	1.06624657	0.238661208	4.467615736	7.91E-06	4.83E-05
ENSBTAG00000051760	59.06084713	-1.392684558	0.583071084	-2.388533057	0.016915786	0.039206424
ATP1B4	10.34567212	-2.437612339	0.977867676	-2.492783429	0.012674613	0.030692422
MCTS1	1413.222586	-2.027030006	0.281000256	-7.213623356	5.45E-13	1.42E-11
CT47B1	9.343490445	-2.155294668	1.053718926	-2.04541706	0.040813758	0.082581779
XIAP	2067.502481	1.555427466	0.216227144	7.193488473	6.32E-13	1.62E-11
STAG2	518.7094122	1.210608696	0.330218971	3.666078573	0.000246298	0.001013396
TENM1	2028.948654	-1.363541976	0.271288175	-5.026175489	5.00E-07	4.11E-06
SMARCA1	781.4216555	2.14126015	0.422817009	5.064271556	4.10E-07	3.44E-06
ZDHHC9	71.01031914	1.800689798	0.683513306	2.634461954	0.008427075	0.021577479
UTP14A	7579.053531	1.075056832	0.276880026	3.882753287	0.00010328	0.000475823
ZNF280C	1092.153044	1.623939023	0.317046843	5.122079153	3.02E-07	2.62E-06
SLC25A14	1835.757293	-2.034757868	0.252629879	-8.054304104	7.99E-16	3.15E-14
ENOX2	264.090702	1.09981835	0.371077226	2.963852999	0.003038134	0.008980423
ARHGAP36	9.087507918	6.536629612	1.741842306	3.752710329	0.000174933	0.000751466
IGSF1	46.03395629	1.589590667	0.542041375	2.932600242	0.003361364	0.009774416
RAP2C	2244.402735	1.564661294	0.297875715	5.252731974	1.50E-07	1.39E-06
HS6ST2	15.07380743	2.390177429	0.975821502	2.449400248	0.014309434	0.034056268
USP26	26.38062538	-3.998576858	1.018286174	-3.926771235	8.61E-05	0.000404014
GPC3	6900.128677	-1.555784735	0.264350814	-5.885303368	3.97E-09	5.19E-08
bta-mir-106a	3.084252606	-5.183309298	2.053382438	-2.524278577	0.011593602	0.028391771
PHF6	5382.97516	1.236827683	0.285437657	4.333092194	1.47E-05	8.41E-05
HPRT1	19110.87141	1.154830613	0.286550008	4.030118936	5.57E-05	0.00027491
PLAC1	902.1401096	-2.231217911	0.351187695	-6.35334877	2.11E-10	3.49E-09
ENSBTAG00000053525	462.0539122	-2.296486676	0.342529772	-6.7044878	2.02E-11	3.95E-10
ENSBTAG00000019546	5.640130758	-3.612614559	1.828051966	-1.97620999	0.048130999	0.094803159
ARHGEF6	45.43659854	2.951323066	0.926329523	3.186040163	0.001442346	0.00473074
MCF2	1405.712753	1.455728766	0.289268198	5.032453542	4.84E-07	4.00E-06
ENSBTAG00000047089	124.2878801	1.420695663	0.373744945	3.801243819	0.000143972	0.00063428
MGC148328	19.06525501	-2.37798256	0.871151696	-2.729699741	0.006339203	0.016856684
ENSBTAG00000055043	14.15634285	4.758959955	1.209226644	3.935540106	8.30E-05	0.000390536
ENSBTAG00000052973	28.36808022	-1.984495406	0.664276648	-2.98745321	0.002813124	0.008394739
FMR1	5896.988182	1.066521346	0.210360962	5.069958486	3.98E-07	3.35E-06
AFF2	394.9325091	2.737384275	0.528582455	5.178727085	2.23E-07	1.99E-06
MAMLD1	6.878799506	3.90228383	1.75544875	2.222955144	0.026218825	0.057005378
MTMR1	1758.013822	-1.657573783	0.24834289	-6.674536912	2.48E-11	4.78E-10
CD99L2	99.93146849	-1.589013282	0.351450435	-4.521301229	6.15E-06	3.86E-05
GPR50	154.4752111	10.61844775	1.27695115	8.315469039	9.14E-17	4.03E-15
FATE1	153.5101055	-2.078921963	0.463410308	-4.486136646	7.25E-06	4.47E-05
CETN2	46504.26039	1.090107202	0.352828084	3.089627078	0.00200408	0.006294292
NSDHL	2098.118003	-1.148713993	0.234185796	-4.905139482	9.34E-07	7.17E-06
ENSBTAG00000048506	51.84684253	-2.989320653	0.59090131	-5.058916954	4.22E-07	3.52E-06
ENSBTAG00000052777	2.124969035	-4.632689701	2.343260022	-1.977027584	0.048038512	0.094674853
RAB39B	69.6047521	-1.075072959	0.500072751	-2.149833112	0.031568418	0.066585395
CMC4	2126.990248	-3.688900617	0.266358771	-13.84936793	1.28E-43	7.89E-41
MTCP1	1521.026939	-2.632062587	0.278951425	-9.435558863	3.89E-21	2.87E-19
FUNDC2	1899.05674	-2.050402234	0.222022172	-9.235123747	2.58E-20	1.72E-18
HAUS7	43.57340126	1.129467632	0.54305884	2.079825516	0.03754154	0.07702618
CCNQ	48593.33954	1.110299045	0.242191342	4.584387853	4.55E-06	2.97E-05
BCAP31	2499.344263	-1.632711401	0.242827757	-6.723742866	1.77E-11	3.51E-10
ABCD1	12.70339457	-1.646858177	0.813970407	-2.02324085	0.043048322	0.086457803
IDH3G	514.8222667	-2.487518565	0.360518098	-6.899843796	5.21E-12	1.13E-10
ENSBTAG00000038379	407.4514106	-1.022074506	0.289001747	-3.536568613	0.000405361	0.001574715
ARHGAP4	8.180889408	-2.178706481	1.060036262	-2.055313161	0.039848767	0.080886722
NAA10	583.0092358	-2.174631589	0.364153974	-5.971736536	2.35E-09	3.21E-08
RENBP	37.32569459	3.887187602	0.83272719	4.668020508	3.04E-06	2.09E-05
FLNA	153.0671804	4.932930565	0.641075505	7.694773128	1.42E-14	4.72E-13
ENSBTAG00000052040	136.782952	-2.124759041	0.406084803	-5.232303763	1.67E-07	1.54E-06
UBL4A	1257.241248	-2.185228616	0.229457793	-9.523444749	1.68E-21	1.30E-19
IKBKG	74.75168321	-1.487617462	0.448838945	-3.314368058	0.000918505	0.003199321
ENSBTAG00000048914	34.45742133	-8.658408131	3.908193576	-2.215450172	0.026729181	0.0579237
ENSBTAG00000001911	34.14419972	5.72614498	1.135428761	5.043156537	4.58E-07	3.80E-06
ENSBTAG00000016019	23.11471055	-2.117706409	0.648559448	-3.265246411	0.001093689	0.003707239
TSPAN6	1885.779935	4.498803034	0.821824541	5.474164869	4.40E-08	4.64E-07
SRPX2	93.20643465	1.365904183	0.562239625	2.429398644	0.015123893	0.035740861
BEX2	301.7226251	3.738535786	1.463548666	2.554432164	0.010636115	0.026337388
BEX5	197.0811255	2.85055791	1.13305872	2.515807751	0.011875994	0.029025484
ARMCX2	44.72913463	5.16564986	0.870757298	5.932364702	2.99E-09	3.98E-08
ENSBTAG00000050056	5.295636448	3.508901759	1.701901479	2.061753752	0.039231186	0.079791289
ARMCX3	153.5484589	3.738269896	0.546515508	6.840189965	7.91E-12	1.68E-10
ARMCX1	39.07191867	4.458286171	0.916941272	4.86212837	1.16E-06	8.74E-06
ARMCX4	17.9995207	7.52128662	1.596281442	4.711754722	2.46E-06	1.72E-05
ENSBTAG00000050068	8.183040758	4.486479958	1.445428011	3.103911037	0.001909807	0.006033159
HNRNPH2	613.0698611	1.093189994	0.287149625	3.807039599	0.00014064	0.000621386
ENSBTAG00000053172	71.4412442	-3.134925911	0.478642425	-6.549619811	5.77E-11	1.04E-09
ARL13A	5008.54524	-1.336697431	0.237821943	-5.620580739	1.90E-08	2.17E-07
XKRX	1332.512809	-1.251049768	0.312680807	-4.001044325	6.31E-05	0.000306311
SYTL4	239.9428226	1.233239267	0.356812207	3.456269831	0.000547707	0.002044528
BEX3	520.2092623	1.992312518	0.365118409	5.456620284	4.85E-08	5.09E-07
TCEAL9	135.328395	4.65553593	0.666222016	6.987964699	2.79E-12	6.40E-11
BEX2	364.4447855	4.25236795	0.992680954	4.283720698	1.84E-05	0.000102507
GLRA4	64.9924232	-1.542536481	0.406438291	-3.795253834	0.000147492	0.000647008
ENSBTAG00000052155	518.4222201	3.295447753	0.448364974	7.349922376	1.98E-13	5.62E-12
SLC25A53	141.2116697	-1.338240621	0.377732461	-3.542826631	0.000395863	0.00154302
ENSBTAG00000045756	43.60615147	-2.690954752	0.604732428	-4.449827109	8.59E-06	5.20E-05
IL1RAPL2	130.8232565	-1.035005157	0.467016133	-2.216208572	0.026677221	0.057851908
ENSBTAG00000048881	7.662947161	4.019250616	1.46247718	2.748248432	0.005991459	0.016047743
ENSBTAG00000050958	10.94608803	4.378628605	1.509700524	2.90032926	0.003727709	0.010671355
PWWP3B	22.72798153	3.295999252	1.014689389	3.248283946	0.001161033	0.003903215
RNF128	353.4528094	1.074004908	0.3257306	3.297218342	0.000976476	0.003373196
ENSBTAG00000005294	751.1550804	-1.314135159	0.303174164	-4.334588212	1.46E-05	8.36E-05
ENSBTAG00000045876	173.5661589	1.001496641	0.376120809	2.662699366	0.007751664	0.020090891
DNAAF6	139.5167352	-2.512267291	0.496386449	-5.061111756	4.17E-07	3.50E-06
TSC22D3	150.3808707	4.061700791	0.610555566	6.652467065	2.88E-11	5.51E-10
PSMD10	3144.023741	-1.063910447	0.284175204	-3.743853903	0.000181219	0.000775577
IRS4	52.18111327	-2.412099175	0.668639065	-3.607475696	0.00030919	0.001239789
NXT2	3700.101537	1.143454967	0.300882849	3.800332826	0.000144502	0.00063616
KCNE5	12.37412838	3.499694439	1.074901104	3.255829235	0.001130617	0.003814876
ACSL4	1963.356781	1.325766579	0.247681948	5.352697637	8.67E-08	8.54E-07
TMEM164	685.1702243	-1.240880825	0.246859377	-5.026670821	4.99E-07	4.10E-06
PAK3	522.0044141	1.057528017	0.317186596	3.334087974	0.000855796	0.003011624
DCX	77.36769864	-1.812180822	0.446273423	-4.060696265	4.89E-05	0.000244739
ENSBTAG00000004586	1658.662671	-1.245413477	0.361130653	-3.448650692	0.000563395	0.002095398
bta-mir-1298	6.273726524	-4.34165685	1.570944146	-2.763724517	0.005714576	0.015420405
ENSBTAG00000050670	5.933195247	-5.111427884	1.688157485	-3.027814602	0.002463292	0.007498902
IL13RA2	10.28557235	3.105018804	1.443490601	2.151048855	0.031472344	0.066444819
LRCH2	67.90008745	3.927504416	0.8160814	4.812638071	1.49E-06	1.10E-05
PLS3	284.1226634	1.483460482	0.440357903	3.368760888	0.000755069	0.002703611
ENSBTAG00000046941	213.6755874	1.417439794	0.350500065	4.044050017	5.25E-05	0.000261022
ZNF711	258.2535589	2.553439367	0.568660469	4.490270567	7.11E-06	4.40E-05
APOOL	160.623156	5.445523879	1.224184846	4.448285646	8.66E-06	5.24E-05
HDX	59.35985379	7.606878932	1.975198254	3.85119768	0.000117542	0.000532214
SH3BGRL	319.8962663	5.47781972	1.514465708	3.616998188	0.000298039	0.001199249
HMGN5	51.28939486	2.887513006	0.687268731	4.201432244	2.65E-05	0.000141331
ATP7A	617.4309433	1.749864796	0.284355471	6.153793322	7.57E-10	1.13E-08
MAGT1	686.8408499	1.516526578	0.304547644	4.97960371	6.37E-07	5.11E-06
ATRX	27795.41991	1.047067222	0.22922669	4.56782421	4.93E-06	3.19E-05
NEXMIF	10.30362198	4.915788061	1.670558264	2.942601983	0.003254666	0.009497111
SLC16A2	94.16796136	-1.347942061	0.412231022	-3.269870508	0.001075967	0.003658606
ZCCHC13	15.72485069	-5.119082224	1.179657344	-4.339465395	1.43E-05	8.20E-05
ENSBTAG00000051239	436.7264046	3.351711116	0.549227787	6.102588392	1.04E-09	1.51E-08
ENSBTAG00000051000	83.05282352	-1.076478338	0.401587909	-2.680554651	0.007350026	0.019177546
ENSBTAG00000049983	51.77514288	1.135944679	0.481675826	2.358317809	0.018357969	0.04200502
ENSBTAG00000054758	76.76769346	4.697675654	0.834832652	5.627086632	1.83E-08	2.10E-07
HDAC8	1517.723499	2.100579714	0.272891174	7.697499652	1.39E-14	4.63E-13
RPS4X	35916.46032	-2.072999323	0.230716783	-8.985039131	2.59E-19	1.53E-17
PIN4	4232.255137	-2.589913458	0.230585188	-11.23191596	2.84E-29	4.84E-27
RTL5	4.779999616	4.613539432	1.811566467	2.546712757	0.01087429	0.02684422
ENSBTAG00000004110	6.727470693	2.44931274	1.201209413	2.039038917	0.041446144	0.083686797
ITGB1BP2	8.297626668	2.635594152	1.21206938	2.174458158	0.029670744	0.063242465
CXHXorf65	48.21577182	-3.443179259	0.557251984	-6.178855094	6.46E-10	9.75E-09
KIF4A	15195.02664	1.065395602	0.222642175	4.785237121	1.71E-06	1.24E-05
PDZD11	14749.83348	-2.141945508	0.240336383	-8.912281526	5.00E-19	2.87E-17
STARD8	78.56468707	-1.668452347	0.470353997	-3.547226894	0.000389309	0.001519724
YIPF6	1526.784678	-1.150955323	0.265685011	-4.332029558	1.48E-05	8.44E-05
AR	7.68745126	6.296150916	1.780897382	3.535381083	0.000407187	0.001580076
ENSBTAG00000047411	3.841257015	5.279116587	2.064048026	2.557652012	0.010538149	0.026136934
RP2	1488.533067	1.515981779	0.278985939	5.433900312	5.51E-08	5.69E-07
RGN	141.8756077	-1.037409955	0.311978379	-3.325262345	0.000883354	0.003095999
NDUFB11	3148.703103	-1.578583668	0.368422825	-4.284706486	1.83E-05	0.000102154
ARAF	3270.094086	5.563711069	0.413875624	13.44295424	3.39E-41	1.64E-38
ENSBTAG00000052214	26.36011479	-4.013054612	1.128958139	-3.554653158	0.000378478	0.001481522
UXT	6696.51021	-3.573311049	0.320475241	-11.15003778	7.16E-29	1.17E-26
CSNK1B	45.08054095	3.498448457	0.598635895	5.844033886	5.10E-09	6.53E-08
ZNF81	8.55761147	3.066947951	1.331738214	2.302966092	0.021280751	0.047744411
ENSBTAG00000050826	28.6609967	-1.715402259	0.602182153	-2.848643469	0.004390605	0.012315128
SLC38A5	86.11288871	5.359106133	0.859884595	6.232355088	4.59E-10	7.20E-09
FTSJ1	371.949297	1.911391054	0.316196998	6.044937394	1.49E-09	2.11E-08
PORCN	315.2633349	1.600687938	0.369460151	4.33250496	1.47E-05	8.43E-05
TBC1D25	213.0432157	-2.557933534	0.300330569	-8.517060189	1.64E-17	7.90E-16
WDR13	12698.43748	-2.020833133	0.307221356	-6.577775581	4.78E-11	8.75E-10
SUV39H1	287.4641325	-1.994210071	0.289668577	-6.88445426	5.80E-12	1.25E-10
GLOD5	8.136229039	-2.302277609	1.073847093	-2.143952919	0.032036659	0.067427694
TIMM17B	8372.709406	-3.439237095	0.260597228	-13.19751987	9.07E-40	3.89E-37
KCND1	5.44975992	3.837784389	1.699368071	2.258359713	0.023923242	0.052666562
TFE3	1756.914128	-1.0382727	0.300066493	-3.460142081	0.00053989	0.00201985
PRICKLE3	42.02659337	1.612089034	0.578238139	2.787932732	0.005304556	0.01447718
SYP	26.22276616	-3.95158706	0.774485526	-5.10220905	3.36E-07	2.88E-06
CACNA1F	35.36296114	-2.831614765	0.559619895	-5.059889381	4.19E-07	3.51E-06
CCDC22	250.4836183	-1.766356314	0.269117573	-6.563511618	5.26E-11	9.53E-10
ENSBTAG00000052071	8205.987178	-1.605093478	0.312441417	-5.137262196	2.79E-07	2.44E-06
bta-mir-502b	19.12418552	-1.873116268	0.716678869	-2.613606107	0.008959226	0.022712888
NUDT11	3084.876032	1.268408036	0.233166972	5.439912963	5.33E-08	5.53E-07
MAGED1	353.2459711	4.457323575	0.474718955	9.389394558	6.03E-21	4.35E-19
ENSBTAG00000007493	15.11423985	-1.915748288	0.929548989	-2.060943867	0.039308396	0.079930921
RIBC1	374.0100165	-1.565085538	0.394210111	-3.970181117	7.18E-05	0.000343493
HSD17B10	1435.291805	-1.530864512	0.239022717	-6.404682067	1.51E-10	2.55E-09
PHF8	444.395471	1.116685051	0.448716802	2.48861876	0.01282404	0.030997315
RAB21	45.23729278	-1.246066524	0.464037121	-2.68527337	0.00724705	0.018969118
GNL3L	313.1465207	2.713257904	0.456396625	5.944956105	2.77E-09	3.73E-08
MAGED2	315.2416567	4.565343409	1.023460916	4.460691499	8.17E-06	4.98E-05
MAGEH1	90.53486431	5.015285065	1.565905237	3.202802408	0.001360973	0.004488606
RRAGB	240.7957026	4.228648664	1.008875229	4.1914486	2.77E-05	0.000146817
ENSBTAG00000053434	11.81636667	5.20006564	1.508852692	3.446370654	0.00056817	0.002108958
NBDY	895.2925472	1.679210722	0.413502992	4.060939717	4.89E-05	0.000244617
SPIN2	41.26374268	2.751426157	0.775189986	3.549357198	0.000386173	0.001509719
ZC3H12B	2.882371821	4.873094191	2.156792209	2.25941756	0.023857423	0.052553045
ARHGEF9	95.13754892	-1.096926869	0.37367972	-2.935473377	0.003330392	0.009693528
ZNF674	518.158068	-1.284419095	0.332854693	-3.85879821	0.000113946	0.000518097
bta-mir-222	2.806837649	4.825911163	2.17175807	2.222121897	0.026275069	0.057106275
KDM6A	231.2085996	2.427648518	0.51836765	4.683256218	2.82E-06	1.94E-05
FUNDC1	617.5003438	1.153433885	0.472015087	2.443637749	0.014540018	0.034551521
NDP	850.1352455	13.07732999	1.576677913	8.294230472	1.09E-16	4.75E-15
ENSBTAG00000055248	3.697942851	5.239117277	2.04050907	2.567554026	0.010241883	0.025478701
MAOB	25.43354208	2.942793648	0.850648721	3.459469903	0.00054124	0.002024487
GPR34	20.58521256	2.359845674	0.861764366	2.738388553	0.006174108	0.016467564
NYX	307.0098042	-2.091951046	0.262335199	-7.974343701	1.53E-15	5.81E-14
DDX3X	27004.6847	1.082180567	0.210898664	5.131282223	2.88E-07	2.51E-06
MED14	9833.971071	1.010259299	0.24283763	4.16022549	3.18E-05	0.000166207
MPC1L	276.1624765	-1.847926665	0.348251469	-5.3062997	1.12E-07	1.07E-06
OTC	92.80439964	-1.557444629	0.413969321	-3.762222342	0.00016841	0.000727004
SRPX	49976.9441	1.285264881	0.309485616	4.15290668	3.28E-05	0.000171033
H2AL3	3607.547502	-5.503340897	0.362372743	-15.1869615	4.31E-52	6.12E-49
LANCL3	456.0179538	-1.449125588	0.313688137	-4.619637848	3.84E-06	2.55E-05
H2AL1Q	45.59453106	-5.080463976	0.761420915	-6.672346233	2.52E-11	4.84E-10
IL1RAPL1	54.75206306	1.240724165	0.478616359	2.59231458	0.009533256	0.023947205
ENSBTAG00000018583	60.37248341	1.164034018	0.53835936	2.162187758	0.030603707	0.064923251
ARX	4.954442805	-3.411991269	1.538418845	-2.217855872	0.026564661	0.057668873
ZFX	5901.411489	1.206075535	0.287636424	4.193055651	2.75E-05	0.000145948
APOO	17826.36448	-2.308384241	0.310181019	-7.442055124	9.91E-14	2.93E-12
MBTPS2	93.86721611	1.380684802	0.482504718	2.861494925	0.004216483	0.011883054
EIF1AX	17377.44276	-1.423111782	0.252072846	-5.645636984	1.65E-08	1.90E-07
BCLAF3	5758.416705	1.450081632	0.284276487	5.100955218	3.38E-07	2.90E-06
ENSBTAG00000051616	76.48084905	2.477968707	0.492722257	5.02913897	4.93E-07	4.06E-06
NHS	4214.505981	-1.098035687	0.288556469	-3.805271433	0.000141649	0.000625093
RBBP7	113143.1347	1.445637791	0.26924924	5.369143433	7.91E-08	7.84E-07
CTPS2	1907.846861	-1.061803654	0.266326586	-3.986848146	6.70E-05	0.000323178
CA5B	18.76439875	2.272943577	0.757012542	3.002517729	0.002677564	0.008048848
PIR	2184.880079	-1.634271495	0.239416674	-6.826055466	8.73E-12	1.84E-10
PIGA	297.2174102	-1.468409688	0.341543164	-4.299338545	1.71E-05	9.64E-05
ASB9	183.9965024	2.458592523	0.58806214	4.18083797	2.90E-05	0.000153092
GEMIN8	2417.487349	-1.580940576	0.313667014	-5.040187543	4.65E-07	3.85E-06
TRAPPC2	28122.9806	1.04331998	0.348334488	2.995167046	0.002742946	0.008218583
TMSB4X	759476.224	1.130671261	0.249368704	4.534134567	5.78E-06	3.66E-05
ENSBTAG00000051562	59.1073462	-1.612252389	0.516863284	-3.119301447	0.001812804	0.00576426
MSL3	6865.518538	1.204626513	0.272328695	4.423428514	9.71E-06	5.78E-05
PNPLA4	644.8813049	-1.811359289	0.341721275	-5.300692175	1.15E-07	1.10E-06
STS	107.0292726	-2.331668922	0.423108579	-5.510805119	3.57E-08	3.83E-07
ENSBTAG00000027841	1775.378091	-2.454474488	0.227807198	-10.77435003	4.55E-27	6.08E-25
ENSBTAG00000052075	74.33107938	-3.565382336	0.744430368	-4.789410118	1.67E-06	1.22E-05
ENSBTAG00000025951	6.129901932	-5.175599456	1.65424979	-3.12866865	0.001756002	0.005603945
ENSBTAG00000016989	3.34051997	-5.291783478	2.038070906	-2.596466817	0.0094188	0.023714856
MXRA5	142.8171007	1.251830414	0.393388572	3.182172799	0.001461746	0.004789257
XG	3.666480302	5.229010614	2.269941509	2.303588261	0.021245767	0.04767753
CD99	31.01545667	2.948075265	0.685344035	4.301599073	1.70E-05	9.55E-05
OCA2	52.65427388	-1.716442765	0.548105151	-3.131593932	0.001738602	0.005557074
HERC2	1771.398371	1.017363527	0.222099803	4.580659286	4.64E-06	3.02E-05
CYFIP1	3942.70766	1.037357953	0.227954387	4.55072599	5.35E-06	3.43E-05
CCDC115	321.6787441	1.039010483	0.321097703	3.235807895	0.00121299	0.00405643
IMP4	1231.800691	-2.67036177	0.310355627	-8.604199619	7.69E-18	3.85E-16
ARHGEF4	47.26753769	-2.16577161	0.485555078	-4.460403582	8.18E-06	4.98E-05
UGGT1	457.9500637	1.592578437	0.348044116	4.57579474	4.74E-06	3.09E-05
ENSBTAG00000050981	90.79731796	1.628580693	0.451003471	3.611015875	0.000305	0.001225118
MYO7B	2.859080023	-5.060797018	2.104233459	-2.405054912	0.016170036	0.037762862
ENSBTAG00000018275	12.83862692	1.805101201	0.838847328	2.151882875	0.03140658	0.066336369
MAP3K2	88.33885149	1.095707357	0.528884098	2.071734357	0.038290221	0.078248742
BIN1	41.42354989	3.581043809	0.725959688	4.932841135	8.10E-07	6.32E-06
NEMP2	589.1162953	1.035942553	0.264419158	3.917804443	8.94E-05	0.000417636
INPP1	56272.10655	-1.806170198	0.249586939	-7.236637471	4.60E-13	1.22E-11
MSTN	37.16768029	2.194526159	0.593412638	3.698145303	0.000217181	0.000907981
ANKAR	89.79377292	-2.174241699	0.463494009	-4.690981233	2.72E-06	1.88E-05
COL5A2	57.30016294	3.908850014	0.743461231	5.257637989	1.46E-07	1.36E-06
COL3A1	40.55461587	6.2541414	1.076357912	5.810466322	6.23E-09	7.87E-08
GULP1	22.5820058	2.156934735	0.779869352	2.765764201	0.005678958	0.015342259
TFPI	57.09975207	8.219653621	1.934059365	4.249948978	2.14E-05	0.000117162
ZSWIM2	37.58626321	1.712474406	0.784101246	2.183996537	0.028962503	0.061990921
ITGAV	728.2174486	4.977753654	0.949118441	5.244607456	1.57E-07	1.45E-06
bta-mir-2351	4.18042957	5.417656424	2.260015349	2.397176827	0.016521948	0.038433875
NUP35	113099.0655	1.393556202	0.317867903	4.384073352	1.16E-05	6.82E-05
NCKAP1	3614.694068	1.192775357	0.262138126	4.55017885	5.36E-06	3.44E-05
ITPRID2	4648.4479	1.491706412	0.245657862	6.072292578	1.26E-09	1.80E-08
NEUROD1	23.03100952	-2.087520576	0.714920941	-2.919932062	0.003501077	0.01012459
CWC22	5541.14226	1.235509858	0.237963193	5.19202085	2.08E-07	1.86E-06
ENSBTAG00000052709	26.02671203	-2.901398403	0.68378482	-4.243145385	2.20E-05	0.000120165
PRKRA	8699.561488	1.01365841	0.273831202	3.701763718	0.000214106	0.000897978
RBM45	3373.247347	1.072236543	0.272623566	3.933029555	8.39E-05	0.000394438
CYCT	918.8797761	-1.111558696	0.364451165	-3.049952377	0.002288777	0.007043242
PDE11A	30.15942971	-1.60659857	0.689682242	-2.329476493	0.019833837	0.04493021
ENSBTAG00000048896	271.2390918	-2.767873249	0.327170818	-8.46002485	2.67E-17	1.27E-15
HOXD4	38.07459774	-3.525466616	0.717443763	-4.913927469	8.93E-07	6.88E-06
bta-mir-10b	782.6223343	-6.02414698	0.360712043	-16.70070934	1.30E-62	7.96E-59
LNPK	5128.111853	1.041512945	0.242079982	4.302350549	1.69E-05	9.53E-05
ATF2	19714.80838	1.559075392	0.251411955	6.20127787	5.60E-10	8.57E-09
ENSBTAG00000053120	18.1197167	-2.031771426	0.805551725	-2.522211004	0.011661973	0.028544038
SP3	718.2424388	1.273642349	0.292502759	4.354291748	1.33E-05	7.71E-05
CDCA7	2035.830107	1.182128632	0.261079494	4.527849411	5.96E-06	3.75E-05
PDK1	3273.234602	1.647576515	0.243123372	6.7767097	1.23E-11	2.52E-10
METAP1D	659.497619	-1.226153636	0.350821098	-3.495096625	0.00047389	0.001803307
CYBRD1	2679.946244	1.059204667	0.231634207	4.57274718	4.81E-06	3.13E-05
METTL8	2176.196768	1.080175729	0.240572232	4.490026639	7.12E-06	4.40E-05
GAD1	877.1301958	-1.029732452	0.285821548	-3.602711061	0.000314916	0.001260277
ERICH2	575.0301517	-2.280700209	0.288297989	-7.910912646	2.56E-15	9.46E-14
CFAP210	6830.459194	1.085217093	0.308022045	3.523179945	0.000426402	0.001643292
SPC25	43030.7221	-1.225297023	0.268130975	-4.569770518	4.88E-06	3.17E-05
ENSBTAG00000051560	1748.534863	-1.126702024	0.239681975	-4.700820844	2.59E-06	1.80E-05
SCN7A	27.86929916	3.647389308	0.859121215	4.245488579	2.18E-05	0.000119033
GALNT3	61.35070876	1.467765257	0.438190946	3.349601974	0.000809278	0.002870942
CSRNP3	120.8509711	-1.199832568	0.367632781	-3.263671331	0.001099787	0.003726538
SCN3A	24.95090825	1.807548132	0.877506568	2.059868493	0.039411114	0.080095377
IFIH1	483.3876049	8.260617959	1.992765646	4.145303275	3.39E-05	0.000175963
TANK	25501.66885	1.118178789	0.304559641	3.671460818	0.000241168	0.00099475
RBMS1	5203.813666	1.176348006	0.26019921	4.520951483	6.16E-06	3.86E-05
LY75	308.6016097	1.734463306	0.306480496	5.659294237	1.52E-08	1.77E-07
MARCHF7	13188.15443	1.463575912	0.285071836	5.134060011	2.84E-07	2.48E-06
GPD2	868.3332287	1.421484305	0.288633814	4.924871021	8.44E-07	6.57E-06
ARL6IP6	3007.074905	1.081614875	0.302576034	3.57468786	0.000350646	0.001385521
ENSBTAG00000047365	923.254207	1.245194255	0.273957068	4.545216751	5.49E-06	3.50E-05
FMNL2	26072.7671	1.184792246	0.252049566	4.700631958	2.59E-06	1.80E-05
STAM2	2401.223584	1.11617312	0.264336921	4.22253961	2.42E-05	0.000130236
RIF1	15534.45046	1.012257797	0.222044398	4.558808085	5.14E-06	3.31E-05
TNFAIP6	1256.519142	11.2744889	1.252254127	9.003355359	2.19E-19	1.31E-17
NMI	593.290555	2.276536652	0.456775764	4.983926104	6.23E-07	5.01E-06
RBM43	162.8960441	7.238633786	1.719967266	4.208588111	2.57E-05	0.000137337
RND3	266.0349653	5.160127533	1.072423367	4.811651529	1.50E-06	1.10E-05
U6	3.772386593	5.262119756	1.922848305	2.736627607	0.006207252	0.016542227
PTMA	93.09549955	1.440855529	0.401106816	3.59219906	0.000327899	0.001306282
ORC4	23103.54607	-1.115797157	0.257774805	-4.328573371	1.50E-05	8.57E-05
U2	2.554860827	4.706206041	2.279880154	2.064233961	0.038995539	0.079408393
ZEB2	164.5086115	4.842585582	1.380903432	3.506824205	0.000453489	0.001735705
ZEB2	207.8041864	4.782825239	1.038461236	4.605684904	4.11E-06	2.71E-05
LRP1B	1556.025905	1.027571272	0.248067063	4.142312404	3.44E-05	0.000178224
SPOPL	138.908538	1.253597115	0.314486133	3.98617612	6.71E-05	0.000323915
THSD7B	6936.135793	-1.815487643	0.252231896	-7.19769258	6.12E-13	1.57E-11
DARS1	8583.89055	1.416485116	0.235683314	6.010120494	1.85E-09	2.58E-08
ACTR3	5696.370433	1.064773122	0.214212955	4.970628977	6.67E-07	5.33E-06
STEAP3	44.96019663	-1.893962609	0.555921233	-3.406890212	0.000657076	0.002397916
C2H2orf76	10763.39723	-1.260545756	0.287504113	-4.384444255	1.16E-05	6.81E-05
TMEM37	5331.374153	1.688314649	0.344988167	4.893833499	9.89E-07	7.55E-06
CFAP221	464.6708373	1.227051386	0.314300519	3.904070503	9.46E-05	0.000439291
TMEM177	117.538852	-4.452545986	0.423647361	-10.51002885	7.77E-26	9.06E-24
PTPN4	4438.007273	1.257492624	0.21198668	5.931941698	2.99E-09	3.99E-08
EPB41L5	8477.056377	1.526071296	0.229704446	6.643629781	3.06E-11	5.82E-10
TMEM185B	1491.126204	-1.518195237	0.23087406	-6.575858865	4.84E-11	8.85E-10
INHBB	2082.58237	5.955623983	1.263330574	4.71422453	2.43E-06	1.70E-05
TFCP2L1	36.53605524	4.39333492	0.940723446	4.670166282	3.01E-06	2.07E-05
CLASP1	681.6290267	1.117336523	0.36345571	3.074202696	0.00211066	0.006569705
ENSBTAG00000043135	115.5122096	-3.865809322	0.43123493	-8.964508796	3.12E-19	1.84E-17
TSN	2154.441866	-1.319305694	0.227056011	-5.810485651	6.23E-09	7.87E-08
GYPC	110.4216668	7.361348465	0.93482903	7.87453987	3.42E-15	1.24E-13
GLS	491.2030984	1.931598982	0.252390304	7.653221814	1.96E-14	6.40E-13
STAT1	3943.860355	1.123802213	0.322346354	3.486318978	0.000489717	0.001855106
MYO1B	41828.28533	1.219017721	0.242574229	5.025338947	5.03E-07	4.12E-06
ENSBTAG00000047783	9.515891627	-5.810605444	1.707910478	-3.402172139	0.000668525	0.00243536
SLC39A10	13615.29309	1.036439797	0.218034171	4.753565894	2.00E-06	1.43E-05
GTF3C3	5220.411041	1.543305084	0.217361302	7.100183286	1.25E-12	3.04E-11
PGAP1	1013.796088	1.076877486	0.23938953	4.498431847	6.85E-06	4.25E-05
ENSBTAG00000051056	39.88492592	-2.395532188	0.599752444	-3.99420163	6.49E-05	0.000314051
ENSBTAG00000012171	136.8504306	-2.415168186	0.625187398	-3.863110796	0.000111952	0.000510077
SF3B1	15715.09651	1.214139122	0.245946167	4.936605176	7.95E-07	6.21E-06
COQ10B	6019.125722	1.136183986	0.317036083	3.583768681	0.000338672	0.00134397
MOB4	11997.52904	1.270230639	0.298980257	4.248543535	2.15E-05	0.000117695
C2H2orf69	177.1425176	1.327914288	0.30029388	4.422049113	9.78E-06	5.82E-05
SPATS2L	159.2383249	1.442978252	0.502146744	2.873618657	0.004057986	0.011502515
SGO2	19463.86999	1.087331622	0.277591517	3.917020345	8.97E-05	0.000418572
AOX1	160.2386653	1.221679139	0.58883104	2.074753294	0.038009405	0.077761084
PPIL3	1893.506217	-1.071707357	0.352329285	-3.041777688	0.002351855	0.007204877
NIF3L1	4051.657221	-2.266108116	0.238403662	-9.505341048	1.99E-21	1.53E-19
NDUFB3	4782.991911	-1.752185933	0.316856573	-5.529902434	3.20E-08	3.48E-07
CFLAR	657.0375742	1.516703135	0.452142437	3.354480825	0.000795141	0.00282623
CASP8	61.79560372	2.777505303	0.530491118	5.23572442	1.64E-07	1.51E-06
MPP4	6.03328334	-3.277076472	1.633283972	-2.006433987	0.044809965	0.089421034
BMPR2	3388.590879	1.279543723	0.234137318	5.464928593	4.63E-08	4.87E-07
FAM117B	2155.267335	1.210232376	0.218788303	5.531522302	3.17E-08	3.45E-07
CARF	372.4156842	1.326713947	0.255850444	5.185505753	2.15E-07	1.92E-06
CD28	28.99967199	-1.458789268	0.687896738	-2.120651528	0.033951138	0.070906564
U1	7.748410902	-2.656255882	1.153659744	-2.302460405	0.021309222	0.04777921
ENSBTAG00000053417	2.328321485	-4.767060281	2.258327111	-2.110881218	0.034782523	0.072340022
CMKLR2	582.8339392	1.785130785	0.34334297	5.199264116	2.00E-07	1.80E-06
DYTN	114.8747842	1.467793265	0.546615949	2.685236808	0.007247843	0.018969118
METTL21A	451.6508385	1.054723094	0.288375641	3.657462498	0.000254725	0.001043176
CCNYL1	1899.540174	1.606398726	0.219092034	7.332072736	2.27E-13	6.35E-12
PLEKHM3	163.5065907	-1.113363059	0.353141678	-3.152737633	0.001617471	0.005224259
CRYGB	69.60618453	2.135393543	0.532838024	4.007584759	6.13E-05	0.000299215
PTH2R	16.57405033	1.862637498	0.92145952	2.021399158	0.043238462	0.086792395
UNC80	1182.904893	-1.483413276	0.268303414	-5.528864694	3.22E-08	3.50E-07
KANSL1L	223.8239289	1.395418321	0.364406573	3.829289654	0.000128514	0.000574974
ACADL	99.75906718	1.158294568	0.546698798	2.118706995	0.034115237	0.071200879
CPS1	1491.320704	1.526631548	0.30511904	5.003396539	5.63E-07	4.58E-06
ENSBTAG00000053477	39.62930711	1.075932646	0.488119565	2.20423995	0.027507474	0.059386889
ENSBTAG00000048438	63.16556141	1.081531034	0.446473628	2.422385035	0.015419004	0.036266237
ENSBTAG00000018549	177.0042242	1.490766246	0.367866278	4.052467797	5.07E-05	0.000252483
ENSBTAG00000051517	84.59563779	-1.246160518	0.40491463	-3.077588275	0.00208683	0.006510924
ATIC	6380.743563	1.239863943	0.252412685	4.91205085	9.01E-07	6.94E-06
SMARCAL1	2200.849434	-1.566546087	0.230825763	-6.78670382	1.15E-11	2.36E-10
RPL37A	12316.99749	-1.109865658	0.324521638	-3.420005106	0.0006262	0.002297519
IGFBP5	684.4261852	2.162410505	0.425814152	5.078296471	3.81E-07	3.23E-06
TNS1	37.3930417	2.931074011	0.82767518	3.541333706	0.00039811	0.001551122
ENSBTAG00000042880	9.927389167	3.822062552	1.176305439	3.249209282	0.001157263	0.00389267
AAMP	333.9833987	1.155919564	0.260373697	4.439463662	9.02E-06	5.43E-05
PNKD	551.6003192	-2.062237107	0.270114965	-7.634664386	2.26E-14	7.32E-13
CATIP	16.96202736	-3.210063023	0.92842521	-3.457535394	0.000545141	0.002037838
VIL1	42.98255932	-1.133259075	0.523676729	-2.16404322	0.030461033	0.064657786
BCS1L	899.8588178	-2.646265553	0.237762113	-11.12988744	8.97E-29	1.43E-26
WNT10A	16.04341145	-1.952641253	0.758718865	-2.573603139	0.010064564	0.025097418
CFAP65	23.65465469	-1.536210281	0.676855908	-2.269626758	0.023230239	0.051386414
NHEJ1	886.0202561	-2.263799309	0.292971894	-7.727018708	1.10E-14	3.74E-13
CNPPD1	52.73614178	1.080434314	0.483394247	2.235099654	0.025410807	0.055490748
RETREG2	87.6415586	1.623594615	0.703151586	2.309025033	0.020942192	0.047093745
ABCB6	43.73107574	1.327932685	0.641720249	2.069332683	0.038514879	0.078646811
STK16	2184.078784	-2.599541306	0.222402752	-11.68844039	1.46E-31	3.02E-29
TUBA4A	144.2272036	-3.334600798	0.502664999	-6.63384322	3.27E-11	6.18E-10
PTPRN	62.42132838	1.716580774	0.524395702	3.273445545	0.001062449	0.003624004
DNPEP	606.1650415	-2.20900911	0.363468907	-6.077573808	1.22E-09	1.75E-08
TMEM198	66.4210245	-2.471274743	0.454423905	-5.438258676	5.38E-08	5.57E-07
FARSB	13566.13641	-1.37902649	0.263085008	-5.241752477	1.59E-07	1.47E-06
ACSL3	13491.37307	1.317069956	0.213752418	6.161661093	7.20E-10	1.08E-08
KCNE4	12.3918863	6.983430402	1.649871103	4.232712718	2.31E-05	0.000125029
WDFY1	1391.001811	-1.640344389	0.271266427	-6.046986388	1.48E-09	2.09E-08
SERPINE2	5366.662675	2.119426535	0.454904605	4.659057109	3.18E-06	2.17E-05
ENSBTAG00000052274	86.9003899	-2.439843637	0.633696337	-3.850177908	0.000118032	0.000533779
IRS1	16.15890068	3.025956574	1.079708866	2.802567127	0.005069766	0.013935432
COL4A4	15.70125306	3.932029809	1.161670704	3.384805862	0.000712286	0.002571791
COL4A3	71.36757937	2.134291948	0.762383995	2.799497315	0.005118224	0.014043499
FBXO36	478.5261472	-1.636782548	0.270438952	-6.052318047	1.43E-09	2.03E-08
SP110	143.9157443	3.380227991	0.640389898	5.278390557	1.30E-07	1.23E-06
ENSBTAG00000009664	214.6430582	5.929200886	1.551084575	3.822616112	0.000132043	0.000588765
ENSBTAG00000047133	61.23144768	6.394710448	1.563072716	4.091115138	4.29E-05	0.000218119
SP140L	50.66631338	6.401276824	1.921206652	3.331904361	0.000862539	0.003032459
ITM2C	58.30027321	1.76361292	0.643773091	2.73949462	0.006153372	0.016426518
ARMC9	872.263224	-1.960088614	0.304857941	-6.429514709	1.28E-10	2.18E-09
ENSBTAG00000050503	34.00439396	-2.169186799	0.563872912	-3.846942729	0.000119601	0.000539683
ENSBTAG00000051671	191.1896052	-1.473781299	0.413034272	-3.568181627	0.000359467	0.00141643
PTMA	11209.28838	1.403337079	0.264051481	5.314634388	1.07E-07	1.03E-06
PHC2	296.5739978	1.053703374	0.281533874	3.742723238	0.000182037	0.000778715
RNF19B	4167.599485	1.028239662	0.244857058	4.199346626	2.68E-05	0.000142444
RBBP4	24463.12344	1.273225046	0.284932844	4.46850924	7.88E-06	4.81E-05
ZBTB8A	175.485783	1.338735968	0.330783778	4.047163307	5.18E-05	0.000257853
ZBTB8B	1024.015331	-2.040767382	0.24236938	-8.420070966	3.76E-17	1.74E-15
MARCKSL1	299.9023067	1.907291018	0.33042229	5.77228315	7.82E-09	9.71E-08
HDAC1	1557.271245	1.196038754	0.245133575	4.879130702	1.07E-06	8.09E-06
MTMR9	18.03329343	2.848452665	0.856608774	3.325266741	0.00088334	0.003095999
EIF3I	5765.493423	-1.862153671	0.294953977	-6.313370274	2.73E-10	4.44E-09
TMEM234	297.5714416	-1.639155809	0.302063242	-5.426531872	5.75E-08	5.91E-07
IQCC	152.8566578	-1.249678271	0.334813942	-3.73245589	0.000189622	0.000805926
CCDC28B	302.8229937	-1.324737799	0.286194416	-4.628803791	3.68E-06	2.46E-05
CLDN12	1514.600861	1.319812373	0.26583756	4.964732503	6.88E-07	5.48E-06
ENSBTAG00000051364	218.7718824	2.405206887	0.438768137	5.481726419	4.21E-08	4.46E-07
bta-mir-2887-1	13424.1628	2.215928668	0.399413877	5.547951129	2.89E-08	3.17E-07
ADGRB2	36.45042203	-1.017302506	0.516075125	-1.97122949	0.048697632	0.095646612
COL16A1	20.44355594	1.991314721	0.734429052	2.711377927	0.006700421	0.017709902
ENSBTAG00000039994	29.50137194	-2.994815086	0.708971168	-4.224170493	2.40E-05	0.00012941
SERINC2	98.57904942	2.553031342	0.587159444	4.348105726	1.37E-05	7.91E-05
PUM1	983.6824292	1.641412237	0.417037151	3.935889726	8.29E-05	0.000390067
PTPRU	26.74264879	2.341020707	0.714287595	3.277420359	0.001047603	0.003582646
SRSF4	1810.450595	1.321164459	0.239942851	5.506163033	3.67E-08	3.92E-07
YTHDF2	1325.925549	1.043758233	0.247560394	4.216176163	2.48E-05	0.000133379
ENSBTAG00000042723	9.085679359	-3.793900177	1.169369001	-3.244399478	0.001176986	0.003952519
ENSBTAG00000048228	58.36320902	1.164548578	0.538797074	2.161386232	0.030665517	0.065031922
SNORA73	5.943137084	2.803877838	1.357979446	2.064742471	0.038947374	0.079345374
MED18	3621.822858	-2.714032775	0.24481534	-11.0860405	1.47E-28	2.27E-26
ATP5IF1	24156.12701	-2.654865746	0.302102979	-8.787949588	1.52E-18	8.34E-17
SMPDL3B	7.796575641	-2.971515024	1.242664945	-2.391243944	0.016791392	0.038957297
FAM76A	1579.770604	1.540264712	0.25907477	5.945251688	2.76E-09	3.72E-08
IFI6	8611.092162	8.787280547	1.310516309	6.705205029	2.01E-11	3.93E-10
FGR	308.0744732	-2.197005209	0.279612858	-7.857311095	3.92E-15	1.40E-13
GPR3	61.7756118	1.403488989	0.513188442	2.734841385	0.006241034	0.016620498
CD164L2	5330.513286	-3.72790953	0.321930012	-11.57987572	5.21E-31	1.03E-28
MAP3K6	81.13572433	-2.319926368	0.428431678	-5.414927254	6.13E-08	6.25E-07
SYTL1	14.81737531	-1.911812934	0.914773977	-2.089929296	0.036624151	0.075581391
KDF1	117.4147074	-2.779761308	0.527459699	-5.270092317	1.36E-07	1.28E-06
GPN2	856.8615983	1.091120506	0.275537215	3.959975079	7.50E-05	0.000356842
DHDDS	666.6740514	-1.423377161	0.249464952	-5.705719988	1.16E-08	1.38E-07
ZNF683	50.21466216	-2.123913002	0.479328103	-4.431021228	9.38E-06	5.61E-05
UBXN11	559.5864643	-2.386158003	0.278249654	-8.575600972	9.86E-18	4.86E-16
CATSPER4	14.90018296	-1.91183828	0.783689878	-2.439534225	0.01470621	0.034883485
ZNF593	2456.232252	-2.044620343	0.256875692	-7.95957114	1.73E-15	6.51E-14
PAFAH2	276.4595304	-1.466742819	0.380713638	-3.852614339	0.000116863	0.000529794
AUNIP	4358.127791	-1.151740592	0.253615423	-4.541287671	5.59E-06	3.56E-05
MTFR1L	834.1416214	-1.992407814	0.266202028	-7.484570384	7.18E-14	2.17E-12
MAN1C1	255.6927377	-1.49702422	0.299413119	-4.999861812	5.74E-07	4.65E-06
LDLRAP1	570.2571508	-1.380367676	0.316448369	-4.362062862	1.29E-05	7.47E-05
SRRM1	5012.823608	1.090236989	0.204024988	5.343644419	9.11E-08	8.91E-07
GRHL3	1836.724369	-1.681928577	0.268483829	-6.264543311	3.74E-10	5.93E-09
IFNLR1	45.86015685	1.219729323	0.590033653	2.067219922	0.038713436	0.078964785
PNRC2	2878.834741	1.343760044	0.24644829	5.452503012	4.97E-08	5.19E-07
GALE	186.9943918	-1.528203347	0.315085664	-4.850120214	1.23E-06	9.25E-06
PITHD1	14767.11682	1.134725278	0.252742977	4.489641182	7.13E-06	4.41E-05
ENSBTAG00000052293	189.3235414	-1.625069355	0.391471806	-4.15117853	3.31E-05	0.000172153
HNRNPR	2822.207451	1.267778765	0.25017051	5.067658706	4.03E-07	3.39E-06
KDM1A	5822.407528	1.055069923	0.223191267	4.727200732	2.28E-06	1.60E-05
C1QA	46.31230049	-2.726933707	0.543964826	-5.013069921	5.36E-07	4.37E-06
U6	3.164253178	5.015629829	2.409509395	2.081597955	0.037379208	0.076778577
ENSBTAG00000030269	26.18305311	-3.950298122	0.823382474	-4.797646596	1.61E-06	1.17E-05
ECE1	208.9042689	1.167041248	0.438112675	2.663792477	0.007726521	0.020031359
HP1BP3	12479.21687	1.108702357	0.214488484	5.169053074	2.35E-07	2.09E-06
SH2D5	27.5961497	-3.32869705	0.706795406	-4.709562371	2.48E-06	1.73E-05
PINK1	326.2622216	-2.039600445	0.298687937	-6.828533042	8.58E-12	1.81E-10
CDA	1166.007228	-2.288904384	0.255708325	-8.951231382	3.52E-19	2.06E-17
ENSBTAG00000050271	71.70432438	-5.204379587	0.599522224	-8.680878505	3.93E-18	2.06E-16
VWA5B1	91.30067694	-1.652175116	0.439861139	-3.756128854	0.000172562	0.000742665
TMCO4	71.16195324	-1.399633323	0.584187918	-2.39586147	0.016581356	0.038557352
AKR7A2	342.2445097	-2.271771513	0.304441553	-7.462094079	8.52E-14	2.54E-12
MRTO4	437.8239133	-1.574819717	0.319924063	-4.922479742	8.55E-07	6.62E-06
U1	5.117405987	-3.432226632	1.630618353	-2.104862016	0.035303321	0.07321626
IFFO2	65.26879669	1.2629971	0.456808189	2.764830248	0.005695242	0.015373908
IGSF21	141.9910344	-2.137595374	0.620362321	-3.445720835	0.000569538	0.002112334
PADI6	5326.082664	-2.665070087	0.288636692	-9.233303173	2.62E-20	1.75E-18
PADI3	101.0860141	-1.693296528	0.372102021	-4.55062438	5.35E-06	3.43E-05
PADI1	70.6792323	-2.776598908	0.595931391	-4.659259356	3.17E-06	2.16E-05
PADI2	35.04764641	-1.666343528	0.682438307	-2.441749695	0.014616277	0.034705891
SDHB	2277.159808	-1.122157568	0.241728645	-4.642220076	3.45E-06	2.32E-05
MFAP2	118.798173	1.911856313	0.400416803	4.774665548	1.80E-06	1.30E-05
NECAP2	483.2589628	-1.52211459	0.258670163	-5.884384074	4.00E-09	5.22E-08
ENSBTAG00000051080	90.78651789	2.577367997	0.641463621	4.017948818	5.87E-05	0.000287652
ENSBTAG00000052646	41.9281746	2.454501025	0.62572314	3.922663028	8.76E-05	0.000410237
CPLANE2	53.77072891	-3.335850672	0.568797813	-5.864738915	4.50E-09	5.81E-08
FAM131C	18.29002602	-2.252427543	0.728364181	-3.092446884	0.001985138	0.006245441
ENSBTAG00000034674	6.560336053	-3.388231263	1.326024351	-2.555180273	0.010613282	0.026294976
HSPB7	2.455678868	4.648070988	2.252075766	2.063905246	0.039026701	0.07944552
SRARP	77.81850913	-3.609200218	0.440519388	-8.193056459	2.55E-16	1.07E-14
TBX19	53.43516583	-1.41977628	0.61063446	-2.32508378	0.020067481	0.045353589
SFT2D2	639.1760474	1.548156483	0.276743036	5.594202128	2.22E-08	2.49E-07
GPR161	100.3117959	-2.588368561	0.431605923	-5.997064501	2.01E-09	2.78E-08
ADCY10	4.100989062	-3.091019528	1.565212078	-1.974824735	0.048288041	0.095031268
CD247	82.31613895	-1.212586211	0.43384689	-2.794963477	0.005190558	0.014229261
ENSBTAG00000050910	29.8667233	-2.275650811	0.620289408	-3.668692038	0.000243795	0.001004216
POGK	194.4181386	1.110036259	0.377970405	2.936833791	0.003315818	0.009654157
ENSBTAG00000022954	48.26926841	1.127551941	0.470315744	2.397436097	0.016510261	0.038416263
UCK2	4754.661076	-4.052277744	0.244930364	-16.54461164	1.75E-61	8.07E-58
LMX1A	73.85037147	-2.272985736	0.45825062	-4.960136744	7.04E-07	5.60E-06
RGS4	30.75269716	2.235941345	0.891294883	2.508643758	0.012119564	0.029522919
HSD17B7	251.0353429	2.007415112	0.48810182	4.112697452	3.91E-05	0.000200737
UAP1	2915.026652	2.364871889	0.374864406	6.308606135	2.82E-10	4.57E-09
UHMK1	340.8212165	1.388538106	0.321885457	4.313764653	1.60E-05	9.12E-05
C3H1orf226	261.3116384	1.333008202	0.272063058	4.899629569	9.60E-07	7.35E-06
OLFML2B	17.10949859	3.75840401	0.987766083	3.804953495	0.000141831	0.000625597
ATF6	7225.303235	1.287037341	0.215468054	5.973216518	2.33E-09	3.18E-08
DUSP12	4082.754004	1.101891241	0.237887543	4.631983772	3.62E-06	2.43E-05
FCGR2A	25.97950039	-1.869907426	0.64160684	-2.914413173	0.003563579	0.010273296
SDHC	2886.174213	-1.168868188	0.21040804	-5.555244878	2.77E-08	3.05E-07
APOA2	32.81833981	-1.898617395	0.643212598	-2.951772712	0.003159554	0.009275372
UFC1	1650.970082	-1.599209314	0.345487097	-4.628853953	3.68E-06	2.46E-05
DEDD	1705.077536	-1.133007715	0.263067432	-4.30690986	1.66E-05	9.36E-05
NIT1	889.8666217	-1.796058436	0.259945679	-6.909360612	4.87E-12	1.07E-10
KLHDC9	561.8274497	-3.265396947	0.434613489	-7.513335475	5.76E-14	1.75E-12
TSTD1	1321.395351	-1.071660247	0.242122772	-4.426102659	9.60E-06	5.72E-05
ITLN2	3.142204506	-4.191148076	1.967479795	-2.130211495	0.033154156	0.069494037
PEA15	332.9200651	-1.120046376	0.289497104	-3.868938097	0.00010931	0.000499503
CASQ1	46.12218828	1.90703709	0.63665487	2.995401716	0.002740836	0.008214932
ATP1A2	11.90888466	6.921791483	1.498364118	4.619565699	3.85E-06	2.55E-05
IGSF8	15.43015569	1.729238578	0.860799577	2.008874799	0.044550413	0.088980146
TAGLN2	351.6716761	2.944509014	0.302662757	9.728679677	2.28E-22	1.92E-20
CFAP45	320.6198669	-3.112551247	0.389341906	-7.99439054	1.30E-15	4.96E-14
DUSP23	592.9838596	-2.684181785	0.257492199	-10.42432273	1.92E-25	2.12E-23
ENSBTAG00000011511	1704.691732	1.104825008	0.288002798	3.836160677	0.000124973	0.000561038
ENSBTAG00000022893	3.997540469	-5.556930732	2.254290689	-2.465046216	0.013699558	0.032799578
CD1D	9.920857389	2.837741013	1.120155762	2.533345012	0.011297969	0.027748896
ENSBTAG00000053098	23.55486737	4.023470554	0.988599842	4.069867689	4.70E-05	0.000236263
ENSBTAG00000052866	12.16171395	5.073083939	1.615524655	3.140208304	0.001688277	0.005421606
ETV3	1524.075986	1.175226301	0.239939155	4.89801801	9.68E-07	7.40E-06
LRRC71	36.76644359	-2.259047038	0.564988295	-3.998396176	6.38E-05	0.00030935
SH2D2A	526.9673331	-1.24396725	0.315798291	-3.939119639	8.18E-05	0.000385444
ISG20L2	59.65774394	2.575370653	0.716180435	3.595980186	0.000323172	0.00129024
CRABP2	4004.338351	3.159445964	0.281901299	11.20763181	3.74E-29	6.27E-27
NES	681.5311057	1.698585148	0.374329945	4.537668359	5.69E-06	3.61E-05
NAXE	1880.735932	-2.619782637	0.229992698	-11.39072091	4.65E-30	8.41E-28
ENSBTAG00000021649	32.91329982	-1.356953381	0.600732178	-2.258832524	0.023893805	0.052620472
ENSBTAG00000051284	98.46511741	-1.125362279	0.523756556	-2.148636169	0.031663252	0.066758877
TSACC	3460.292059	-3.458257079	0.251360784	-13.7581409	4.55E-43	2.47E-40
CCT3	12885.05707	-1.298815616	0.203543157	-6.381033074	1.76E-10	2.94E-09
BGLAP	16.41858781	-3.065953509	0.897597634	-3.415732609	0.000636107	0.00232877
PMF1	1048.802338	-1.51760763	0.291039975	-5.214430191	1.84E-07	1.68E-06
SEMA4A	263.8265797	-1.796811266	0.366548407	-4.901975379	9.49E-07	7.27E-06
LMNA	611.5694877	-1.372225041	0.339793466	-4.038409142	5.38E-05	0.000266515
LAMTOR2	4819.95675	-2.914049818	0.329506324	-8.843684031	9.26E-19	5.22E-17
SSR2	1970.236591	-1.227142717	0.312982545	-3.920802411	8.83E-05	0.000413102
MSTO1	199.6474271	-1.664320853	0.372704803	-4.465520275	7.99E-06	4.87E-05
RUSC1	25.63063174	2.471218075	0.811213585	3.046322348	0.002316593	0.007113404
FDPS	18638.90326	-2.271634524	0.318631041	-7.129357259	1.01E-12	2.51E-11
PKLR	70.99227416	-2.017792458	0.442534003	-4.559632579	5.12E-06	3.30E-05
SCAMP3	1495.778329	-1.67309501	0.249627335	-6.702370987	2.05E-11	3.99E-10
KRTCAP2	10780.784	-1.451555694	0.246853475	-5.880231969	4.10E-09	5.33E-08
DPM3	1333.249151	-1.776507227	0.292834924	-6.066582514	1.31E-09	1.86E-08
EFNA3	9.990958477	-2.165722389	1.048869996	-2.064814894	0.038940518	0.079340176
EFNA4	20.47548355	2.416333032	0.890791582	2.712568329	0.006676402	0.017654011
FLAD1	1156.599195	-2.935875703	0.297860388	-9.856549649	6.42E-23	5.66E-21
PMVK	176.1661439	-2.17062272	0.379355165	-5.721874699	1.05E-08	1.27E-07
KCNN3	2159.608386	-1.343470292	0.271535572	-4.947676956	7.51E-07	5.92E-06
TDRD10	858.3457324	-1.581229533	0.328853077	-4.808316062	1.52E-06	1.12E-05
HAX1	3927.008735	-3.85919739	0.281859077	-13.69193934	1.13E-42	5.97E-40
C3H1orf43	1424.75424	-1.073854172	0.236136352	-4.547602113	5.43E-06	3.47E-05
NUP210L	183.6443801	1.151327465	0.378830646	3.039161371	0.002372377	0.007259302
ENSBTAG00000024487	32.2212823	1.31990978	0.552681838	2.388190979	0.016931541	0.039233072
RAB13	613.3035676	1.277568835	0.289218451	4.417314424	9.99E-06	5.93E-05
JTB	1466.322197	-1.743554201	0.247871702	-7.034099432	2.01E-12	4.74E-11
CREB3L4	19.7258032	1.626624146	0.680011853	2.392052638	0.016754439	0.038881352
SLC39A1	139.6360527	1.051916598	0.354242868	2.969478547	0.002983056	0.008841724
GATAD2B	465.0241576	1.003233104	0.277564924	3.6144088	0.000301034	0.001210241
S100A13	119.1320216	2.213261911	0.690129951	3.207021962	0.001341168	0.004434393
S100A14	24.20266759	1.956584952	0.67369951	2.904239831	0.00368146	0.010558637
S100A2	414.7818944	2.32053017	0.334883355	6.929368498	4.23E-12	9.37E-11
S100A4	5.836162654	4.870261827	1.946082557	2.50259775	0.012328558	0.029960752
S100A12	324.3102313	-1.864685263	0.536493682	-3.475689134	0.000509543	0.001919951
ENSBTAG00000013507	698.8015011	-4.18556661	0.363512292	-11.5142368	1.12E-30	2.17E-28
S100A11	5039.158637	4.877431752	0.424743446	11.48324194	1.60E-30	3.08E-28
S100A10	1503.615305	1.175796111	0.398185342	2.952886476	0.003148177	0.009252288
THEM5	30.56529988	-2.126793175	0.950320746	-2.237974057	0.025222747	0.055151945
RORC	24.22148774	-1.485040548	0.752024099	-1.974724681	0.048299401	0.095031268
ENSBTAG00000050352	21.51688139	-2.112417863	0.704853081	-2.996961948	0.002726847	0.008175664
MRPL9	2252.53921	-1.436736917	0.212418763	-6.76370062	1.35E-11	2.72E-10
ENSBTAG00000032733	14944.45212	-1.89652456	0.280844608	-6.752932074	1.45E-11	2.91E-10
TUFT1	153.5052223	-1.086511355	0.397414378	-2.733950792	0.00625794	0.016662227
ENSBTAG00000024407	132.296312	1.626409784	0.353253671	4.604084595	4.14E-06	2.73E-05
PSMD4	2179.650696	1.022743268	0.282545388	3.61974859	0.000294889	0.001187352
PIP5K1A	128.4930341	1.526365828	0.51576164	2.959440387	0.003081983	0.009089632
VPS72	17893.85171	1.452321905	0.320267	4.534722288	5.77E-06	3.65E-05
SCNM1	13210.13192	-1.517585982	0.339356622	-4.471950404	7.75E-06	4.75E-05
C3H1orf56	20.79096873	-1.715905828	0.688362045	-2.49273742	0.012676255	0.030692422
BNIPL	559.3119514	-1.920595348	0.377479023	-5.087952521	3.62E-07	3.09E-06
CTSK	40.7479638	4.585831592	0.792377869	5.787430178	7.15E-09	8.96E-08
CTSS	13.74369855	2.885181148	0.981967203	2.938164473	0.003301618	0.009620412
HORMAD1	384.1948093	1.131915457	0.460293497	2.45911677	0.013927931	0.033264259
ECM1	166.7804557	-2.070195354	0.338940182	-6.107848705	1.01E-09	1.48E-08
MRPS21	3912.530741	-1.407058328	0.232559996	-6.050302504	1.45E-09	2.05E-08
ANP32E	10636.27036	1.220011603	0.245419146	4.971134587	6.66E-07	5.32E-06
BOLA1	498.9883532	-2.105052364	0.249058187	-8.452050463	2.86E-17	1.35E-15
H4C14	167.9645611	-1.942473213	0.389809308	-4.983137076	6.26E-07	5.02E-06
H2BC18	10368.84753	-1.647902669	0.320271327	-5.145333135	2.67E-07	2.34E-06
ENSBTAG00000037565	654.6296277	-1.410556931	0.290495851	-4.855687007	1.20E-06	9.01E-06
POLR3GL	74.55430435	1.498579283	0.407095761	3.681146864	0.000232187	0.000963943
PEX11B	670.8633875	-2.501779496	0.234558167	-10.66592362	1.47E-26	1.84E-24
ANKRD35	570.9310973	-3.247434442	0.288064061	-11.27330646	1.78E-29	3.06E-27
PIAS3	209.2915564	1.181347353	0.314992796	3.750394824	0.000176556	0.000758086
POLR3C	3477.660341	-1.295497816	0.239723623	-5.404130809	6.51E-08	6.58E-07
RNF115	2147.284153	1.309790537	0.212489535	6.164023749	7.09E-10	1.06E-08
PDZK1	110.0685424	-1.731981	0.360856309	-4.799641733	1.59E-06	1.16E-05
ACP6	1385.101108	-1.152739339	0.262632304	-4.389175745	1.14E-05	6.68E-05
ENSBTAG00000035013	230.7018106	1.801570774	0.373770348	4.819993831	1.44E-06	1.06E-05
PRKAB2	95.3210052	1.203187843	0.377235065	3.189490994	0.001425236	0.004679309
REG4	47.12841779	8.904259565	3.90765247	2.278672332	0.022686551	0.05034082
PHGDH	40.60074686	3.428116711	0.920028772	3.726097286	0.000194467	0.000824998
ZNF697	39.8738058	-2.234773938	0.717250751	-3.115749875	0.001834778	0.005825089
HSD3B1	115.8957439	2.221779503	0.514582534	4.31763489	1.58E-05	8.98E-05
HAO2	5.981220094	-3.047913603	1.352318092	-2.253843693	0.024206003	0.053250895
TBX15	818.8599871	-1.154317218	0.269765728	-4.278961705	1.88E-05	0.000104435
GDAP2	6879.225244	-1.252693216	0.231542753	-5.410202642	6.30E-08	6.40E-07
TENT5C	452.1048062	1.210192329	0.272604134	4.439376295	9.02E-06	5.43E-05
VTCN1	11.98739469	-5.299072004	1.358615812	-3.900346189	9.61E-05	0.000445206
CD58	13651.72562	-1.605758746	0.282392582	-5.686263903	1.30E-08	1.53E-07
MAB21L3	19.13742505	-1.602540413	0.762025334	-2.10300149	0.035465639	0.073503275
SLC22A15	44.96048844	-2.514707689	0.713280482	-3.525552362	0.000422601	0.001630688
NGF	87.2962549	3.22545885	0.589254155	5.473799079	4.40E-08	4.65E-07
SIKE1	1686.238733	-1.231435844	0.271695455	-4.53241239	5.83E-06	3.68E-05
AMPD1	15.37208546	-2.436121918	0.991256768	-2.457609367	0.013986522	0.033386889
DENND2C	750.5693737	1.030203943	0.300435277	3.429037878	0.000605725	0.002233959
TRIM33	3560.236632	1.141352782	0.228656599	4.99155847	5.99E-07	4.84E-06
SYT6	44.05863057	-1.255182693	0.492925608	-2.546393763	0.010884234	0.026861572
BCL2L15	228.1341723	-1.964490628	0.344481532	-5.70274585	1.18E-08	1.41E-07
ENSBTAG00000050106	265.0705501	1.126531132	0.341357619	3.300149371	0.000966334	0.003343174
PTPN22	25.64725873	2.192758693	0.715151085	3.066147474	0.002168363	0.006728676
RSBN1	1060.507256	1.714952819	0.280816907	6.107014134	1.02E-09	1.48E-08
ENSBTAG00000048807	126.4034358	-2.472490832	0.349717097	-7.06997414	1.55E-12	3.72E-11
TAFA3	10.40383862	-1.942952366	0.972694198	-1.997495586	0.045771374	0.091004609
PPM1J	48.72144817	-2.076870743	0.496741955	-4.180985161	2.90E-05	0.000153037
RHOC	1217.934822	-1.721992429	0.27644085	-6.22915329	4.69E-10	7.31E-09
MOV10	5491.844287	-2.731179045	0.207805106	-13.14298333	1.87E-39	7.65E-37
WNT2B	350.8649862	-1.69949996	0.304496528	-5.581344305	2.39E-08	2.67E-07
ENSBTAG00000050797	4.609939473	5.549612168	2.173737571	2.553027671	0.010679101	0.026434239
INKA2	264.6043567	-1.109392962	0.388710359	-2.854034983	0.004316778	0.012140855
TMIGD3	3.266752364	-5.26010616	2.491903103	-2.110879092	0.034782706	0.072340022
ATP5PB	22404.16046	1.157113733	0.326797336	3.540768556	0.000398963	0.001554119
CEPT1	8847.086638	1.366731464	0.308968794	4.423525905	9.71E-06	5.78E-05
ENSBTAG00000050534	5.296190327	4.76232257	1.815547916	2.623077325	0.008713949	0.022204068
RBM15	255.2999157	1.069582509	0.286698139	3.730692191	0.000190954	0.000810841
KCNC4	15.23268915	-2.003250771	0.75329552	-2.659315921	0.00782995	0.020256769
CSF1	9.545076303	2.542741755	1.155829337	2.199928375	0.027811977	0.059917973
EPS8L3	36.5983424	1.660424871	0.672258165	2.469921466	0.013514272	0.032444461
GSTM3	268033.4915	-3.109357092	0.290625865	-10.69883128	1.03E-26	1.32E-24
AMIGO1	537.7438788	-1.788081677	0.300820124	-5.944022796	2.78E-09	3.74E-08
PSRC1	203.6933319	-1.49447875	0.322158784	-4.6389508	3.50E-06	2.35E-05
CELSR2	107.8817161	-1.350887833	0.39097882	-3.455143251	0.000550001	0.002051844
ENSBTAG00000051851	13.76542153	-2.239737186	0.93368105	-2.398824724	0.016447786	0.038304742
CFAP276	689.6251077	-3.20729054	0.330998129	-9.689754282	3.33E-22	2.77E-20
WDR47	22100.29683	1.138213615	0.268479491	4.239480672	2.24E-05	0.000121784
ENSBTAG00000007333	26.056388	-3.316388369	0.720033655	-4.605879662	4.11E-06	2.71E-05
ENSBTAG00000051792	331.4838383	-1.084437906	0.335303293	-3.234199986	0.00121984	0.004075641
FNDC7	88.48111495	-1.037037234	0.462695698	-2.241294307	0.025007017	0.054748505
PRPF38B	1215.147252	1.307240016	0.223754102	5.84230636	5.15E-09	6.59E-08
HENMT1	8063.900003	1.158675953	0.345231059	3.356233227	0.000790119	0.002811634
FAM102B	524.094559	1.452712657	0.270829045	5.363947046	8.14E-08	8.05E-07
ENSBTAG00000054598	11.68020196	1.771206787	0.87276468	2.029420792	0.042415449	0.085372786
ENSBTAG00000053831	1651.58009	1.794416574	0.35293787	5.08422793	3.69E-07	3.14E-06
ENSBTAG00000048635	332.6769183	1.497855809	0.257294142	5.821569799	5.83E-09	7.40E-08
PRMT6	134.7118527	-1.614863398	0.373447606	-4.324203374	1.53E-05	8.73E-05
AMY2B	15.84390086	2.936071578	0.849291023	3.45708538	0.000546052	0.002039962
COL11A1	26.04903535	2.924039849	0.890122272	3.284986728	0.001019872	0.003502757
SLC30A7	956.439984	1.2914621	0.230119529	5.612136034	2.00E-08	2.27E-07
EXTL2	3254.166646	1.090554204	0.24148135	4.516101154	6.30E-06	3.95E-05
VCAM1	29.01823532	8.202978757	1.447633531	5.666474687	1.46E-08	1.70E-07
ENSBTAG00000037539	8.974362373	6.518890725	1.790394717	3.641035501	0.000271544	0.001106892
CDC14A	88.69154422	1.256046543	0.604325793	2.078426168	0.037670125	0.077212655
DBT	11214.06244	1.684710601	0.223539238	7.536531918	4.83E-14	1.49E-12
TRMT13	1217.67659	1.421632589	0.282701731	5.028736768	4.94E-07	4.06E-06
SASS6	9492.605799	1.595403236	0.265063521	6.018946821	1.76E-09	2.45E-08
SLC35A3	3748.212831	1.902938996	0.25157824	7.564004721	3.91E-14	1.23E-12
FRRS1	826.8353687	1.125401092	0.29035002	3.876015202	0.000106181	0.000487481
PALMD	140.8582607	10.48573644	1.27117644	8.248844227	1.60E-16	6.82E-15
TLCD4	1273.895822	1.634858911	0.325044399	5.029648	4.91E-07	4.05E-06
ALG14	16636.97599	-2.209779837	0.249179906	-8.868210396	7.43E-19	4.23E-17
CNN3	19450.70268	1.499667536	0.24073582	6.229515558	4.68E-10	7.30E-09
F3	49489.40079	2.109076056	0.289736395	7.279292818	3.36E-13	9.14E-12
ARHGAP29	12901.6703	1.573623267	0.212443493	7.40725567	1.29E-13	3.76E-12
bta-mir-760	6.909010497	-2.504341679	1.150098937	-2.177501081	0.029443201	0.062851943
FNBP1L	21072.01571	1.355822131	0.202272566	6.702946203	2.04E-11	3.98E-10
DR1	4269.224948	1.481736185	0.270375211	5.480295989	4.25E-08	4.49E-07
TMED5	148.1348385	1.870147901	0.593148074	3.152919114	0.001616466	0.005222842
MTF2	16135.11902	1.523506612	0.233961294	6.511789126	7.43E-11	1.32E-09
GFI1	12218.9012	1.495575911	0.29982517	4.988159972	6.10E-07	4.92E-06
C3H1orf146	6894.285595	-3.228854083	0.337167459	-9.576410771	1.00E-21	8.02E-20
CDC7	2799.24748	1.011682941	0.246225461	4.108766569	3.98E-05	0.000203843
ZNF644	635.4582868	1.548837835	0.450949234	3.434616844	0.000593392	0.002191984
ZNF326	1809.496321	1.660383748	0.22954105	7.233493748	4.71E-13	1.24E-11
LRRC8B	1738.806925	1.242144741	0.357823398	3.47139049	0.00051777	0.001948166
GBP5	17.86390482	5.405231117	1.551118228	3.484731866	0.00049263	0.001863463
ENSBTAG00000001143	174.3171293	8.343307656	2.275261733	3.666966105	0.000245445	0.001010112
GBP4	50.21917474	8.996501386	2.210150204	4.07053845	4.69E-05	0.000235648
ENSBTAG00000024272	6.566381485	5.074603306	1.684592271	3.012362928	0.002592225	0.007835762
ENSBTAG00000038233	94.65682531	9.910537468	2.58987698	3.826644101	0.000129902	0.000580904
PKN2	1464.746622	1.024378224	0.224680295	4.559270417	5.13E-06	3.30E-05
ENSBTAG00000054817	26.11577008	-1.695912708	0.667437942	-2.540929429	0.011055823	0.027219969
SELENOF	15596.91896	-1.617396498	0.268584399	-6.021930181	1.72E-09	2.41E-08
MCOLN2	1957.345444	-1.764312767	0.316871626	-5.567910225	2.58E-08	2.86E-07
ENSBTAG00000052027	21.88694252	-1.747287707	0.797689136	-2.190436887	0.028492567	0.061184004
SSX2IP	16152.45555	1.222595895	0.238865804	5.118337883	3.08E-07	2.67E-06
CTBS	921.4058873	1.421000202	0.281349441	5.050659417	4.40E-07	3.67E-06
DNASE2B	10.48968279	-2.161323377	0.945183215	-2.286671348	0.022215013	0.049437322
PRKACB	3513.934088	1.267490894	0.234409449	5.407166386	6.40E-08	6.48E-07
TTLL7	115.2495048	1.673045158	0.422548581	3.959414924	7.51E-05	0.000357496
ADGRL4	20.24149687	4.778244058	1.217543018	3.924497112	8.69E-05	0.000407331
IFI44	387.6676471	11.94435923	2.637741358	4.528252624	5.95E-06	3.75E-05
IFI44L	581.4876162	7.630121849	2.224740015	3.429668994	0.000604318	0.002229216
PTGFR	51.4536877	-1.12786163	0.430430505	-2.620310636	0.00878497	0.022360309
GIPC2	8380.635464	1.050526834	0.25149746	4.17708726	2.95E-05	0.000155504
DNAJB4	5634.993429	1.859070668	0.355538683	5.228884391	1.71E-07	1.56E-06
ST6GALNAC5	26.53789184	-4.122969223	0.79914657	-5.159215313	2.48E-07	2.19E-06
ENSBTAG00000053587	31.39281443	-1.54480554	0.576278876	-2.680656197	0.007347796	0.019176261
MSH4	426.7393627	1.218967012	0.264214428	4.613552036	3.96E-06	2.62E-05
ACADM	1750.587588	1.348800854	0.226327888	5.959499135	2.53E-09	3.42E-08
SLC44A5	3892.258706	1.349178402	0.275935752	4.889465722	1.01E-06	7.71E-06
TYW3	85.26423894	2.518740349	0.61325855	4.107142657	4.01E-05	0.000205053
FPGT	1378.187703	1.82081115	0.329845787	5.520189194	3.39E-08	3.65E-07
LRRIQ3	31.09410226	-1.261817212	0.593435525	-2.126292004	0.033478953	0.070095133
ZRANB2	8694.413804	1.083543068	0.230858404	4.693539634	2.69E-06	1.86E-05
CTH	3432.338765	1.743241426	0.337530255	5.164696801	2.41E-07	2.13E-06
ANKRD13C	1440.348328	1.189376084	0.238420985	4.98855452	6.08E-07	4.91E-06
LRRC40	3743.442511	1.260407311	0.294772427	4.275865699	1.90E-05	0.000105806
MIER1	6375.042568	1.323710739	0.213922415	6.187807566	6.10E-10	9.26E-09
PDE4B	40.41958506	1.215468874	0.616791967	1.970630194	0.04876619	0.095750659
MGC137454	27.82450117	-1.784755885	0.639623341	-2.79032326	0.005265544	0.014387752
LEPROT	1156.459007	1.753785454	0.277860825	6.311740619	2.76E-10	4.48E-09
DNAJC6	670.2355746	-1.735898639	0.248255548	-6.992386079	2.70E-12	6.23E-11
ENSBTAG00000050297	25.61376628	-2.396664214	0.678587756	-3.531841229	0.000412677	0.001599091
ROR1	100.30749	2.128794257	0.538691279	3.951788977	7.76E-05	0.000367986
PGM1	3305.23732	-2.278912896	0.297993913	-7.647514933	2.05E-14	6.66E-13
ALG6	12216.83955	1.155847805	0.276916392	4.173995607	2.99E-05	0.000157476
ATG4C	717.3300259	1.038049231	0.250186506	4.149101596	3.34E-05	0.000173509
DOCK7	4995.404017	1.943417764	0.255318396	7.61174201	2.70E-14	8.67E-13
ENSBTAG00000048179	2.965720755	4.922098144	2.148249867	2.291213057	0.021951094	0.048932703
ANGPTL3	49.03985717	7.995205349	1.370011628	5.835866781	5.35E-09	6.84E-08
PATJ	6149.103343	1.107426196	0.239538107	4.62317336	3.78E-06	2.51E-05
ENSBTAG00000009769	6.992317058	4.003192962	1.507158735	2.656119007	0.007904571	0.020426884
NFIA	636.8431635	1.155624803	0.250042686	4.621710087	3.81E-06	2.53E-05
U1	32.39577642	-2.529160213	0.75534401	-3.348355425	0.000812927	0.002881669
ENSBTAG00000051904	159.299787	-1.0280247	0.441705753	-2.327397125	0.019944139	0.045139023
HOOK1	5038.7886	1.523100262	0.219971021	6.924095084	4.39E-12	9.66E-11
JUN	126.1431916	1.120336701	0.441265642	2.538916683	0.01111963	0.02736192
MYSM1	6276.440813	1.121811655	0.20298414	5.526597564	3.27E-08	3.54E-07
C8B	760.4798196	-1.83160178	0.360226307	-5.0845864	3.68E-07	3.13E-06
PLPP3	322.1697022	1.295460889	0.426514335	3.037320865	0.002386912	0.007298931
DHCR24	162.1845207	1.291300861	0.48080054	2.685730887	0.007237135	0.018949475
TTC22	16.34844304	-3.737164175	0.955362884	-3.91177451	9.16E-05	0.000427014
PARS2	32.54324934	-1.58372827	0.537516531	-2.946380585	0.003215165	0.009401197
MROH7	16.6679339	-2.29448629	0.887411276	-2.585595148	0.009721104	0.024352964
ENSBTAG00000019801	10.05324887	-1.968862094	0.999551687	-1.969745156	0.048867585	0.095908879
ACOT11	23.56834766	-2.789927942	0.692004306	-4.031662688	5.54E-05	0.000273403
ENSBTAG00000052222	6.032221841	-5.15270277	1.775580158	-2.901982627	0.003708091	0.010628464
MRPL37	6555.228965	-1.664530747	0.284490646	-5.85091555	4.89E-09	6.28E-08
TMEM59	12290.25676	1.156569771	0.2789993	4.145421768	3.39E-05	0.000175922
LRP8	41.25524798	1.673939581	0.643076289	2.60301866	0.009240692	0.023298274
CZIB	6259.058107	-2.390746591	0.279206467	-8.562647638	1.10E-17	5.41E-16
SCP2	1731.721705	1.622954753	0.286386159	5.667015332	1.45E-08	1.69E-07
ENSBTAG00000048722	102.2230297	-1.509399237	0.38639885	-3.906324353	9.37E-05	0.000436094
TTC39A	134.6142441	-1.062385047	0.338702733	-3.136629682	0.001709018	0.005476762
RNF11	312.7456472	1.516779853	0.42159368	3.597729104	0.000321008	0.001282709
CDKN2C	60.32193245	1.316861065	0.480054635	2.74314832	0.006085319	0.016264016
ENSBTAG00000054981	27.2621777	1.190980808	0.60582636	1.965878157	0.049312687	0.096604546
ENSBTAG00000012722	63.50819564	-1.422267342	0.472663047	-3.00905127	0.002620649	0.007903537
CMPK1	2025.991428	1.041372822	0.235062521	4.430195067	9.41E-06	5.63E-05
STIL	3659.564055	1.182529869	0.337655213	3.502181584	0.000461465	0.001762574
TEX38	78.59193304	-2.729743789	0.490041022	-5.570439343	2.54E-08	2.83E-07
MKNK1	5026.844736	1.306623883	0.22603828	5.780542506	7.45E-09	9.29E-08
DMBX1	8.269469639	-3.723604074	1.325450457	-2.809312151	0.004964748	0.013681845
ENSBTAG00000037858	538.9954828	-2.814180594	0.369498456	-7.616217455	2.61E-14	8.39E-13
FAAH	111.0921878	-2.194506285	0.416993093	-5.262692166	1.42E-07	1.33E-06
ENSBTAG00000051338	27.32426957	1.762809257	0.657632383	2.680539008	0.00735037	0.019177546
RAD54L	1262.437142	-1.032174482	0.28885612	-3.573316997	0.000352488	0.001390712
TSPAN1	17.56481276	-2.261336201	0.924717968	-2.445433397	0.014467817	0.034406563
MAST2	3350.403026	-2.039285858	0.327228066	-6.232001682	4.61E-10	7.21E-09
IPP	2176.118192	1.123703458	0.281434027	3.992777529	6.53E-05	0.000315778
AKR1A1	3536.647918	-2.723509871	0.233478955	-11.66490515	1.93E-31	3.95E-29
PRDX1	73990.72625	-1.198281632	0.316876311	-3.781543741	0.000155859	0.000678702
MMACHC	919.5290802	-2.215328179	0.287219464	-7.713015518	1.23E-14	4.14E-13
ENSBTAG00000017029	95.92491216	-1.029928122	0.39557926	-2.603594843	0.009225174	0.023284627
MUTYH	253.7172215	-1.9162512	0.317847677	-6.028834993	1.65E-09	2.31E-08
UROD	389.7260477	-2.311618676	0.306356106	-7.545528334	4.50E-14	1.40E-12
U5	3.870311068	-5.498892357	1.929971608	-2.849208939	0.004382809	0.012300291
BTBD19	108.1012361	-1.190066813	0.397924528	-2.990684736	0.002783527	0.00832001
ARMH1	1502.709646	-2.431867665	0.311190517	-7.814722924	5.51E-15	1.93E-13
TMEM53	971.4439285	-1.313948719	0.324071798	-4.054498812	5.02E-05	0.000250435
ERI3	851.2284288	-2.010334213	0.267298583	-7.520931061	5.44E-14	1.66E-12
DMAP1	463.6745536	-1.067310691	0.256512764	-4.160848276	3.17E-05	0.000165849
DPH2	1188.362485	-1.826975627	0.252481436	-7.236079043	4.62E-13	1.22E-11
ARTN	8.495049184	-4.799339814	1.465930706	-3.273919971	0.001060666	0.003619934
PTPRF	220.5875881	1.080341057	0.389464878	2.773911383	0.005538676	0.015027634
ELOVL1	2275.790059	-1.838343602	0.227552935	-8.078751435	6.54E-16	2.61E-14
CDC20	4326.934572	1.342714038	0.268158105	5.007173064	5.52E-07	4.49E-06
TMEM125	203.6833387	-2.869434729	0.352471908	-8.140889136	3.92E-16	1.62E-14
FAM183A	69.69138489	-1.513038696	0.429134462	-3.525791632	0.000422219	0.001629749
ZNF691	843.7169365	-2.275640742	0.270678636	-8.40716792	4.20E-17	1.92E-15
SVBP	6991.231626	-1.496200413	0.310718142	-4.815297887	1.47E-06	1.08E-05
C3H1orf50	3554.459921	-2.581048298	0.262766019	-9.822610636	9.00E-23	7.79E-21
P3H1	226.8645476	1.175429094	0.397434046	2.957545045	0.003100994	0.009134009
RIMKLA	1903.958432	-2.463464661	0.241835103	-10.18654709	2.28E-24	2.23E-22
ENSBTAG00000052150	77.99632681	-1.497040442	0.41868979	-3.575536057	0.000349511	0.001381629
FOXJ3	4834.582926	1.143520402	0.221166365	5.170408265	2.34E-07	2.07E-06
GUCA2B	21.71989224	-2.689116948	0.812315469	-3.310434246	0.000931513	0.003239733
ENSBTAG00000049296	235.1977791	-1.383779319	0.397172127	-3.484079636	0.000493833	0.001866478
SLFNL1	151.0996026	-2.761373941	0.486310818	-5.678207925	1.36E-08	1.60E-07
CITED4	20.40352672	2.164816303	0.934406394	2.316782415	0.020515587	0.046235949
RIMS3	31.68059038	-2.067667712	0.618281329	-3.344218262	0.000825148	0.002918816
ZMPSTE24	2631.135576	1.704918314	0.254518303	6.698607892	2.10E-11	4.09E-10
MYCL	1185.466667	-1.5702572	0.224776636	-6.985855935	2.83E-12	6.49E-11
TRIT1	291.0760442	1.244167076	0.284329172	4.375798189	1.21E-05	7.05E-05
BMP8A	12.85489178	-2.256757625	1.013434126	-2.226841949	0.025957839	0.0565104
NDUFS5	13650.65744	-2.264632921	0.25427019	-8.906403533	5.27E-19	3.01E-17
GJA9	62.73993281	-1.809470633	0.458530157	-3.946241278	7.94E-05	0.000375411
FHL3	75.47821974	6.478036208	0.911187045	7.109447228	1.17E-12	2.86E-11
C3H1orf122	292.6224269	-1.624163379	0.350937438	-4.628070998	3.69E-06	2.47E-05
RSPO1	127.1253082	-1.396532996	0.36042956	-3.874635024	0.000106785	0.00049013
MEAF6	1568.290895	1.9202213	0.330246487	5.814509389	6.08E-09	7.70E-08
MRPS15	2901.390722	-1.152972645	0.256122667	-4.501642354	6.74E-06	4.20E-05
LSM10	1846.160836	-3.307044279	0.261882453	-12.62797198	1.48E-36	4.63E-34
EVA1B	48.38168539	-2.326210447	0.491178924	-4.735973666	2.18E-06	1.54E-05
COL8A2	9.874520291	-3.859352254	1.180804583	-3.268408939	0.00108154	0.003674166
AGO3	256.2481855	1.0493632	0.355716006	2.95000276	0.003177711	0.009318286
CLSPN	22150.07442	1.01934246	0.213453705	4.775473256	1.79E-06	1.29E-05
SFPQ	2244.565975	1.045779673	0.267863996	3.904144229	9.46E-05	0.000439291
TMEM35B	4206.345925	-1.549045116	0.361047678	-4.290417057	1.78E-05	9.98E-05
DLGAP3	20.78654654	-1.933246342	0.671480489	-2.87908044	0.003988366	0.011334806
SMIM12	266.0836249	-1.593170032	0.294643569	-5.407109477	6.40E-08	6.48E-07
GJA4	1326.060181	-1.5001746	0.407729196	-3.679340639	0.000233838	0.000970358
GJB5	31.40894821	-1.863260003	0.821342965	-2.268552947	0.023295526	0.051519896
CSMD2	1414.151304	-1.463394266	0.308183485	-4.748451293	2.05E-06	1.46E-05
EFHD1	888.1627601	1.328116602	0.338310535	3.925732323	8.65E-05	0.000405555
NGEF	32.21471315	-1.987660725	0.68728221	-2.892059034	0.00382726	0.010922417
ENSBTAG00000044861	24.54698421	7.95648137	1.380975325	5.761494234	8.34E-09	1.03E-07
DGKD	660.480241	-1.667595364	0.241799116	-6.896614813	5.33E-12	1.16E-10
UGT1A6	7.040147381	-3.132146507	1.321350696	-2.370412728	0.017768238	0.040858525
HJURP	1170.218762	1.588231312	0.331806331	4.786621487	1.70E-06	1.23E-05
TRPM8	218.9298733	-2.175217153	0.466841329	-4.659435702	3.17E-06	2.16E-05
SH3BP4	224.2686892	1.424460666	0.53675192	2.653852947	0.00795785	0.020538651
ACKR3	6.172064135	3.500662378	1.548031415	2.261363912	0.023736732	0.052330962
COL6A3	3.462658979	4.09846729	1.969115915	2.081374316	0.037399658	0.076803464
LRRFIP1	1639.137816	1.299055132	0.29430605	4.41396	1.01E-05	6.01E-05
RBM44	11082.52545	1.286099584	0.271922757	4.729650426	2.25E-06	1.59E-05
UBE2F	1335.7541	-2.394590874	0.220990386	-10.83572421	2.33E-27	3.26E-25
SCLY	237.1527598	-2.816751554	0.375678871	-7.497764115	6.49E-14	1.97E-12
HES6	4.997235781	-4.868085601	1.77156074	-2.747907814	0.005997687	0.016059756
PER2	410.7745504	1.702042626	0.30961928	5.497211362	3.86E-08	4.11E-07
ENSBTAG00000053696	9.707930428	4.471247361	1.615670602	2.76742509	0.005650103	0.015277739
GPC1	11.37115823	2.497661011	0.978583127	2.552323804	0.010700702	0.026472425
CAPN10	132.0051854	1.413191863	0.403291608	3.504143986	0.000458078	0.001752102
PPP1R7	772.8577916	-1.336631589	0.259153349	-5.157685948	2.50E-07	2.20E-06
SEPTIN2	1127.12211	1.044776362	0.217664393	4.79994153	1.59E-06	1.16E-05
FARP2	117.0598457	-1.154627736	0.365724672	-3.15709555	0.001593491	0.005157651
THAP4	384.5592162	-2.5695845	0.280350377	-9.165618138	4.93E-20	3.20E-18
DTYMK	492.2110272	-2.635665414	0.26202183	-10.05895355	8.39E-24	7.89E-22
ENSBTAG00000054385	25.62967811	-2.014573374	0.943106124	-2.136104647	0.032670885	0.068598066
ENSBTAG00000037552	10.4145556	3.221531087	1.021785715	3.152844124	0.001616881	0.005223269
ZFC3H1	5710.359371	1.214085934	0.243383798	4.988359722	6.09E-07	4.91E-06
THAP2	2278.25061	1.241590871	0.232255382	5.345800225	9.00E-08	8.82E-07
TBC1D15	15764.33979	1.27646653	0.292700835	4.360993811	1.29E-05	7.50E-05
TPH2	181.984623	-1.497887371	0.480489215	-3.117421423	0.001824406	0.005794154
CAPS2	23.2600641	1.618259476	0.749169865	2.160070167	0.030767238	0.065217629
PHLDA1	44.68001	2.75670609	0.782622607	3.522395168	0.000427666	0.001646438
BBS10	214.4434692	-2.403923633	0.443663416	-5.418349921	6.02E-08	6.15E-07
OSBPL8	5915.784893	1.054745579	0.210050396	5.021392959	5.13E-07	4.20E-06
CSRP2	25555.85552	1.125959567	0.342589555	3.286613819	0.001013998	0.00348583
ENSBTAG00000054750	461.5276259	5.886864111	0.540236507	10.89682765	1.19E-27	1.68E-25
SYT1	281.4045028	2.696408903	0.448925694	6.00635904	1.90E-09	2.64E-08
PPP1R12A	12206.72061	1.44649066	0.23195621	6.236050579	4.49E-10	7.05E-09
MYF6	896.5199944	-1.872130721	0.263993819	-7.091570274	1.33E-12	3.22E-11
ACSS3	394.6167883	1.0201052	0.37406451	2.727083628	0.006389684	0.016978672
ALX1	7094.499399	-2.142052482	0.238078731	-8.997244218	2.31E-19	1.38E-17
RASSF9	175.651547	1.820192531	0.349044632	5.21478448	1.84E-07	1.68E-06
NTS	1118.341756	5.580030825	0.885144014	6.304093729	2.90E-10	4.69E-09
C5H12orf29	3441.520868	-2.054574908	0.248530486	-8.266892888	1.37E-16	5.91E-15
ENSBTAG00000051903	54.87999366	-2.515005561	0.568340809	-4.425171517	9.64E-06	5.74E-05
POC1B	3008.346537	1.308853221	0.266096096	4.918723881	8.71E-07	6.73E-06
ATP2B1	8611.563734	1.419238588	0.217531461	6.524291172	6.83E-11	1.22E-09
LUM	2083.026044	8.233805994	1.122016302	7.338401394	2.16E-13	6.08E-12
DCN	86.73239095	3.627290784	0.518406075	6.997006703	2.61E-12	6.06E-11
BTG1	3017.240065	1.707362076	0.410534742	4.158873536	3.20E-05	0.000167147
ENSBTAG00000051951	6.19085014	3.298351507	1.552752367	2.124196734	0.033653696	0.070381051
ENSBTAG00000052187	30.09565753	3.930951375	0.982697606	4.000163786	6.33E-05	0.000307291
ENSBTAG00000049773	22.98893847	6.900198145	1.461185856	4.722327497	2.33E-06	1.64E-05
ENSBTAG00000054410	36.77225634	-1.226879412	0.563535087	-2.17711273	0.029472157	0.06290647
ENSBTAG00000050045	24.71999423	-6.289624567	1.234570631	-5.094584636	3.50E-07	2.99E-06
TMCC3	5076.03478	-1.48906705	0.238796145	-6.235724815	4.50E-10	7.05E-09
NDUFA12	9109.877998	-1.906826552	0.285159828	-6.686869478	2.28E-11	4.42E-10
NR2C1	3111.997276	1.15799538	0.374571959	3.091516467	0.001991369	0.006258638
FGD6	6721.245527	1.087988696	0.21835388	4.982685427	6.27E-07	5.03E-06
VEZT	425.4466482	1.446095787	0.292945339	4.936401423	7.96E-07	6.21E-06
USP44	6252.923901	1.177724775	0.302967988	3.887291139	0.000101369	0.000467836
PPP1R1A	1103.408078	-2.323506087	0.306730678	-7.575069114	3.59E-14	1.14E-12
PDE1B	317.1563888	-1.555993647	0.287370854	-5.414584057	6.14E-08	6.26E-07
GTSF1	43393.18746	-3.497592453	0.282651815	-12.37420836	3.60E-35	9.77E-33
ITGA5	37.83301301	2.457506514	0.692678561	3.547831059	0.000388417	0.001517528
HOXC4	39.76774177	2.041400535	0.53762808	3.797049688	0.000146428	0.000642953
HOXC8	19.37921431	3.180048549	0.980053039	3.244771886	0.001175447	0.003948073
HOXC9	467.9116414	1.011926704	0.320744956	3.154926319	0.001605386	0.005191594
ATP5MC2	4774.807769	-1.04961603	0.292872572	-3.583865921	0.000338546	0.001343759
TARBP2	1873.065189	-3.476892751	0.244136014	-14.24162168	5.05E-46	3.58E-43
MAP3K12	165.8204873	-1.122207453	0.378760531	-2.96284159	0.003048134	0.009002952
U6	5.491049271	4.065221766	1.626417454	2.499494675	0.012437057	0.030180657
PRR13	6580.61499	-1.402553377	0.254983647	-5.500562074	3.79E-08	4.03E-07
AAAS	815.8215369	-1.517412454	0.262521897	-5.780136715	7.46E-09	9.30E-08
MYG1	2056.304577	-2.296148496	0.305085467	-7.52624672	5.22E-14	1.60E-12
PFDN5	14165.97495	-1.503491558	0.273240245	-5.502452829	3.75E-08	4.00E-07
KRT18	607.5532753	7.81868	0.576956673	13.55158951	7.75E-42	3.97E-39
KRT8	497.2557761	5.961836717	0.56164093	10.61503248	2.54E-26	3.12E-24
KRT4	130.2239733	-1.510778469	0.545652336	-2.768756533	0.005627067	0.015228853
KRT72	20.64015883	-2.217631452	0.984660602	-2.252178514	0.024310993	0.053443594
KRT5	289.1246828	-1.377924897	0.507769455	-2.713682135	0.006653998	0.01759982
KRT7	46.80408568	-1.810238817	0.557371499	-3.247813749	0.001162954	0.003908958
ATG101	714.1484878	-1.895398419	0.242076213	-7.829759044	4.89E-15	1.73E-13
ACVR1B	30.45112392	1.273197917	0.620797578	2.050906709	0.040276033	0.081592275
CELA1	32.06559308	-1.73790961	0.733945198	-2.367901056	0.017889319	0.041106186
CSRNP2	283.5887555	-1.529414603	0.29345445	-5.211761496	1.87E-07	1.70E-06
ENSBTAG00000032902	200.4966068	1.866794537	0.420241731	4.442192189	8.90E-06	5.37E-05
ENSBTAG00000032899	88.6952688	1.084679675	0.48128164	2.253731669	0.024213054	0.053257469
METTL7A	379.6552939	1.461801787	0.395362507	3.697370799	0.000217844	0.000910136
ATF1	4617.314014	1.296336153	0.249785736	5.189792548	2.11E-07	1.88E-06
DIP2B	1102.827414	1.051203822	0.240971848	4.362351168	1.29E-05	7.46E-05
LIMA1	2265.3336	1.224023537	0.261193243	4.686275665	2.78E-06	1.92E-05
COX14	9054.654156	-2.67593176	0.232321927	-11.51820578	1.07E-30	2.09E-28
GPD1	63.68808013	-2.319292111	0.431084514	-5.380133211	7.44E-08	7.41E-07
SMARCD1	1585.42649	1.556138821	0.264513274	5.883027323	4.03E-09	5.25E-08
BCDIN3D	31.75713891	1.481268422	0.68046598	2.1768442	0.029492194	0.062927377
FMNL3	421.179296	-1.867199339	0.305835493	-6.105240835	1.03E-09	1.49E-08
TROAP	1063.855466	1.363213542	0.300360726	4.538587847	5.66E-06	3.59E-05
TUBA1A	3255.434614	1.363264968	0.409017543	3.333023218	0.000859078	0.003022019
TUBA1B	16648.20372	-2.167062748	0.286225347	-7.571176943	3.70E-14	1.17E-12
PRKAG1	3064.171001	-2.105213587	0.277741513	-7.579758485	3.46E-14	1.10E-12
WNT10B	64.99665552	-1.235586485	0.40151418	-3.077317183	0.002088729	0.006513542
FKBP11	208.9278754	1.301596327	0.491194662	2.649858451	0.00805255	0.020733714
CCDC65	4541.885825	-1.050263834	0.246945758	-4.253014269	2.11E-05	0.000115741
ADCY6	78.55964415	1.258753882	0.420608575	2.992696667	0.002765244	0.008271949
TEX49	24.72385437	-2.814484305	0.777161233	-3.621493438	0.000292907	0.00118066
CCNT1	1608.394587	1.221447811	0.270442481	4.516479095	6.29E-06	3.94E-05
LALBA	160.8667476	-1.70672544	0.394927704	-4.321614879	1.55E-05	8.82E-05
OR8S1	91.8979174	-1.545982901	0.477182158	-3.239817071	0.001196064	0.004007826
ENSBTAG00000053875	24.29216558	-2.151814512	0.770252931	-2.79364664	0.005211739	0.01426823
H1-7	53.17002639	-2.192372598	0.724121029	-3.027632829	0.002464774	0.007500303
PFKM	87.02021137	-1.161999895	0.58903561	-1.972715868	0.048527943	0.095344592
SENP1	2979.562823	1.042732558	0.223724075	4.660797276	3.15E-06	2.15E-05
COL2A1	297.6525867	-1.163698753	0.392777667	-2.962741651	0.003049124	0.009004245
TMEM106C	888.160049	-1.189179882	0.255892936	-4.647177448	3.37E-06	2.28E-05
HDAC7	466.1851989	-1.049205049	0.322964593	-3.248668956	0.001159463	0.003899359
SLC48A1	97.96541983	-2.244882636	0.374045127	-6.001635834	1.95E-09	2.71E-08
PCED1B	52.57118869	2.923141675	0.838289435	3.487031509	0.000488414	0.001850932
ENSBTAG00000049143	10.76467796	3.968751384	1.360171806	2.917830944	0.003524754	0.010183666
SLC38A2	1316.770555	5.546700279	1.018595022	5.44544216	5.17E-08	5.39E-07
SLC38A1	252.6856229	5.150397079	1.493777317	3.447901519	0.00056496	0.002099136
SCAF11	2453.128663	1.103855642	0.216465293	5.099457864	3.41E-07	2.92E-06
ENSBTAG00000026249	9.030324079	3.802718603	1.42866039	2.661737268	0.007773853	0.020134451
NELL2	9.396044394	3.096729613	1.455634024	2.127409473	0.033386076	0.069924501
TWF1	18197.96386	1.056856024	0.24853439	4.252353262	2.12E-05	0.000116049
ZCRB1	14261.94406	1.083070796	0.302608724	3.579112928	0.000344762	0.001364321
YAF2	8971.109724	1.3011795	0.272752027	4.770558506	1.84E-06	1.32E-05
SLC2A13	27.65782841	1.9940734	0.712638347	2.798156187	0.005139525	0.014096099
KIF21A	115.9318954	2.975271616	0.657633722	4.524207805	6.06E-06	3.81E-05
U6	2.494380673	4.674150082	2.318342933	2.016159911	0.043783257	0.087752177
CPNE8	41.35309456	5.396151905	0.951437102	5.671580278	1.41E-08	1.65E-07
KCNMB4	21.09973676	2.361329674	0.839477098	2.812857764	0.004910337	0.013557854
ENSBTAG00000050148	30.60959206	-2.214085833	0.599970266	-3.690325937	0.000223967	0.000934023
LYZ	11.51487729	-3.070545313	1.038055425	-2.957978197	0.00309664	0.009125559
IL22	16.69164765	3.827423805	0.972872459	3.934147554	8.35E-05	0.000392707
ENSBTAG00000053419	81.47557123	-1.147455631	0.38801838	-2.957219787	0.003104268	0.009140729
TMBIM4	10350.61875	1.050277953	0.292629271	3.589107648	0.000331812	0.001319872
C5H12orf56	56.63801821	-1.342046509	0.450620627	-2.978218107	0.002899296	0.008625358
KICS2	895.4277008	-1.239259961	0.389885803	-3.178520353	0.001480288	0.00483797
PPM1H	511.0598003	-1.443349481	0.277607867	-5.199238395	2.00E-07	1.80E-06
SLC16A7	2.41493912	4.618416115	2.267777479	2.036538486	0.041696313	0.084145843
ATP23	598.8401848	-1.141665586	0.254022552	-4.494347366	6.98E-06	4.33E-05
MARCHF9	134.4217262	-1.015235204	0.348567131	-2.912595919	0.003584381	0.010321543
AGAP2	63.67339347	-1.729784111	0.531880674	-3.252203354	0.001145141	0.00385823
B4GALNT1	43.74528424	-1.441051715	0.519777334	-2.772440468	0.00556377	0.015079964
SLC26A10	6.746507268	-2.715431911	1.191083638	-2.279799523	0.022619581	0.05021035
DTX3	88.01252792	1.718166277	0.376470587	4.563879183	5.02E-06	3.25E-05
MARS1	826.3990455	-1.196623239	0.290297949	-4.122051997	3.76E-05	0.000193185
SHMT2	1058.731764	-1.595809665	0.234672749	-6.800149011	1.05E-11	2.16E-10
STAT6	8.976859781	2.99111401	1.526061418	1.960022038	0.049993215	0.09779528
NAB2	23.2427331	3.34372716	0.765370298	4.368770473	1.25E-05	7.26E-05
NEMP1	3868.727053	1.195279674	0.243286991	4.913043925	8.97E-07	6.91E-06
TAC3	798.2458613	1.122494907	0.342583209	3.276561363	0.001050795	0.003592179
NACA	73571.8969	-2.119578174	0.250897343	-8.447989705	2.96E-17	1.39E-15
RBMS2	354.6187595	-1.189669331	0.257119681	-4.626908865	3.71E-06	2.48E-05
SPRYD4	181.3063394	-1.20077123	0.338553956	-3.546764732	0.000389993	0.00152207
MIP	85.96042307	-1.792424075	0.414359361	-4.325771884	1.52E-05	8.67E-05
PAN2	1442.718781	1.451078245	0.300090019	4.835476526	1.33E-06	9.88E-06
CNPY2	8235.260647	-2.795808769	0.231236983	-12.09066445	1.18E-33	2.99E-31
bta-mir-12054	10.16606831	-2.014766074	0.920354105	-2.189120538	0.02858808	0.061363901
RNF41	176.0382102	1.024519133	0.325228449	3.150152255	0.001631854	0.005263336
MYL6	22275.39226	-1.15348322	0.300758818	-3.835243233	0.00012544	0.000562999
MYL6B	798.5774421	-3.039523765	0.289097611	-10.51383219	7.46E-26	8.76E-24
PMEL	129.1745534	-1.861278993	0.394675111	-4.715977621	2.41E-06	1.68E-05
DNAJC14	1360.550164	-1.429605849	0.238404907	-5.996545392	2.02E-09	2.79E-08
CD63	19982.9182	-1.334983732	0.242510951	-5.504838962	3.70E-08	3.95E-07
BLOC1S1	2173.509193	-1.343827128	0.257316483	-5.222468113	1.77E-07	1.61E-06
ENSBTAG00000054814	260.3411398	1.437274274	0.369968733	3.884853357	0.000102392	0.000471964
NTN4	146.9355634	2.315494682	0.466157289	4.967196128	6.79E-07	5.42E-06
AMDHD1	3256.515236	1.432117169	0.3604735	3.97287781	7.10E-05	0.000340244
CDK17	10941.49495	1.323950552	0.264578552	5.003998025	5.62E-07	4.57E-06
NEDD1	17322.04102	1.38615773	0.240200245	5.770842287	7.89E-09	9.77E-08
TMPO	4710.75065	1.611353888	0.236827612	6.803910554	1.02E-11	2.11E-10
SLC25A3	706.3869133	3.056862614	0.924220077	3.307505094	0.00094131	0.003269487
SNORA53	3.747276369	5.248755764	2.012609595	2.607935378	0.009109015	0.023038758
APAF1	10094.54273	1.497939766	0.22628898	6.619587772	3.60E-11	6.73E-10
ENSBTAG00000025812	11.25139494	-2.512297069	0.953837471	-2.633883807	0.008441437	0.02160525
UHRF1BP1L	1646.450652	1.280949283	0.24121062	5.310501195	1.09E-07	1.05E-06
SCYL2	3394.534333	1.445859879	0.266982531	5.415559868	6.11E-08	6.23E-07
SLC5A8	20.64960374	-2.280290812	0.850635416	-2.680691126	0.00734703	0.019176261
UTP20	16474.82059	1.090154407	0.239750363	4.547039653	5.44E-06	3.48E-05
WASHC3	7470.455417	-2.366454342	0.258922032	-9.139640687	6.27E-20	4.02E-18
PARPBP	5128.540344	1.144093849	0.246984668	4.632246444	3.62E-06	2.42E-05
IGF1	16.78827707	-1.757205783	0.799789289	-2.197085917	0.028014311	0.060276385
ENSBTAG00000052521	5.651598095	5.846764548	1.744320304	3.351886998	0.000802628	0.002849545
TTC41	133.4294957	-1.545963324	0.374454599	-4.128573479	3.65E-05	0.00018826
C5H12orf73	7933.532625	-1.782166003	0.277128994	-6.430817558	1.27E-10	2.17E-09
TDG	251.9139646	2.878765199	0.525674546	5.476326031	4.34E-08	4.59E-07
NFYB	13310.4425	1.004056378	0.274820034	3.653505029	0.000258685	0.001058924
CHST11	187.1741016	-1.427554673	0.334243228	-4.271005528	1.95E-05	0.000107813
ALDH1L2	1082.839172	-2.033980489	0.295165064	-6.890993339	5.54E-12	1.20E-10
WASHC4	3641.723575	1.027099716	0.424003457	2.42238524	0.015418995	0.036266237
CKAP4	369.5406231	1.482756728	0.292965383	5.061201136	4.17E-07	3.50E-06
TMEM263	218.1208573	1.057096093	0.396288211	2.66749316	0.007641944	0.019859575
BTBD11	153.3100286	-2.082096578	0.373834327	-5.56957034	2.55E-08	2.84E-07
ENSBTAG00000049009	72.35234241	1.12033777	0.469215234	2.387684135	0.016954907	0.039280376
TIMP3	73.79739914	2.050013017	0.465976812	4.39938848	1.09E-05	6.39E-05
ENSBTAG00000053499	32.73454224	-1.559668067	0.657265572	-2.372964798	0.017645946	0.040620415
HMGXB4	3949.531713	1.349113188	0.211844352	6.368417057	1.91E-10	3.17E-09
RASD2	328.9126261	-2.93777332	0.364887388	-8.051178014	8.20E-16	3.22E-14
CACNG2	17.21093522	2.047682531	0.84654681	2.418865098	0.015569013	0.03656308
IFT27	1054.895165	-1.503043531	0.282326534	-5.323777086	1.02E-07	9.85E-07
ENSBTAG00000032114	68.97379664	-1.316660576	0.463666065	-2.839674228	0.004515963	0.012614448
MPST	75.29793377	-1.329305275	0.506631962	-2.623808553	0.008695265	0.022165649
C1QTNF6	6.312760571	2.95706201	1.432292213	2.064566144	0.038964069	0.079353076
CYTH4	3.414287577	-5.322535714	1.985176241	-2.681140145	0.007337178	0.019153973
USP18	413.4194528	9.591589704	2.244011615	4.274304838	1.92E-05	0.000106421
RESF1	14514.71287	1.840092092	0.300684452	6.119678215	9.38E-10	1.38E-08
SINHCAF	1579.617882	1.294562496	0.338809909	3.820910968	0.00013296	0.000592278
IPO8	353.8710046	3.631665286	1.071734686	3.388586124	0.00070254	0.002541192
ENSBTAG00000054066	334.947233	-1.797657777	0.405114295	-4.4374089	9.10E-06	5.48E-05
C5H12orf71	9.219867999	3.953027854	1.287825135	3.069537739	0.002143903	0.006659684
STK38L	802.3909768	1.724909836	0.265881889	6.487504053	8.73E-11	1.53E-09
FGFR1OP2	4127.457346	1.338998757	0.272168658	4.91973898	8.67E-07	6.70E-06
SSPN	28.23898092	2.399868946	0.867892055	2.765169854	0.005689316	0.01536526
ENSBTAG00000053615	184.7151861	-1.359976961	0.401774847	-3.384923097	0.000711982	0.00257131
KRAS	2399.598508	1.413688702	0.231301625	6.111884018	9.85E-10	1.44E-08
ETFRF1	2885.885011	-1.00197821	0.240803938	-4.160971037	3.17E-05	0.000165807
IRAG2	2569.590144	1.123356608	0.287425923	3.908334348	9.29E-05	0.000432701
ETNK1	305.6385009	1.139547275	0.363189988	3.137606524	0.001703334	0.005461393
C2CD5	2487.4294	1.378041286	0.299308384	4.604085149	4.14E-06	2.73E-05
CMAS	10832.32175	1.028069063	0.241647916	4.25440897	2.10E-05	0.000115109
LDHB	9537.227388	-2.078394205	0.337801382	-6.152710791	7.62E-10	1.14E-08
SPX	205.6081283	-1.119016935	0.323147156	-3.462871057	0.000534444	0.002003134
PLEKHA5	281.3621574	1.007476064	0.341619899	2.949114107	0.003186863	0.009340665
LMO3	7837.090074	-1.938448167	0.30329809	-6.391231042	1.65E-10	2.77E-09
MGST1	542.9390561	2.190257857	0.854927061	2.56192365	0.01040942	0.025858812
STRAP	5294.210766	1.101521789	0.302337578	3.64335057	0.000269112	0.001098193
RERG	517.4038759	1.289497691	0.424382264	3.038528703	0.002377365	0.007273355
ARHGDIB	5.769910588	-2.828578666	1.376957595	-2.054223512	0.039954064	0.08102016
ERP27	20.05497157	5.956571594	1.40582532	4.237063817	2.26E-05	0.000122848
MGP	84.50552029	-1.566991537	0.547155707	-2.863885942	0.004184787	0.011805659
C5H12orf60	648.0484022	-1.180611255	0.307626869	-3.837802782	0.00012414	0.00055798
SMCO3	2.227475981	-4.697021432	2.289825579	-2.051257299	0.040241897	0.081532082
H2AJ	263.3960051	1.94563545	0.418679066	4.647080806	3.37E-06	2.28E-05
H4-16	807.6805462	-1.902362927	0.82445394	-2.307421719	0.021031322	0.047259582
ATF7IP	1376.766723	1.191630948	0.280683077	4.245467741	2.18E-05	0.000119033
GRIN2B	157.6929976	-1.008462774	0.390964809	-2.579420838	0.009896614	0.024740133
GSG1	2.277068012	-4.736680808	2.264559107	-2.091656956	0.036469214	0.075320674
FAM234B	54.2005783	1.038863218	0.47457198	2.189053005	0.028592988	0.061363901
GPRC5D	2246.76677	-1.884832304	0.265480807	-7.099693293	1.25E-12	3.05E-11
GPRC5A	708.1191816	-1.295917173	0.262911931	-4.929092291	8.26E-07	6.43E-06
DDX47	1170.355556	-1.05887867	0.2378463	-4.451945091	8.51E-06	5.16E-05
BORCS5	4238.037864	-2.375343571	0.289529474	-8.20415115	2.32E-16	9.75E-15
BCL2L14	3595.81481	-2.192888917	0.309988405	-7.074099818	1.50E-12	3.62E-11
ETV6	3966.368146	-1.079403236	0.222287145	-4.855895898	1.20E-06	9.00E-06
YBX3	483.6695084	1.064759703	0.345162177	3.084809905	0.002036823	0.006375035
KLRC1	4.096451092	-5.593007532	1.900776622	-2.942485438	0.003255891	0.009499183
ENSBTAG00000052486	3.028708809	-5.162017232	2.430755013	-2.123627105	0.033701337	0.070464695
GABARAPL1	782.0498346	1.288992249	0.435780207	2.957895349	0.003097473	0.009126553
TMEM52B	11.26285222	-2.39190531	0.955033593	-2.50452479	0.012261601	0.029833434
OLR1	356.5971661	11.82393571	1.528257087	7.736876083	1.02E-14	3.49E-13
ENSBTAG00000055140	10.99298066	6.80919412	1.529349604	4.452346345	8.49E-06	5.16E-05
ENSBTAG00000012026	769.8169214	1.540010992	0.424275079	3.629746524	0.0002837	0.001150085
ENSBTAG00000049220	5.826110725	5.89710073	1.812975347	3.252719756	0.001143062	0.003852634
A2M	27.23042949	6.285257655	1.190087163	5.281342285	1.28E-07	1.21E-06
RIMKLB	289.2731089	1.964235964	0.488175483	4.023626818	5.73E-05	0.000282
MFAP5	128.9306645	9.394365409	1.665588021	5.640269557	1.70E-08	1.95E-07
ENSBTAG00000023192	8199.412494	-2.615688016	0.330303294	-7.919049133	2.39E-15	8.91E-14
DPPA3	307749.7994	1.029642784	0.329852882	3.121521257	0.001799193	0.005723941
CD163	21.51813082	-2.645940324	0.998932459	-2.648767993	0.008078577	0.020792015
ENSBTAG00000051940	15.42873925	-2.098741963	0.804233649	-2.6096172	0.009064359	0.022935255
LPCAT3	414.822298	-2.130429417	0.315933559	-6.743283063	1.55E-11	3.08E-10
EMG1	875.0535299	-2.829113808	0.247329713	-11.43863297	2.68E-30	5.09E-28
PHB2	2835.105605	-2.705880379	0.245045492	-11.04235936	2.39E-28	3.61E-26
PTPN6	1262.01925	-1.794498055	0.244693813	-7.333647025	2.24E-13	6.28E-12
U7	154.3534045	-1.582098463	0.347935381	-4.547104287	5.44E-06	3.48E-05
ATN1	195.0011021	-1.403768312	0.340403708	-4.12383379	3.73E-05	0.000191803
ENO2	14.78823603	7.237488154	1.463982751	4.943697698	7.67E-07	6.01E-06
SPSB2	22.28596049	-1.583181765	0.757705145	-2.08944307	0.036667858	0.075629251
USP5	212.0754598	-1.522379064	0.289153348	-5.264953962	1.40E-07	1.31E-06
CDCA3	5739.817906	1.187001574	0.304222822	3.901750591	9.55E-05	0.000442854
PTMS	580.1799389	1.406433141	0.445317307	3.158271907	0.001587075	0.005143204
MLF2	235.3735485	1.568029758	0.416637841	3.763531789	0.00016753	0.000723736
COPS7A	1254.35199	-1.499946839	0.315798896	-4.749689937	2.04E-06	1.45E-05
PIANP	64.71300252	-1.533758266	0.432874308	-3.543195421	0.00039531	0.001541189
NOP2	929.3270116	-1.837913039	0.309485885	-5.93860053	2.87E-09	3.85E-08
IFFO1	466.7406868	-1.927987196	0.289195427	-6.666727811	2.62E-11	5.02E-10
GAPDH	24020.61508	-1.33320912	0.23174119	-5.753008866	8.77E-09	1.07E-07
MRPL51	7727.522214	-1.407778857	0.236723992	-5.946920913	2.73E-09	3.69E-08
CD27	151.2610064	-1.488663748	0.406178364	-3.665049349	0.000247291	0.001016573
TNFRSF1A	92.95954213	3.041246855	0.684710059	4.441656458	8.93E-06	5.38E-05
CD9	2142.250184	1.651487653	0.242153792	6.819995014	9.10E-12	1.91E-10
VWF	2846.790457	-1.584170045	0.377773685	-4.193436728	2.75E-05	0.000145745
ANO2	118.547011	-1.054133254	0.495897856	-2.125706415	0.033527712	0.070173308
KCNA5	327.0211146	1.283084009	0.421389381	3.044889281	0.00232766	0.00713906
NDUFA9	3236.375533	-1.420962074	0.212282471	-6.693732483	2.18E-11	4.23E-10
RAD51AP1	7951.513461	1.127459387	0.298621631	3.77554494	0.000159658	0.000692303
CCND2	257.2963163	3.00541054	1.229568075	2.444281533	0.014514095	0.034503266
PRMT8	7.116839682	-2.266935217	1.136757926	-1.99421105	0.046128995	0.091567496
TSPAN11	18.66707419	-1.743739569	0.830885961	-2.098650899	0.035847686	0.074196093
RHNO1	357.2108963	1.16345679	0.313050374	3.716516215	0.000201989	0.000852806
FOXM1	274.4459882	-1.253745584	0.310376914	-4.039429245	5.36E-05	0.000265573
WASHC1	176.3303005	-1.417494736	0.336320135	-4.214718629	2.50E-05	0.000134126
CCDC77	858.9442835	1.526400332	0.365429391	4.177004835	2.95E-05	0.000155516
FBXL14	119.5474147	-1.312498323	0.321188406	-4.086381389	4.38E-05	0.000221881
DCP1B	34.314147	4.182564695	0.865168863	4.83439115	1.34E-06	9.93E-06
IL17RA	68.31026697	2.960631975	0.643108023	4.60363091	4.15E-06	2.73E-05
HDHD5	373.89154	1.03668577	0.28101109	3.689127603	0.000225024	0.000938009
CECR2	13197.97276	1.294689079	0.32123482	4.030351003	5.57E-05	0.000274712
ATP6V1E1	7817.900861	-1.416505137	0.238005559	-5.95156325	2.66E-09	3.59E-08
BID	527.5734756	-1.522741417	0.268352825	-5.674400541	1.39E-08	1.63E-07
TUBA8	8.883491826	-3.858577096	1.403804783	-2.748656467	0.005984007	0.016032441
CDC42EP1	7.9468575	3.351832976	1.465429339	2.28727028	0.022180052	0.049365479
PDXP	602.9324243	-2.46824478	0.237646114	-10.38621982	2.86E-25	3.09E-23
NOL12	5942.200059	-2.301886894	0.212825292	-10.81585216	2.90E-27	4.01E-25
GCAT	253.9551197	-1.751272794	0.344922537	-5.07729303	3.83E-07	3.24E-06
EIF3L	32871.99163	1.513754922	0.322040027	4.70051794	2.60E-06	1.80E-05
POLR2F	13480.70284	-1.362206865	0.261528469	-5.208637019	1.90E-07	1.72E-06
PLA2G6	188.3088672	-1.019869204	0.412028176	-2.47524141	0.013314614	0.032019346
DDX17	1554.93154	1.51825513	0.412283528	3.682551028	0.000230912	0.000959295
CBX6	73.27335253	-1.945636242	0.447217487	-4.350537043	1.36E-05	7.83E-05
CACNA1I	7.728481864	-3.059042354	1.186293699	-2.578655149	0.009918575	0.024783664
GRAP2	526.8960989	-2.250630343	0.429516046	-5.239921448	1.61E-07	1.48E-06
FAM83F	25.3513832	-1.756826101	0.682977385	-2.57230494	0.010102387	0.02518194
ADSL	2538.57815	-2.053084865	0.223427484	-9.189043478	3.96E-20	2.59E-18
SLC25A17	20933.38927	-1.26459388	0.245931885	-5.14204931	2.72E-07	2.38E-06
ST13	9152.444702	1.046454205	0.239043026	4.37768139	1.20E-05	7.00E-05
RBX1	15726.04683	-1.633298436	0.245684794	-6.647942712	2.97E-11	5.66E-10
ACO2	537.0921268	-1.509981642	0.306730369	-4.922830584	8.53E-07	6.62E-06
POLR3H	212.1925117	-2.481952253	0.357129235	-6.949731388	3.66E-12	8.26E-11
PMM1	169.7962909	-2.121217969	0.340997668	-6.220623105	4.95E-10	7.69E-09
DESI1	690.7643449	-2.38448541	0.34351845	-6.941360522	3.88E-12	8.69E-11
SNU13	10438.16624	-2.525508447	0.271973369	-9.285866681	1.60E-20	1.12E-18
ENSBTAG00000047629	10.86984137	-5.158325933	1.379618089	-3.738952087	0.000184789	0.000788658
MEI1	115.3415343	-1.540934848	0.360413318	-4.275465894	1.91E-05	0.000105932
SHISA8	2.254280438	-4.702395926	2.340021715	-2.009552259	0.044478598	0.088846338
TNFRSF13C	9.276843671	-2.80671156	1.086823057	-2.582491734	0.009808971	0.024553064
CENPM	893.4755215	-2.187880427	0.36914831	-5.92683312	3.09E-09	4.10E-08
SEPTIN3	188.4219561	-1.602342847	0.389459051	-4.114278107	3.88E-05	0.000199422
NAGA	71.06494825	1.536438207	0.597019931	2.57351242	0.010067203	0.025100603
ENSBTAG00000038146	5.300140092	-3.838091066	1.633177448	-2.350075964	0.01876958	0.042803374
NFAM1	89.82306313	-2.944631648	0.527796457	-5.579104616	2.42E-08	2.70E-07
U12	108.4936208	-1.011404001	0.4165531	-2.428031388	0.015181029	0.035843655
CYB5R3	254.8002899	-1.183716668	0.321808432	-3.678327075	0.000234769	0.000974002
A4GALT	6.478512594	4.106738908	1.68999004	2.430037343	0.015097267	0.035682514
TSPO	324.6800687	4.436749466	0.466987546	9.500787555	2.08E-21	1.59E-19
ENSBTAG00000053264	132.2409128	-2.856115865	0.385833587	-7.402455255	1.34E-13	3.87E-12
SULT4A1	1099.234905	1.262840181	0.328125552	3.84864932	0.000118771	0.000536594
ENSBTAG00000045746	194.8873189	-1.485247679	0.323554094	-4.590415352	4.42E-06	2.90E-05
ENSBTAG00000003367	216.148178	-2.269219664	0.319134165	-7.11055071	1.16E-12	2.84E-11
SAMM50	511.1221276	-1.551645461	0.251311009	-6.174204103	6.65E-10	1.00E-08
PARVG	212.2692413	-1.416500429	0.430836107	-3.287794146	0.001009756	0.003473841
PRR5	219.4577497	-2.082788908	0.308144043	-6.75914059	1.39E-11	2.81E-10
ARHGAP8	228.3670787	-1.802498546	0.274593133	-6.56425208	5.23E-11	9.49E-10
PHF21B	66.94342837	-1.304460626	0.597824344	-2.182013227	0.029108557	0.06224571
KIAA0930	2.529045052	-4.892326795	2.183868288	-2.240211474	0.025077197	0.05489229
RIBC2	304.5778492	-1.350623742	0.288265185	-4.685351586	2.79E-06	1.93E-05
PPARA	51.9369012	-1.18555309	0.489539859	-2.421770299	0.01544511	0.036304477
CDPF1	457.4577967	-1.954714749	0.289942704	-6.741727673	1.57E-11	3.11E-10
BRD1	289.2295235	1.692136555	0.278531645	6.07520397	1.24E-09	1.77E-08
ENSBTAG00000048741	249.1847866	1.867262723	0.322877604	5.783190588	7.33E-09	9.15E-08
PIM3	1059.628516	1.296194157	0.318398237	4.070984085	4.68E-05	0.000235262
HDAC10	28.21495044	-2.436596985	0.73739899	-3.304312885	0.000952095	0.003300728
PLXNB2	61.97441041	2.384507625	0.544045085	4.382922835	1.17E-05	6.85E-05
DENND6B	129.8319136	-3.004387812	0.470683499	-6.383031956	1.74E-10	2.91E-09
NCAPH2	110.8854792	-1.081067303	0.417230566	-2.591054903	0.009568223	0.02402548
KLHDC7B	5.472071558	-3.197028258	1.593112194	-2.006781613	0.044772922	0.089366461
SYCE3	844.7637738	-1.029953665	0.379212152	-2.716035496	0.006606883	0.017482728
ARSA	30.75185573	-1.277894137	0.650724752	-1.963801334	0.049553135	0.097016776
RABL2B	5963.960825	1.385763058	0.262417542	5.28075619	1.29E-07	1.21E-06
GRB10	164.3994424	-1.717162335	0.39915875	-4.301953379	1.69E-05	9.54E-05
ZPBP	669.2529731	1.047246721	0.291706188	3.590073728	0.000330584	0.001315274
ABCA13	808.4062145	-1.300316648	0.247106307	-5.262175063	1.42E-07	1.33E-06
C4H7orf57	288.8017688	1.434401305	0.333654855	4.299057202	1.72E-05	9.65E-05
ENSBTAG00000027319	102.8317585	2.485107539	0.529842224	4.690278397	2.73E-06	1.88E-05
ENSBTAG00000052341	224.5544146	-1.013889383	0.346295487	-2.927815751	0.003413523	0.009905772
CYP51A1	592.5502088	1.381942537	0.306509429	4.508646085	6.52E-06	4.07E-05
GATAD1	178.133878	-1.023492493	0.348273351	-2.93876201	0.00329526	0.009604922
SAMD9	257.4999206	4.188426553	1.471424602	2.846511162	0.004420118	0.012384258
bta-mir-378-2	16.72786107	-4.395633348	1.127299019	-3.899261222	9.65E-05	0.000446869
PEG10	603.826948	1.041518319	0.239600652	4.346892674	1.38E-05	7.95E-05
PPP1R9A	778.1676296	1.150916287	0.231387129	4.973985768	6.56E-07	5.25E-06
PDK4	28.37552531	4.254689367	0.87221488	4.878028869	1.07E-06	8.13E-06
SEM1	44862.02146	-3.014065943	0.296860851	-10.15312707	3.21E-24	3.05E-22
ENSBTAG00000020685	555.19443	1.698636048	0.314726493	5.397181629	6.77E-08	6.81E-07
DLX5	40.30679376	1.174298054	0.559966495	2.097086281	0.035985938	0.074439322
SDHAF3	12351.02873	-2.360419292	0.304970131	-7.739837613	9.95E-15	3.42E-13
ASNS	5224.325341	-1.084850147	0.259167129	-4.185909505	2.84E-05	0.000150142
UMAD1	7879.194766	1.56603547	0.287946986	5.438624283	5.37E-08	5.56E-07
NXPH1	222.2926721	1.246282639	0.403666127	3.087409511	0.002019092	0.006332811
NDUFA4	17567.57447	-1.249860337	0.246241438	-5.075751449	3.86E-07	3.26E-06
PHF14	573.7147271	1.012009511	0.240326965	4.21096946	2.54E-05	0.000136094
SCIN	2009.54964	-1.031207759	0.213389818	-4.832506859	1.35E-06	1.00E-05
ENSBTAG00000042514	7.34868205	-2.764027941	1.159416067	-2.383982782	0.017126404	0.039629801
DGKB	2254.481625	1.269499623	0.239440523	5.301941395	1.15E-07	1.10E-06
MEOX2	16.84985716	2.618534393	0.863856476	3.031214635	0.00243572	0.007426006
SOSTDC1	3894.172633	-1.006939239	0.258096096	-3.901412133	9.56E-05	0.000443362
BZW2	3861.721282	1.51947012	0.217031011	7.001165921	2.54E-12	5.90E-11
AGR2	195.877314	-2.205220834	0.526687302	-4.186964117	2.83E-05	0.000149489
AGR3	58.39109985	-1.617670326	0.61293913	-2.639202241	0.008310139	0.021310627
SNX13	2039.661154	1.118849119	0.240764483	4.647068802	3.37E-06	2.28E-05
PRPS1L1	37.67865253	-3.87371912	0.775661727	-4.994083094	5.91E-07	4.78E-06
MACC1	6357.189624	1.294382327	0.212189498	6.100124374	1.06E-09	1.53E-08
ITGB8	69.59321141	2.957492369	0.634119052	4.663938675	3.10E-06	2.12E-05
SP4	461.255087	-1.568025086	0.29988373	-5.228776792	1.71E-07	1.56E-06
IL6	9.794960734	3.74364468	1.142894137	3.275583064	0.001054441	0.003602022
MALSU1	3168.82176	-3.413620004	0.334963597	-10.19101788	2.17E-24	2.14E-22
ENSBTAG00000054875	41.92997716	-1.596737993	0.503352614	-3.172205625	0.001512858	0.004928689
ENSBTAG00000054504	72.0580778	-1.81893181	0.54190987	-3.356520909	0.000789298	0.002809253
SEMA3C	1079.958272	1.59061014	0.266758788	5.962728164	2.48E-09	3.36E-08
GNAT3	211.8732032	1.756722517	0.416843594	4.214344524	2.51E-05	0.000134303
ENSBTAG00000053714	80.10196752	-1.649487184	0.416271591	-3.962526437	7.42E-05	0.000353597
PHTF2	4735.80353	1.439908079	0.199145304	7.230439519	4.81E-13	1.27E-11
RSBN1L	1697.713845	1.026475359	0.319656604	3.211181452	0.001321904	0.004377769
FGL2	39.62688499	-1.891770363	0.809620062	-2.336614979	0.019459213	0.044185012
FBXL13	1081.442759	-1.238470518	0.246000063	-5.034431719	4.79E-07	3.96E-06
ARMC10	1800.074832	-2.114614601	0.223012531	-9.482043855	2.49E-21	1.88E-19
PSMC2	6670.020567	-1.704843155	0.261212927	-6.526641607	6.73E-11	1.20E-09
ORC5	38693.56061	1.075653191	0.295501534	3.64009343	0.000272539	0.001110213
ENSBTAG00000047286	23.58629389	1.799779702	0.822945426	2.186997638	0.028742696	0.061620624
PUS7	93.03399812	1.611686644	0.513210408	3.14040132	0.001687165	0.005419273
EFCAB10	4631.720623	-3.622203339	0.345537586	-10.48280561	1.04E-25	1.17E-23
ATXN7L1	12435.91485	-1.284214265	0.223666925	-5.741636886	9.38E-09	1.14E-07
ATXN7L1	920.1387057	-2.056082775	0.246138733	-8.353349133	6.64E-17	2.97E-15
CDHR3	181.3148081	-1.872615893	0.397500896	-4.710972764	2.47E-06	1.72E-05
ENSBTAG00000019824	447.9265556	-2.475000127	0.348529012	-7.101274339	1.24E-12	3.03E-11
PRKAR2B	607.224938	3.164879283	0.967111208	3.272508121	0.001065978	0.003633353
SLC26A4	3043.241567	1.111328679	0.231109732	4.8086624	1.52E-06	1.12E-05
LAMB1	817.0238842	1.428326313	0.240359533	5.942457522	2.81E-09	3.78E-08
SFRP4	153.662349	5.442330718	1.147022992	4.744744226	2.09E-06	1.48E-05
EPDR1	112.4297196	2.685365594	1.297216652	2.070097997	0.038443168	0.078543884
STARD3NL	1146.652135	1.649739197	0.289027377	5.707899414	1.14E-08	1.37E-07
CTTNBP2	3760.666865	-1.27110161	0.258920533	-4.909234487	9.14E-07	7.03E-06
ASZ1	5649.131611	1.312887465	0.227148699	5.779859068	7.48E-09	9.31E-08
CAV1	330.1407154	9.213753926	1.949802119	4.725481542	2.30E-06	1.62E-05
CAV2	786.8181415	1.410524475	0.289794902	4.867319842	1.13E-06	8.53E-06
ENSBTAG00000052168	7.916253402	-2.592507259	1.183765648	-2.1900511	0.028520531	0.061236919
MDFIC	429.0319254	1.090167224	0.373147609	2.921544179	0.003483009	0.010080437
ENSBTAG00000054178	127.4192363	1.177624138	0.337975334	3.48434936	0.000493335	0.001865746
GPR85	8.412661551	3.282683509	1.267540753	2.589805103	0.009603028	0.024095703
LSMEM1	133.2372985	-1.130395351	0.367378693	-3.076921367	0.002091505	0.006518607
DOCK4	2914.144257	-1.061453587	0.223295424	-4.753584152	2.00E-06	1.43E-05
LRRN3	18.48325912	4.157041186	1.375690677	3.021784806	0.002512891	0.007626754
DNAJB9	136.326119	1.126032588	0.568614507	1.980309286	0.047668786	0.094076952
THAP5	19212.7298	1.409516205	0.282032468	4.997708998	5.80E-07	4.69E-06
ENSBTAG00000053964	159.2829823	-1.227296092	0.423801681	-2.895920772	0.003780478	0.010812344
AOAH	692.4854605	-2.72679257	0.295394745	-9.231012467	2.68E-20	1.78E-18
ANLN	6628.706314	1.111928287	0.210097253	5.292445631	1.21E-07	1.15E-06
HERPUD2	4220.727664	1.112564423	0.228410364	4.870901664	1.11E-06	8.40E-06
ENSBTAG00000052566	110.8266381	-1.194262536	0.341561131	-3.496482551	0.000471435	0.001795819
NPSR1	119.4349132	-1.947222357	0.484123835	-4.022157593	5.77E-05	0.000283311
ENSBTAG00000053990	7.070905509	-2.204334001	1.108434036	-1.98869209	0.0467352	0.092501872
ENSBTAG00000052846	17.22800373	1.640891489	0.754071674	2.176041808	0.029552135	0.063018799
FKBP9	2479.81525	-1.00538081	0.324444726	-3.098773779	0.001943233	0.006128791
MINDY4	28.9659522	1.538819215	0.654286251	2.351905169	0.018677536	0.042609285
PRR15	22.55720903	3.113531663	0.840238396	3.705533665	0.000210946	0.000886137
CREB5	4016.945214	-1.126313342	0.26154608	-4.30636674	1.66E-05	9.38E-05
TAX1BP1	109996.6014	1.085883685	0.241983077	4.487436465	7.21E-06	4.45E-05
HOXA9	132.8469543	1.243781098	0.349836525	3.555320869	0.000377518	0.001478078
HOXA4	213.7987521	-1.729085129	0.324904329	-5.321828533	1.03E-07	9.95E-07
SKAP2	2411.744432	1.194591201	0.216572464	5.515896065	3.47E-08	3.73E-07
CBX3	1194.675937	1.379222936	0.391515303	3.522781676	0.000427043	0.001645075
HNRNPA2B1	13055.6131	1.13196332	0.217811521	5.196985521	2.03E-07	1.82E-06
OSBPL3	4542.840855	1.078340363	0.219127103	4.921072523	8.61E-07	6.66E-06
ADAM22	61.54806709	-1.618526676	0.500267679	-3.235321295	0.001215059	0.004061876
HUS1	1723.200069	-1.719426357	0.236905668	-7.257852331	3.93E-13	1.05E-11
IGFBP3	1824.940751	1.013135889	0.337600216	3.000993008	0.002691007	0.008082669
ENSBTAG00000051248	86.76717649	-1.27815423	0.384500255	-3.324196053	0.000886738	0.003103921
ENSBTAG00000052466	3783.091957	-2.4869917	0.274142237	-9.071902711	1.17E-19	7.23E-18
bta-mir-4657	8.484632121	5.430905055	1.647609024	3.296234104	0.000979903	0.003382501
H2AZ2	5474.981542	-1.173696515	0.231206915	-5.076390185	3.85E-07	3.25E-06
ZMIZ2	174.3552616	-1.598285586	0.327485115	-4.880483153	1.06E-06	8.04E-06
DDX56	270.7992337	-2.156028088	0.465975544	-4.626912536	3.71E-06	2.48E-05
GCK	28.35448002	-3.370435505	0.864473877	-3.898828636	9.67E-05	0.000447555
POLD2	242.0856739	-2.70189352	0.340329213	-7.939058475	2.04E-15	7.62E-14
POLM	1098.499956	-1.463983737	0.264897404	-5.526606579	3.26E-08	3.54E-07
BLVRA	884.9141756	2.488266692	0.415076318	5.994720931	2.04E-09	2.82E-08
HECW1	298.6701263	-1.652263201	0.289790421	-5.70157977	1.19E-08	1.41E-07
PSMA2	2536.767656	1.852747889	0.452462529	4.094809564	4.23E-05	0.000215026
GLI3	40.72410184	3.180542992	0.802193184	3.964809295	7.35E-05	0.000350684
ENSBTAG00000051408	30.46693244	1.274148831	0.593008083	2.148619669	0.031664561	0.066758877
INHBA	1106.03246	2.420122414	1.11500577	2.170502144	0.029968826	0.063767214
YAE1	5857.326416	-1.794578194	0.304883862	-5.886104246	3.95E-09	5.18E-08
ENSBTAG00000000144	44.23289206	-1.471830286	0.685062489	-2.148461359	0.031677123	0.066777723
KCND2	16.19861941	2.368748595	0.993325298	2.384665526	0.017094656	0.039575237
ENSBTAG00000052759	7.186565816	3.28184178	1.628677937	2.015034222	0.043901063	0.087935617
ING3	2592.245788	1.246392443	0.232558927	5.359469367	8.35E-08	8.24E-07
CPED1	130.2383198	4.498093956	0.753227533	5.971759871	2.35E-09	3.21E-08
FAM3C	167.9705803	1.453059994	0.407662695	3.564368316	0.000364734	0.001434727
AASS	20.02163046	3.796423048	1.115193733	3.404272223	0.000663406	0.002418146
TAS2R16	10.38980865	-5.93500926	1.519411568	-3.90612352	9.38E-05	0.000436236
NDUFA5	7656.454	-2.576830166	0.334208431	-7.710248836	1.26E-14	4.22E-13
GCC1	406.9914502	-1.471373401	0.252145519	-5.835413641	5.37E-09	6.85E-08
SND1	1399.886697	-1.018114483	0.23479804	-4.336128542	1.45E-05	8.31E-05
MIR129-1	6.814725474	-2.780363177	1.362119195	-2.04120402	0.041230552	0.083324501
LEP	6.030420409	-3.676732874	1.514314126	-2.427985588	0.015182947	0.035843655
ENSBTAG00000031866	92.98765239	-2.703336048	0.416188425	-6.495461877	8.28E-11	1.46E-09
ATP6V1F	8572.288435	-2.53478431	0.286551463	-8.845825761	9.09E-19	5.14E-17
ATP6V1FNB	22.45804943	-1.372861179	0.637038813	-2.155066774	0.031156609	0.0659444
ENSBTAG00000052301	39.79592938	-2.409880087	0.508979821	-4.73472619	2.19E-06	1.55E-05
KCP	53.58893411	-2.497413984	0.471046687	-5.301839606	1.15E-07	1.10E-06
TSPAN33	427.4124664	-2.975504568	0.308113671	-9.657165017	4.58E-22	3.79E-20
ENSBTAG00000051697	78.80938154	1.315406817	0.448673774	2.93176667	0.003370399	0.009794507
ZC3HC1	724.7057642	-1.08336962	0.27116657	-3.995218209	6.46E-05	0.000312953
KLHDC10	335.6032528	-1.25963272	0.330264561	-3.81401116	0.000136729	0.000606724
CPA4	178.959804	-1.981169673	0.433424375	-4.570969666	4.85E-06	3.15E-05
CPA1	566.624712	-2.148519179	0.291817327	-7.362548353	1.80E-13	5.13E-12
ENSBTAG00000049664	67.88799751	-3.654556335	0.500568992	-7.300804478	2.86E-13	7.90E-12
MKLN1	10060.95996	1.041454727	0.281986281	3.693281547	0.000221379	0.000923856
ENSBTAG00000049946	47.82702678	4.602862806	1.598039923	2.88031778	0.003972745	0.011292153
CHCHD3	12231.04785	-1.124285666	0.242125319	-4.643403955	3.43E-06	2.31E-05
bta-mir-2423	16.43384115	2.334565639	0.846313843	2.758510521	0.005806544	0.015622831
AKR1B1	57564.3696	-2.037963855	0.257508798	-7.914152336	2.49E-15	9.25E-14
CALD1	170.1251866	1.036070496	0.438173951	2.364518689	0.018053516	0.041416362
AGBL3	38.03928963	1.425388345	0.628345063	2.268480219	0.023299953	0.051519896
CYREN	427.1920826	-2.104334612	0.245497883	-8.571701648	1.02E-17	5.01E-16
WDR91	1515.383748	-1.706192672	0.212503369	-8.029014705	9.83E-16	3.82E-14
FAM180A	76.45042799	-1.691416504	0.401077704	-4.217179083	2.47E-05	0.000132865
CREB3L2	304.4015076	1.6031075	0.417212828	3.842421403	0.000121826	0.000549053
SVOPL	1556.827712	-1.17186134	0.336264014	-3.484944241	0.00049224	0.001862456
ZC3HAV1L	88.14578828	1.661970043	0.4004561	4.15019285	3.32E-05	0.000172732
ZC3HAV1	224.7314833	1.014889745	0.418913786	2.422669723	0.015406927	0.036247082
TBXAS1	149.989047	-1.890972051	0.471091877	-4.014019653	5.97E-05	0.000291864
KDM7A	818.7050226	1.453377191	0.272897923	5.325717301	1.01E-07	9.75E-07
ADCK2	549.4461473	-2.365191484	0.392793801	-6.021458272	1.73E-09	2.41E-08
NDUFB2	6655.389158	-2.578984024	0.245637034	-10.4991661	8.71E-26	1.00E-23
ENSBTAG00000051724	710.7843942	-2.580815476	0.349831052	-7.377319596	1.62E-13	4.64E-12
ENSBTAG00000053379	206.171266	-2.058680122	0.469373763	-4.38601448	1.15E-05	6.76E-05
WEE2	37173.77086	1.14557887	0.248826452	4.603927197	4.15E-06	2.73E-05
SSBP1	7795.350227	-2.7198268	0.286023799	-9.509092641	1.92E-21	1.48E-19
ENSBTAG00000027341	16.87159259	-2.527615877	0.889778636	-2.840724396	0.004501119	0.012578704
OR9A7	13.00384664	-2.725355131	0.993401218	-2.743458617	0.006079571	0.016257759
ENSBTAG00000052585	1271.618115	1.389085103	0.475232282	2.922960321	0.003467207	0.01004101
ENSBTAG00000031236	210.6701138	-2.158732998	0.382468637	-5.644209198	1.66E-08	1.92E-07
TRBV3-1	116.7621222	-1.025482788	0.44713272	-2.293463978	0.021821307	0.048714079
ENSBTAG00000047919	3110.206958	1.383963594	0.306939133	4.508918687	6.52E-06	4.07E-05
PRSS2	45527.63379	-1.386969488	0.381395996	-3.636560171	0.000276303	0.001124055
TRPV6	208.1695712	-1.885612671	0.364040526	-5.179677914	2.22E-07	1.98E-06
ENSBTAG00000050494	238.1155751	-2.966855913	0.483932052	-6.130728273	8.75E-10	1.29E-08
GSTK1	456.3921431	-2.027439356	0.310014187	-6.53982767	6.16E-11	1.10E-09
TMEM139	192.9098483	-1.615353691	0.3505818	-4.607637046	4.07E-06	2.69E-05
ZYX	126.3118303	1.90331318	0.411299962	4.627554964	3.70E-06	2.47E-05
TCAF1	323.9144793	5.171848247	0.571731393	9.045940646	1.48E-19	9.06E-18
ENSBTAG00000046910	28.68741527	1.779693496	0.603208108	2.950380594	0.003173827	0.009309887
ARHGEF5	70.15524601	-1.388471387	0.436956595	-3.177595675	0.001485017	0.004851704
NOBOX	669.5040966	-1.43657551	0.357113968	-4.022736821	5.75E-05	0.000282841
5S_rRNA	7.706381376	4.287228365	1.455931892	2.94466272	0.003233069	0.009444558
ZNF212	58.16909202	-1.360571337	0.477867851	-2.847170689	0.00441097	0.012366147
ZNF746	138.4202671	-1.109435972	0.392277124	-2.828194419	0.004681137	0.013020582
ZNF862	83.99553743	-1.7655119	0.386791896	-4.564500749	5.01E-06	3.24E-05
ATP6V0E2	54.62112022	-1.541280743	0.469783948	-3.28082888	0.001035025	0.003547531
RARRES2	6265.869928	5.965601303	0.990432372	6.02322932	1.71E-09	2.39E-08
REPIN1	172.2858821	2.298389034	0.414739697	5.541762821	2.99E-08	3.28E-07
ZNF775	34.25495329	-1.5987095	0.786224914	-2.033399694	0.042012158	0.084662743
GIMAP8	249.9507952	2.183517636	0.565409424	3.861834526	0.000112539	0.000512204
TMEM176B	2270.195839	8.733894114	1.32938397	6.56988072	5.04E-11	9.19E-10
TMEM176A	1016.426115	8.602495491	1.401602818	6.137612866	8.38E-10	1.24E-08
KCNH2	68.90872384	2.148197923	0.665795544	3.226512919	0.001253086	0.004174612
CDK5	13880.78959	-1.360131296	0.354356632	-3.838311953	0.000123883	0.000557232
FASTK	24.70601678	-1.864397716	0.605887591	-3.077134675	0.002090009	0.006516429
TMUB1	32.63470436	-1.236603832	0.554774868	-2.229019198	0.025812627	0.056261578
AGAP3	74.72535377	-1.048798351	0.407259573	-2.575257697	0.010016543	0.025001345
IQCA1L	1182.724632	-1.004790834	0.307165717	-3.271168548	0.001071041	0.003646563
H2BK1	61339.59406	-2.431994335	0.357020162	-6.811924353	9.63E-12	2.01E-10
WDR86	12.70696015	-2.565545359	0.862030172	-2.976166544	0.002918763	0.008676272
PRKAG2	404.6068081	3.112687213	0.444842333	6.997281914	2.61E-12	6.05E-11
GALNT11	1232.514487	1.461144814	0.229240787	6.373843137	1.84E-10	3.08E-09
HTR5A	61.45044214	-2.822060351	0.449235653	-6.281915369	3.34E-10	5.37E-09
ENSBTAG00000052920	868.474705	-1.433337342	0.280913727	-5.102411192	3.35E-07	2.88E-06
RNF32	44.01854088	-1.470040631	0.543123453	-2.70664178	0.006796755	0.017925968
ENSBTAG00000049765	57.40673629	-1.961482042	0.439804712	-4.459893199	8.20E-06	4.99E-05
VIPR2	14.41926073	4.261898484	1.378310124	3.092118681	0.001987334	0.006250217
NPY5R	87.99412546	5.861364288	0.761912682	7.692960661	1.44E-14	4.77E-13
NPY1R	209.4031113	10.09093994	1.52925753	6.598587708	4.15E-11	7.67E-10
NAF1	1074.47684	1.217663312	0.273309967	4.455246638	8.38E-06	5.10E-05
BBS7	1157.069609	1.11597978	0.302749408	3.686150171	0.000227672	0.000947545
CCNA2	14274.0413	1.162675332	0.273196476	4.255821111	2.08E-05	0.000114503
NDNF	119.6187295	6.347156314	1.824694094	3.478476932	0.000504272	0.001903593
PRDM5	1414.740377	1.199522419	0.239984476	4.998333396	5.78E-07	4.68E-06
PDE5A	3287.281304	1.234692992	0.312636212	3.949296157	7.84E-05	0.000371152
C6H4orf3	2688.86005	1.026203524	0.220558278	4.652754508	3.28E-06	2.22E-05
USP53	6590.086544	1.87399258	0.267849122	6.996448474	2.63E-12	6.07E-11
PRSS12	40.52722267	2.212993447	0.651575696	3.396371995	0.000682855	0.002479721
UGT8	534.2820507	1.093640597	0.255776674	4.275763617	1.90E-05	0.000105822
ENSBTAG00000050010	123.7978877	1.082519753	0.323516211	3.346106678	0.000819549	0.002901794
ARSJ	21.36532619	5.164946924	1.212326713	4.26035892	2.04E-05	0.000112471
CAMK2D	3371.287282	-1.130394239	0.311459741	-3.629343029	0.000284143	0.00115099
ENSBTAG00000051202	191.0619366	-1.149295123	0.455922213	-2.520814058	0.01170837	0.028646189
ENSBTAG00000053284	96.92758668	2.130872808	0.459015649	4.642266144	3.45E-06	2.32E-05
GAR1	5736.07956	2.243229525	0.332441002	6.747752261	1.50E-11	3.00E-10
PLA2G12A	2402.479837	-1.2387224	0.215751063	-5.741442851	9.39E-09	1.14E-07
CASP6	37296.2046	1.243242137	0.367127666	3.386402749	0.000708154	0.002559992
MCUB	9670.114536	-1.641807337	0.224885122	-7.30064898	2.86E-13	7.90E-12
RPL34	5703.603808	-1.510814707	0.317972114	-4.751406307	2.02E-06	1.44E-05
LEF1	2427.652062	1.579149789	0.23682355	6.668043726	2.59E-11	4.98E-10
TBCK	1590.51926	1.404487501	0.232219581	6.048101088	1.47E-09	2.08E-08
CENPE	49887.93138	1.004453652	0.326567849	3.075788551	0.002099467	0.006540387
BDH2	139.5624081	1.502361334	0.544773549	2.757772172	0.005819674	0.015655875
SLC39A8	1447.12903	2.464219007	0.372936369	6.607612484	3.91E-11	7.25E-10
BANK1	88.47988937	4.177138273	1.297953982	3.21824836	0.001289761	0.004288269
PPP3CA	182.9909421	2.036478415	0.368655559	5.524068108	3.31E-08	3.58E-07
ENSBTAG00000054325	122.8966217	1.07357641	0.407690533	2.633312089	0.008455661	0.021637945
H2AZ1	3314.90111	3.704576454	0.450208096	8.228586927	1.89E-16	8.05E-15
DNAJB14	1641.366512	1.514834696	0.298749365	5.070587162	3.97E-07	3.34E-06
DAPP1	38.70043198	2.41177284	0.734865026	3.281926278	0.001031006	0.003535068
ADH4	255.0414517	2.588242994	0.564046266	4.588706902	4.46E-06	2.92E-05
TSPAN5	8886.039361	-1.669877206	0.221391135	-7.542656143	4.60E-14	1.43E-12
U6	9.030935145	6.527962561	1.754501553	3.720693521	0.000198676	0.00084034
CCSER1	9697.526057	-1.715373183	0.339160928	-5.057696923	4.24E-07	3.54E-06
HERC3	2954.138818	1.187045919	0.214724095	5.528238081	3.23E-08	3.51E-07
PYURF	11145.99286	1.287432829	0.310342707	4.148423016	3.35E-05	0.000173975
HERC5	620.8839348	1.785907988	0.537218129	3.324362843	0.000886208	0.003103244
HERC6	363.9205134	8.25681915	1.425394692	5.792654623	6.93E-09	8.71E-08
ABCG2	3435.386674	-1.01452707	0.216033919	-4.696147129	2.65E-06	1.84E-05
PKD2	122.2132443	2.374387934	0.548452866	4.329247014	1.50E-05	8.54E-05
SPP1	2048.201865	1.065627433	0.322392822	3.305369601	0.000948512	0.003290163
MED28	1257.762767	-1.810050637	0.295144907	-6.132752398	8.64E-10	1.28E-08
SOD3	6.131895616	2.911073639	1.395412654	2.086174029	0.036962862	0.076075975
SEPSECS	4974.432239	1.617635328	0.238464487	6.783548157	1.17E-11	2.41E-10
SEL1L3	103.9403154	4.323015504	0.640469724	6.749757779	1.48E-11	2.96E-10
SMIM20	1352.244359	-2.134614332	0.302046107	-7.067180415	1.58E-12	3.79E-11
PCDH7	40.92350245	5.8296948	1.128684665	5.165034115	2.40E-07	2.13E-06
ARAP2	9259.508906	1.21360847	0.223858831	5.42131156	5.92E-08	6.06E-07
NWD2	193.433216	-3.708788664	0.516372801	-7.182385776	6.85E-13	1.74E-11
PGM2	183.3077854	2.650550499	0.592806128	4.471192813	7.78E-06	4.76E-05
KLF3	46.62359664	1.290328703	0.497434849	2.59396523	0.009487608	0.023852302
TLR10	4.441882814	4.456203912	2.09642781	2.12561763	0.03353511	0.070180823
TLR6	49.66952323	4.909823583	0.852349583	5.760340218	8.39E-09	1.03E-07
FAM114A1	110.5838938	2.334186686	0.64325317	3.628721623	0.000284828	0.001153391
ENSBTAG00000055220	14.15887926	2.029549392	0.998395829	2.032810368	0.042071685	0.084736383
TMEM156	30.84339585	2.140977573	0.719668003	2.974951732	0.002930347	0.0087093
KLHL5	1749.524669	1.403243856	0.246082593	5.702328794	1.18E-08	1.41E-07
UGDH	1994.639743	1.659329539	0.262455287	6.322332305	2.58E-10	4.21E-09
SMIM14	2788.449092	1.730124513	0.236142373	7.326616101	2.36E-13	6.59E-12
PDS5A	5527.184156	1.323568617	0.254087291	5.209109874	1.90E-07	1.72E-06
N4BP2	2056.163933	1.277981771	0.242224043	5.27603186	1.32E-07	1.24E-06
ENSBTAG00000002550	177.4528325	-1.87647625	0.336486381	-5.57667815	2.45E-08	2.74E-07
SLC30A9	12013.37978	1.16943305	0.20592743	5.678860019	1.36E-08	1.60E-07
SHISA3	5.480213839	5.803145002	1.731431749	3.351645253	0.000803329	0.002851485
ENSBTAG00000054299	148.7290895	1.436288114	0.335079953	4.286404185	1.82E-05	0.000101492
KCTD8	41.13091699	2.150234799	0.663030979	3.243038212	0.001182623	0.003969282
GNPDA2	18720.84652	1.039389863	0.316633908	3.282623364	0.00102846	0.00352797
GABRA4	1337.989162	1.259325052	0.43036359	2.926188646	0.003431428	0.009945206
GABRB1	89.53698411	2.171649626	0.635465488	3.417415528	0.000632187	0.00231626
NIPAL1	230.3429453	-2.28534167	0.313731745	-7.284381341	3.23E-13	8.86E-12
SLAIN2	3250.863522	1.051136761	0.211070864	4.980018288	6.36E-07	5.10E-06
SLC10A4	1824.138265	-3.423140085	0.291617996	-11.73843909	8.10E-32	1.72E-29
ZAR1	10047.25288	-1.812230339	0.258930737	-6.998900012	2.58E-12	5.99E-11
OCIAD1	24952.77054	1.175249093	0.325187559	3.614065359	0.000301433	0.001211582
OCIAD2	117.4017839	1.760639826	0.526302629	3.345299321	0.000821938	0.00290802
CWH43	4.157505095	-3.765111496	1.837335944	-2.049223229	0.040440292	0.081907032
SGCB	1012.850302	1.128484496	0.244626245	4.613096582	3.97E-06	2.63E-05
RASL11B	250.6112655	1.080969982	0.482141276	2.242019167	0.024960134	0.054655517
SCFD2	424.4769749	-1.198917085	0.338888773	-3.537789326	0.000403492	0.001569107
PDGFRA	409.8618278	8.027092605	0.733415592	10.94480768	7.04E-28	1.01E-25
KDR	3135.739387	-1.862246184	0.347955027	-5.351973786	8.70E-08	8.56E-07
TMEM165	505.6944265	1.234322416	0.349120717	3.535517533	0.000406977	0.001580076
CLOCK	5017.064741	1.140494676	0.213112961	5.351596968	8.72E-08	8.57E-07
PDCL2	868.5680668	-1.165997321	0.279765588	-4.167765338	3.08E-05	0.000161492
EXOC1L	363.8486063	-1.39679234	0.460175246	-3.035348713	0.002402577	0.007341961
EXOC1	950.2221196	1.063764746	0.339974944	3.128950429	0.001754319	0.005599543
CEP135	6545.589111	1.352289102	0.235042518	5.753380764	8.75E-09	1.07E-07
ARL9	44.70958746	-1.448669117	0.553137496	-2.619003645	0.008818701	0.022416054
THEGL	17630.47561	-2.520474368	0.313052627	-8.05128004	8.19E-16	3.22E-14
HOPX	221.4599257	2.826893282	0.426429105	6.629222182	3.37E-11	6.33E-10
SPINK2B	1039.174076	-2.005977305	0.371175411	-5.404391689	6.50E-08	6.58E-07
RESTB	667.9315047	1.132081694	0.267936981	4.225178956	2.39E-05	0.000128945
POLR2B	5591.931495	1.006547038	0.303525698	3.316183921	0.000912558	0.003181633
ENSBTAG00000052745	6.650036465	3.319623693	1.394152776	2.381104676	0.017260806	0.03989573
IGFBP7	857.4116315	3.112985675	0.448139896	6.946459584	3.75E-12	8.43E-11
EPHA5	23.37841594	3.823176838	1.12987521	3.383716012	0.000715119	0.002580112
MOB1B	2333.932288	1.777606838	0.31736022	5.601227648	2.13E-08	2.41E-07
DCK	4255.805797	1.60036153	0.282917266	5.656641435	1.54E-08	1.79E-07
GC	50.80551421	-1.264858017	0.462428733	-2.735249619	0.006233299	0.016603814
ADAMTS3	50.64590678	1.72597908	0.61933034	2.786847291	0.005322355	0.014515014
ALB	58.10844727	-1.720773577	0.533750706	-3.223927497	0.001264454	0.004208682
ENSBTAG00000049436	2.275406571	-4.745027778	2.274284571	-2.08638261	0.036943979	0.076045602
ENSBTAG00000051891	43.12600316	-4.76197499	0.839809923	-5.670300932	1.43E-08	1.66E-07
EREG	3.27515728	5.066195001	2.335646261	2.169076321	0.03007689	0.063967614
PARM1	181.9015267	5.075766593	0.665767813	7.623929079	2.46E-14	7.93E-13
NAAA	254.370676	-1.737282463	0.37435359	-4.640752781	3.47E-06	2.34E-05
NUP54	26647.4034	1.17181484	0.276636939	4.23593048	2.28E-05	0.000123397
ENSBTAG00000004921	97.93750025	-1.133801936	0.441591045	-2.567538333	0.010242346	0.025478701
CCDC158	400.5665138	1.406071024	0.284330985	4.945190986	7.61E-07	5.98E-06
SHROOM3	554.5119914	-2.242438298	0.245416222	-9.137286364	6.40E-20	4.10E-18
SEPTIN11	7610.103747	1.058527572	0.214099424	4.944093503	7.65E-07	6.00E-06
CCNG2	242.4460422	1.418396444	0.297093024	4.774250244	1.80E-06	1.30E-05
CNOT6L	13247.252	1.378966663	0.254139756	5.426017108	5.76E-08	5.93E-07
BMP2K	774.713099	1.278798377	0.274765805	4.654139461	3.25E-06	2.21E-05
GK2	91.61409152	-2.033513263	0.532554748	-3.81841167	0.000134314	0.000597155
ENSBTAG00000032979	64.32079648	-2.003041543	0.470055248	-4.26128961	2.03E-05	0.000112138
SCD5	626.3297932	1.614239716	0.332284987	4.857997739	1.19E-06	8.91E-06
COPS4	16680.57506	-1.259894902	0.232376673	-5.421778719	5.90E-08	6.05E-07
PLAC8B	681.2867754	10.41879533	1.904915636	5.469426115	4.51E-08	4.76E-07
COQ2	1816.183048	1.281094806	0.238446237	5.372677798	7.76E-08	7.71E-07
HPSE	62.16745708	6.834067392	1.089119188	6.274857213	3.50E-10	5.58E-09
MRPS18C	16374.61338	-1.06575678	0.252397018	-4.222541091	2.42E-05	0.000130236
CDS1	910.9530888	1.320049891	0.280227104	4.710643163	2.47E-06	1.72E-05
ENSBTAG00000052157	526.4998861	1.000045012	0.260379517	3.840720736	0.000122674	0.000552601
ARHGAP24	406.2987352	-1.535419005	0.33424264	-4.593725696	4.35E-06	2.86E-05
ENSBTAG00000047432	84.58267786	1.64077201	0.44648119	3.674896159	0.000237946	0.000984968
HSD17B11	295.6854999	1.373725483	0.390579371	3.517148075	0.00043621	0.001675488
SPARCL1	469.8733473	7.77775615	0.578940033	13.4344763	3.80E-41	1.79E-38
ENSBTAG00000048770	17.78214151	-3.873695655	0.917430046	-4.222333539	2.42E-05	0.000130317
EVC	40.93375048	2.108879719	0.64963418	3.246257328	0.001169331	0.00392896
EVC2	74.2702831	2.370090355	0.519825241	4.559398365	5.13E-06	3.30E-05
CYTL1	6.557133321	-4.31181538	1.495799591	-2.882615696	0.003943883	0.011217033
MSX1	9729.746836	1.259302002	0.274060135	4.594984253	4.33E-06	2.84E-05
STX18	946.7542429	-1.029760525	0.233312964	-4.413644687	1.02E-05	6.02E-05
TMEM128	24844.01248	1.927700981	0.351298763	5.487354879	4.08E-08	4.33E-07
OTOP1	91.32072314	1.420043319	0.513865117	2.763455375	0.005719291	0.015430869
DRD5	246.1304532	-2.133178699	0.344892052	-6.185061933	6.21E-10	9.40E-09
WDR1	969.1310849	-1.39214413	0.269200901	-5.171394765	2.32E-07	2.06E-06
HS3ST1	14.52243099	3.939903416	1.164011204	3.384764168	0.000712394	0.002571791
RAB28	1111.366804	1.006103385	0.25981542	3.87237749	0.000107779	0.000494078
BOD1L1	4322.487457	1.347899722	0.227515417	5.924432456	3.13E-09	4.16E-08
FGFBP1	305.9111443	-2.048933129	0.393424621	-5.20794332	1.91E-07	1.73E-06
TAPT1	285.6619509	1.365137928	0.37077627	3.681837377	0.000231559	0.000961769
QDPR	1962.114747	-1.832192908	0.360754391	-5.078781998	3.80E-07	3.22E-06
CLRN2	9.465683278	-2.361133747	1.092533666	-2.161154223	0.030683428	0.065060755
MRFAP1L1	1526.914594	1.009562394	0.246332145	4.098378619	4.16E-05	0.000212206
7SK	3.058142149	-5.169715648	2.080735914	-2.484561166	0.012971122	0.031311773
SORCS2	38.34390812	-1.978728423	0.551544657	-3.587612353	0.00033372	0.00132689
AFAP1	234.6092426	1.060969979	0.336056499	3.157117869	0.001593369	0.005157651
ABLIM2	13.87472528	-3.134878355	0.954352002	-3.284823995	0.001020461	0.003504128
ACOX3	24.31961176	1.441108339	0.730179217	1.973636479	0.048423093	0.095188532
TRMT44	99.65125668	-1.261476489	0.511937916	-2.46412006	0.01373501	0.032875916
DOK7	15.06235338	-2.620012795	0.944673896	-2.773457386	0.00554641	0.015041486
HGFAC	9.847657408	4.942971687	1.582882662	3.122765701	0.001791603	0.005702749
GRK4	113.0559394	-1.081610176	0.445443417	-2.428165139	0.015175432	0.035835093
MXD4	21.74078028	-1.618652569	0.68756589	-2.354178111	0.018563714	0.042402448
C6H4orf48	779.5795292	-1.44807392	0.352397623	-4.109204568	3.97E-05	0.000203627
NELFA	278.0044044	-1.060838256	0.275484008	-3.850816103	0.000117725	0.000532782
NKX1-1	19.42388538	-2.473931793	0.759413645	-3.25768678	0.001123243	0.003794162
ENSBTAG00000055098	49.56199204	-1.517984201	0.558779124	-2.71660865	0.006595454	0.017460004
ENSBTAG00000051590	22.50748316	-3.567795044	0.836002927	-4.26768248	1.98E-05	0.000109333
ENSBTAG00000049230	10.988985	-3.144241536	1.059452334	-2.967798959	0.002999404	0.008880183
SPON2	8.607894892	3.298639704	1.197616758	2.754336629	0.005881124	0.015795828
ENSBTAG00000002247	10.15629629	-2.53577926	1.140912632	-2.222588469	0.026243562	0.057045706
DGKQ	11.29267514	-3.432135828	1.062712302	-3.229600167	0.001239634	0.004135031
SLC49A3	91.48938739	-1.885562688	0.425438561	-4.432044625	9.33E-06	5.59E-05
CBR4	1104.682024	1.551714488	0.261612982	5.931335959	3.00E-09	4.00E-08
NEK1	4253.881075	1.131666952	0.221668658	5.105218573	3.30E-07	2.85E-06
ENSBTAG00000051098	265.4695882	-1.828449905	0.425573936	-4.296433009	1.74E-05	9.75E-05
ENSBTAG00000053219	27.76956452	1.605529098	0.639866174	2.509163891	0.012101732	0.029483377
GALNT7	520.9525271	-2.014269049	0.368100522	-5.472062464	4.45E-08	4.69E-07
HMGB2	45926.75316	1.306643793	0.253797609	5.148369188	2.63E-07	2.31E-06
SAP30	1724.433841	1.297739274	0.292500258	4.43671155	9.13E-06	5.49E-05
CEP44	19867.78231	1.096270543	0.263119893	4.166429717	3.09E-05	0.000162302
CTSB	4274.117946	-1.233172204	0.261957845	-4.707521565	2.51E-06	1.74E-05
NEIL2	864.5687897	-1.864125503	0.253395736	-7.35657802	1.89E-13	5.36E-12
GATA4	170.9960062	2.1156669	0.570488508	3.708518001	0.000208476	0.000876992
C8H8orf74	42.54051181	-1.763326099	0.519543644	-3.39399032	0.000688821	0.002499327
MSRA	26.82354588	2.120910477	0.714798648	2.96714394	0.003005802	0.008897695
ENSBTAG00000052767	27.91065015	-1.555833948	0.592514008	-2.625818001	0.008644102	0.02205658
NUGGC	77.0312986	-3.146312726	0.507894747	-6.194812493	5.84E-10	8.90E-09
CLU	3759.667501	2.744383578	0.451932773	6.072548266	1.26E-09	1.80E-08
bta-mir-2469	132.0090191	-3.323272231	0.421098432	-7.89191309	2.98E-15	1.09E-13
DDX58	2477.717165	1.214639476	0.322369418	3.767849575	0.00016466	0.000712148
ENSBTAG00000018340	1474.797683	1.276044874	0.320978375	3.975485496	7.02E-05	0.000337062
ENSBTAG00000042925	4.131562756	-5.583048586	2.242886359	-2.489224906	0.012802195	0.030960753
C9orf72	5079.548173	1.055971486	0.307180373	3.437626806	0.000586836	0.002169069
EQTN	9.791874279	-2.927015683	1.076686947	-2.718539211	0.006557088	0.017368416
PLAA	14456.1516	1.001490892	0.26892529	3.724048762	0.000196053	0.000830769
ATP6V0C	19.6381088	-1.659835493	0.743983038	-2.231012546	0.025680298	0.056006263
ELAVL2	7108.672738	1.008654228	0.238845685	4.223037269	2.41E-05	0.000130025
ENSBTAG00000025929	9927.381276	1.317163616	0.274635137	4.796049149	1.62E-06	1.18E-05
IFNT3	2.636543823	4.754258039	2.253684363	2.109549197	0.034897204	0.072529052
IFNT2	3.113457224	4.993521919	2.391235189	2.08826047	0.036774345	0.075806476
ENSBTAG00000039675	88.82511839	-1.197221122	0.357134405	-3.35229848	0.000801436	0.002846409
ENSBTAG00000053413	5.051478666	4.653665714	1.878443724	2.477404915	0.013234167	0.031850815
ENSBTAG00000053041	36.26497901	7.562586084	3.183829971	2.375310916	0.017534174	0.040426194
ENSBTAG00000051058	19.53662349	-2.386459928	0.922166648	-2.587883583	0.009656761	0.024211518
ENSBTAG00000052820	11.16811844	-2.775966708	1.118512658	-2.481837545	0.013070685	0.031523216
FOCAD	2268.792396	-1.259405809	0.307211641	-4.099472938	4.14E-05	0.000211322
MLLT3	2049.675824	1.080805689	0.28832533	3.748563089	0.000177851	0.00076311
ENSBTAG00000049390	9.296229351	-5.776752349	1.520166036	-3.800079868	0.000144649	0.000636506
ACER2	16.01794421	-2.284729644	0.76411112	-2.990048941	0.002789328	0.008334523
RPS6	16532.35585	-1.1017199	0.256615099	-4.293277767	1.76E-05	9.88E-05
SH3GL2	800.8547099	-2.254606773	0.271866004	-8.293080913	1.10E-16	4.79E-15
ENSBTAG00000050206	2438.445963	-1.226840754	0.333072304	-3.683406693	0.000230138	0.000957134
ENSBTAG00000052018	4.946308511	-5.87577263	1.904764373	-3.084776633	0.002037051	0.006375035
ENSBTAG00000051373	164.274761	-2.440870794	0.331265551	-7.368320634	1.73E-13	4.92E-12
TTC39B	528.4824033	1.030635481	0.378735511	2.721253885	0.006503479	0.017243762
FREM1	964.974151	-1.824125509	0.266664098	-6.840536544	7.89E-12	1.68E-10
ZDHHC21	858.8544467	1.004555515	0.257309779	3.904070498	9.46E-05	0.000439291
NFIB	815.6716691	1.287320327	0.237128247	5.428793663	5.67E-08	5.85E-07
UHRF2	48061.14825	1.235345432	0.206199774	5.991012543	2.09E-09	2.88E-08
IL33	330.6501389	3.894574591	0.989396566	3.936313027	8.27E-05	0.00038948
RANBP6	208.8621567	2.033226096	0.502986749	4.042305487	5.29E-05	0.000262662
MLANA	64.1528334	-1.837451172	0.563236308	-3.262309526	0.001105084	0.003742424
INSL6	272.4018698	-1.147627603	0.290124974	-3.955631902	7.63E-05	0.000362639
RCL1	609.4001788	-2.301989517	0.260554744	-8.834955311	1.00E-18	5.61E-17
PLPP6	166.2361063	1.19351352	0.382697953	3.118682794	0.001816614	0.005772393
DMRT2	837.2490315	-1.008660298	0.261171819	-3.862056415	0.000112437	0.000511992
KANK1	823.4977404	1.19297147	0.253750714	4.701352173	2.58E-06	1.80E-05
5S_rRNA	103.4505875	-1.329507031	0.425656157	-3.123429582	0.001787566	0.005691866
FAM189A2	189.1683774	-1.322112201	0.310926912	-4.252163939	2.12E-05	0.000116112
APBA1	1154.844231	-1.285967955	0.248387426	-5.177266713	2.25E-07	2.01E-06
PTAR1	794.5350718	1.777802421	0.280239648	6.343864728	2.24E-10	3.69E-09
CFAP95	14.47913713	-3.045275657	0.897073298	-3.394678743	0.000687092	0.002494124
ALDH1A1	4677.728934	-1.533071672	0.388181508	-3.949368121	7.84E-05	0.000371152
ANXA1	1037.339013	13.36439007	1.898361311	7.039961253	1.92E-12	4.56E-11
RORB	101.6772064	-1.064599076	0.505678817	-2.105287072	0.035266327	0.073147767
C8H9orf40	1118.97745	1.004318819	0.244877458	4.101311847	4.11E-05	0.000209766
CARNMT1	794.608172	1.287853463	0.242606789	5.30839829	1.11E-07	1.06E-06
NMRK1	277.4825683	1.269283243	0.318218631	3.98871442	6.64E-05	0.000320814
OSTF1	6078.187378	1.131234808	0.294378295	3.842792849	0.000121642	0.000548356
PCSK5	782.0395277	-1.388688479	0.257382792	-5.395420831	6.84E-08	6.86E-07
ENSBTAG00000051821	3955.846307	1.515723331	0.23388475	6.480641979	9.13E-11	1.60E-09
ENSBTAG00000017734	2979.881129	1.075405621	0.21754908	4.943278176	7.68E-07	6.02E-06
GNAQ	359.0753247	1.391021283	0.298129045	4.665836181	3.07E-06	2.11E-05
CEP78	5689.594655	1.367570881	0.280619785	4.873394366	1.10E-06	8.31E-06
ENSBTAG00000024233	57.659636	1.28865135	0.503711238	2.558313677	0.010518117	0.026090761
ENSBTAG00000053348	109.2053167	-1.432711247	0.417317264	-3.433146366	0.00059662	0.002202583
ENSBTAG00000005667	3.488002421	-4.309115074	1.914073593	-2.251279726	0.024367826	0.053536608
FAM205C	26.25526659	-2.486099262	0.750894318	-3.310851078	0.000930127	0.003236132
PHF24	115.4056505	-1.837454079	0.367756172	-4.996392222	5.84E-07	4.72E-06
DNAJB5	556.8983777	1.439687736	0.30442331	4.729229618	2.25E-06	1.59E-05
FANCG	222.6310516	-1.407563303	0.330129836	-4.263665842	2.01E-05	0.000111018
STOML2	3624.220836	1.320386022	0.280324403	4.710207198	2.47E-06	1.73E-05
FAM166B	40.1019815	5.516501098	1.018430947	5.4166668	6.07E-08	6.20E-07
CD72	50.61102394	-2.734465075	0.631464806	-4.330352298	1.49E-05	8.50E-05
RNase_MRP	84.41019148	-1.754627361	0.508904852	-3.447849539	0.000565069	0.002099136
CCDC107	1296.592969	-2.867146261	0.27345688	-10.48482035	1.01E-25	1.15E-23
ARHGEF39	548.1809211	-1.962906796	0.241202888	-8.137990423	4.02E-16	1.65E-14
CA9	6676.77878	1.077109058	0.310164568	3.472701819	0.000515247	0.001939464
TPM2	275.1955183	1.119207078	0.490088493	2.283683647	0.02239013	0.049784953
RGP1	383.9975401	-1.22701824	0.261585606	-4.690694794	2.72E-06	1.88E-05
SPAG8	35.51188811	-1.198671982	0.54464678	-2.200824509	0.02774845	0.059830059
HINT2	1266.456007	-2.029204206	0.349618434	-5.80405382	6.47E-09	8.16E-08
CCIN	213.1668034	-3.61643742	0.445616547	-8.115581529	4.83E-16	1.95E-14
CLTA	7220.262095	-1.74118408	0.223853778	-7.778220655	7.36E-15	2.54E-13
MELK	31604.48035	1.303037469	0.274174526	4.752584013	2.01E-06	1.43E-05
PAX5	15.36543708	-2.816752376	0.857818383	-3.283623238	0.001024818	0.003517779
GRHPR	19871.87994	-3.519223979	0.281756215	-12.49031538	8.43E-36	2.39E-33
ZBTB5	563.6395516	-1.046458732	0.25875105	-4.044268546	5.25E-05	0.000260849
POLR1E	12678.81527	-1.599132457	0.24736254	-6.464731714	1.01E-10	1.76E-09
FBXO10	2573.924976	-1.013323591	0.348612231	-2.906735627	0.003652217	0.010486187
TOMM5	8995.771722	-2.487189451	0.299479875	-8.305030338	9.98E-17	4.39E-15
TRMT10B	2715.367539	-1.292000315	0.24732358	-5.223926961	1.75E-07	1.60E-06
ALDH1B1	40.84108879	-1.42152859	0.529965513	-2.682303953	0.007311699	0.019106401
ENSBTAG00000040034	69.37397799	-1.757919338	0.570528851	-3.081210238	0.00206161	0.006446423
TBC1D2	88.31366297	-2.033524974	0.434900798	-4.67583638	2.93E-06	2.01E-05
GABBR2	104.3416809	-1.641594301	0.399823006	-4.105802508	4.03E-05	0.000206074
ENSBTAG00000047836	14.69792907	-2.488794822	0.823228292	-3.023213421	0.002501058	0.007593807
SEC61B	21544.11267	1.243133972	0.304420107	4.083613218	4.43E-05	0.000224173
LPL	60.78388125	3.642894876	0.641620955	5.677643238	1.37E-08	1.60E-07
SLC18A1	6.325735432	-3.163752812	1.370331843	-2.308749394	0.020957492	0.047122401
LZTS1	179.673918	4.00299161	0.536064193	7.467373617	8.18E-14	2.46E-12
GFRA2	93.89824617	3.500362136	0.564515569	6.200647654	5.62E-10	8.60E-09
NPM2	54159.73479	-1.077625257	0.27587751	-3.906172909	9.38E-05	0.000436236
NUDT18	12.65732458	-2.067224472	0.89845226	-2.300872917	0.021398815	0.04794594
BMP1	29.79454211	3.504151667	0.783051874	4.474993016	7.64E-06	4.69E-05
SLC39A14	501.4023279	2.520813108	0.44224323	5.700060364	1.20E-08	1.42E-07
PPP3CC	830.0184234	-1.633957817	0.343927844	-4.7508739	2.03E-06	1.44E-05
ENSBTAG00000052118	7.350200171	4.060202988	1.526935018	2.65905421	0.007836035	0.020269666
PDLIM2	435.0185726	-3.348605044	0.302158319	-11.08228643	1.53E-28	2.35E-26
C8H8orf58	55.98607744	-2.110097001	0.538826421	-3.916097872	9.00E-05	0.000420069
BIN3	3283.884347	-2.071548864	0.223852371	-9.254084976	2.16E-20	1.46E-18
EGR3	4.48710545	4.471947843	1.851100694	2.415831757	0.015699313	0.036840922
LOXL2	16.55176171	2.285682173	0.925113231	2.470705309	0.013484689	0.032381875
ENSBTAG00000051369	11.92315967	6.928608439	1.546756537	4.479443449	7.48E-06	4.61E-05
STC1	6868.296207	4.909895861	0.476588188	10.30217697	6.89E-25	7.30E-23
ADAM28	37.39673754	1.689910571	0.669273467	2.524992628	0.011570072	0.028341678
NEFM	32.3014055	-1.331589664	0.659480998	-2.019147887	0.043471851	0.087232378
NEFL	2452.565505	-1.370941165	0.27296991	-5.022316065	5.11E-07	4.18E-06
DPYSL2	137.4793893	3.016710819	0.632535556	4.769235172	1.85E-06	1.33E-05
CHRNA2	28.49139966	8.179142556	2.227758037	3.671468095	0.000241161	0.00099475
EPHX2	365.0659161	3.933136688	0.565445448	6.955819883	3.51E-12	7.92E-11
APTX	3361.601877	-2.670152607	0.242457628	-11.01286286	3.31E-28	4.92E-26
NUDT2	13688.64616	-1.025475289	0.277893764	-3.690170212	0.000224104	0.000934384
ENHO	168.4224047	-3.370188927	0.377064652	-8.937960387	3.96E-19	2.31E-17
DCTN3	2307.667514	-2.002732564	0.290144682	-6.902530662	5.11E-12	1.11E-10
GALT	529.447426	-2.344907643	0.322255246	-7.27655383	3.42E-13	9.30E-12
ENSBTAG00000049217	142.6269558	-2.655497884	0.378624557	-7.013538439	2.32E-12	5.42E-11
C8H9orf64	2407.958843	1.196436307	0.330172898	3.623666013	0.000290457	0.001171807
HNRNPK	4487.746705	1.535960251	0.247009819	6.218215355	5.03E-10	7.80E-09
NTRK2	735.9758468	-1.689117972	0.388762214	-4.344861493	1.39E-05	8.02E-05
TUT7	6907.487477	1.019186978	0.324254203	3.14317276	0.001671272	0.005374486
ENSBTAG00000054456	55.94915848	-1.443720848	0.620523786	-2.32661645	0.019985688	0.045199958
DAPK1	358.8682156	1.247484521	0.327757909	3.8061157	0.000141166	0.000623561
FANCC	601.2135863	1.356126275	0.243624338	5.566464699	2.60E-08	2.88E-07
ERCC6L2	5687.087766	1.134870753	0.243968778	4.651704867	3.29E-06	2.23E-05
HSD17B3	115.7259577	-1.281811046	0.459387435	-2.79026144	0.00526655	0.014388366
ZNF367	634.3047532	1.134695738	0.269195069	4.215143094	2.50E-05	0.000133913
CDC14B	999.9489243	1.487385051	0.340437547	4.369039382	1.25E-05	7.26E-05
ENSBTAG00000037600	144.0472509	-1.25422964	0.429137368	-2.92267636	0.00347037	0.010045436
CTSV	754.1430977	1.03597402	0.367035446	2.822544879	0.004764415	0.013218312
ZNF484	149.2061568	2.689916628	0.626930083	4.29061661	1.78E-05	9.97E-05
PHF2	65.81588407	1.332281669	0.472677837	2.818582903	0.004823615	0.013350405
ENSBTAG00000009073	614.8032405	-1.282602082	0.444437653	-2.885898784	0.003902977	0.011114409
ENSBTAG00000029935	9.006702415	3.026704427	1.317947861	2.2965282	0.021645699	0.04840412
ZNF169	56.73611783	-1.082512848	0.478334254	-2.263088708	0.023630221	0.052133557
SPTLC1	9697.323327	1.209564463	0.28151698	4.296595059	1.73E-05	9.75E-05
SYK	29.07398204	-1.760915387	0.56320054	-3.126622335	0.001768269	0.005637237
SEMA4D	363.1720749	1.304591475	0.290023854	4.4982213	6.85E-06	4.26E-05
SECISBP2	2600.944284	1.025909041	0.207102037	4.953640519	7.28E-07	5.76E-06
S1PR3	15.14527955	7.273102164	1.568184576	4.637912064	3.52E-06	2.37E-05
NXNL2	128.6914067	2.373952235	0.405681076	5.851769723	4.86E-09	6.27E-08
SPIN1	543.1284635	1.146573351	0.459041038	2.497757841	0.012498154	0.030312956
MSANTD3	774.39951	-1.614189373	0.416867848	-3.872184867	0.000107864	0.000494223
TMEFF1	797.3168209	1.085868738	0.279860098	3.8800413	0.000104439	0.000480919
CAVIN4	48.55457857	2.312733072	0.669003603	3.456981487	0.000546262	0.002039962
PLPPR1	3612.179971	-1.590674191	0.260198402	-6.11331267	9.76E-10	1.43E-08
MRPL50	1970.389188	-1.542621583	0.292644846	-5.271309592	1.35E-07	1.27E-06
ZNF189	152.063141	1.552412557	0.532000825	2.918064189	0.003522118	0.010177647
PGAP4	37.68599418	2.74674	0.754917027	3.638466086	0.000274267	0.001117004
GRIN3A	51.67566165	-3.086480927	0.600838692	-5.136954337	2.79E-07	2.44E-06
NIPSNAP3A	418.4606569	1.10442164	0.403572137	2.736615186	0.006207486	0.016542227
ABCA1	740.2280634	-2.07155595	0.430020118	-4.81734659	1.45E-06	1.07E-05
SLC44A1	276.5071206	1.197917657	0.338639666	3.537440466	0.000404025	0.001570518
FSD1L	1297.731465	1.450113168	0.219319827	6.611865366	3.80E-11	7.07E-10
TAL2	26.45123467	-1.459389329	0.687064921	-2.12409233	0.033662424	0.070391317
KLF4	413.9184412	-1.127019579	0.425462803	-2.648926229	0.008074796	0.020785185
ACTL7B	403.3771027	-3.505036625	0.424577725	-8.255347411	1.51E-16	6.48E-15
ABITRAM	2662.413766	1.355878746	0.284061912	4.77318038	1.81E-06	1.31E-05
ENSBTAG00000051855	13.35942945	1.940841661	0.878648672	2.208893866	0.027182024	0.058787545
TMEM245	77.45525087	1.865494948	0.432934605	4.308953195	1.64E-05	9.28E-05
PALM2	1674.418721	1.313833302	0.334345314	3.929569961	8.51E-05	0.000399748
[truncated: 4,412 more rows]
