# Supplementary material for: Identification of unique transcriptomic signatures through integrated multispecies comparative analysis and WGCNA in bovine oocyte development
Source: BMC Genomics. 2023 May 18;24:265. doi: 10.1186/s12864-023-09362-w (PMC10193610; doi:10.1186/s12864-023-09362-w)
Supplement: Supplementary file 1 — Additional file 1. [file 12864_2023_9362_MOESM1_ESM.zip › Table S2.csv]

DEGs of sheep : MII vs GV
GENE	baseMean	log2FoldChange	lfcSE	stat	pvalue	padj
ND1	4334.050322	1.02129496	0.305361096	3.344548381	0.000824167	0.0032155
COX1	8111.38217	1.168240887	0.358442302	3.259215998	0.001117206	0.004199137
COX2	3522.122368	1.900696786	0.321155039	5.918315314	3.25E-09	4.95E-08
KEF53_t15	4.642157032	3.286957882	1.388926294	2.366545939	0.017954946	0.045605028
KEF53_t16	17.3759572	1.933973322	0.681823455	2.83647227	0.004561494	0.014245091
CYTB	5746.242913	1.403736365	0.277750541	5.053946469	4.33E-07	3.95E-06
KEF53_t22	49.57589241	2.184318087	0.4574451	4.775038766	1.80E-06	1.41E-05
LOC114112459	256.3350976	-1.869966437	0.252195458	-7.414750657	1.22E-13	4.84E-12
FAM240C	29.22334138	-1.554949245	0.540021836	-2.879419205	0.003984084	0.012710351
DTYMK	1466.511261	-1.630357722	0.231102015	-7.054710106	1.73E-12	5.52E-11
ATG4B	101.634651	-1.890958555	0.469025219	-4.031677783	5.54E-05	0.000298059
THAP4	531.9725343	-1.253564274	0.212317879	-5.904186106	3.54E-09	5.32E-08
FARP2	145.9620009	-1.178397933	0.344260437	-3.422983896	0.000619377	0.002504451
PPP1R7	709.1162804	-2.237554751	0.205954533	-10.86431415	1.70E-27	4.78E-25
LOC114113946	32.0044575	-1.418620017	0.519821255	-2.729053501	0.00635164	0.018910907
ANKMY1	101.981744	-2.156523549	0.333067593	-6.474732442	9.50E-11	2.06E-09
ERFE	54.03130907	-1.202501396	0.422226768	-2.847998963	0.004399507	0.013824287
SCLY	55.77673001	-2.161831062	0.499135717	-4.331148804	1.48E-05	9.20E-05
LOC105609220	185.30849	-1.207624561	0.261793753	-4.612885325	3.97E-06	2.87E-05
UBE2F	371.4427327	-1.434530777	0.298385572	-4.807641233	1.53E-06	1.22E-05
RBM44	768.8364432	1.52319796	0.221001667	6.892246473	5.49E-12	1.59E-10
GBX2	299.3451521	-1.09454119	0.261927699	-4.178791296	2.93E-05	0.000169536
AGAP1	350.1003057	-1.020919506	0.220997764	-4.61959202	3.84E-06	2.79E-05
TRPM8	27.34211175	-2.582388648	0.549964858	-4.695552111	2.66E-06	2.00E-05
LOC105616272	14.56038038	-1.543434795	0.67074755	-2.301066616	0.021387866	0.052616448
DGKD	237.6845932	-1.805210974	0.264288859	-6.830446742	8.47E-12	2.33E-10
INPP5D	37.16990847	-1.142023265	0.526353715	-2.169687858	0.030030501	0.069653253
NEU2	57.78251808	-1.824749908	0.399296533	-4.569911728	4.88E-06	3.44E-05
ZSCAN20	171.4671101	-1.015907986	0.284007218	-3.577049887	0.000347494	0.001508726
GJB5	6.280473008	-2.865691316	1.119793482	-2.55912484	0.010493605	0.029063262
GJB4	12.05368052	-2.153225497	0.966924922	-2.226879717	0.025955314	0.061702606
GJA4	890.2097384	-1.333787668	0.293730079	-4.540861709	5.60E-06	3.90E-05
LOC121818942	108.7716837	-1.924453831	0.498221258	-3.862648972	0.000112164	0.000555437
SMIM12	182.2455408	-1.370856782	0.287505569	-4.768105134	1.86E-06	1.45E-05
PSMB2	10549.01234	-1.384652636	0.264190619	-5.24111204	1.60E-07	1.62E-06
CLSPN	10182.91643	1.03927722	0.196470216	5.289744361	1.22E-07	1.28E-06
THRAP3	891.7563161	1.143598217	0.296649595	3.855047284	0.000115707	0.000570892
EVA1B	71.52304715	-2.269255579	0.383634071	-5.915156523	3.32E-09	5.04E-08
LSM10	1723.953671	-3.045832946	0.24671022	-12.34579154	5.13E-35	2.67E-32
DNALI1	127.8655601	-1.330866757	0.275838135	-4.824810593	1.40E-06	1.14E-05
RSPO1	137.4876423	-1.357080409	0.288399223	-4.705561952	2.53E-06	1.91E-05
C1H1orf122	94.16373298	-1.707215726	0.356661706	-4.786652724	1.70E-06	1.34E-05
LOC114114099	29.18851085	-2.119954949	0.628973386	-3.370500241	0.000750318	0.002958731
NDUFS5	5584.889239	-1.455084993	0.252737245	-5.75730337	8.55E-09	1.16E-07
PPIE	314.7918388	-1.564837307	0.255570318	-6.122922719	9.19E-10	1.60E-08
TRIT1	249.9091206	1.026376025	0.234670805	4.373684348	1.22E-05	7.74E-05
MFSD2A	123.1789871	-1.022541116	0.369919209	-2.764228218	0.005705762	0.017286672
RLF	3855.7788	1.061882318	0.196510102	5.403703469	6.53E-08	7.38E-07
ZMPSTE24	994.4815381	1.312709774	0.232296552	5.651008425	1.60E-08	2.04E-07
ZNF684	99.01819532	1.14125569	0.343351495	3.323869869	0.000887776	0.003430655
RIMS3	101.6021016	-1.990068366	0.342402594	-5.812071532	6.17E-09	8.73E-08
NFYC	1977.922424	-1.29470959	0.246238095	-5.25795811	1.46E-07	1.49E-06
KCNQ4	13.77129039	-1.627663114	0.687178032	-2.368619247	0.017854624	0.045380905
SLFNL1	319.8271673	-2.569030231	0.339488072	-7.567365236	3.81E-14	1.65E-12
RIMKLA	717.5996621	-1.389522092	0.226251239	-6.141500475	8.17E-10	1.45E-08
PPIH	7368.265598	1.170026479	0.17494825	6.68784329	2.26E-11	5.69E-10
P3H1	37.51877808	-1.331416169	0.501234228	-2.656275442	0.007900905	0.02281107
C1H1orf50	1346.032331	-1.961437303	0.19002823	-10.3218206	5.61E-25	1.16E-22
ZNF691	238.5124789	-1.230411387	0.313483264	-3.924966745	8.67E-05	0.000444309
SLC2A1	199.7268323	-1.325186009	0.257591783	-5.144519726	2.68E-07	2.57E-06
FAM183A	14.07597228	-1.779574903	0.696800371	-2.553923586	0.010651663	0.029427237
TMEM125	89.05995671	-3.447250899	0.378015764	-9.119331054	7.56E-20	8.50E-18
LOC105607154	26.06462518	2.167049997	0.618295672	3.50487654	0.000456819	0.00192551
MED8	2526.325879	-1.921910322	0.255637859	-7.518097395	5.56E-14	2.36E-12
IPO13	94.06813548	-1.484588269	0.363026433	-4.089477056	4.32E-05	0.000238923
DPH2	201.1302488	-1.705571992	0.300758065	-5.670910253	1.42E-08	1.83E-07
B4GALT2	21.73079441	-1.144089329	0.553166068	-2.068256525	0.038615908	0.085926
CCDC24	6.135962224	-3.279579116	1.256066597	-2.610991426	0.009028016	0.025596871
LOC101116694	37.60648797	1.934501653	0.485352156	3.985769157	6.73E-05	0.000354588
DMAP1	348.0206115	-1.829371722	0.296113721	-6.177936348	6.49E-10	1.18E-08
ERI3	310.8634527	-1.282018103	0.282100542	-4.544543209	5.51E-06	3.84E-05
ARMH1	189.7672794	-1.212164745	0.327276641	-3.703792427	0.0002124	0.000976843
BTBD19	82.38464459	-1.105793625	0.323520253	-3.418004323	0.000630821	0.002547432
HECTD3	49.84819196	-1.271000143	0.383181747	-3.316964215	0.000910013	0.003503838
UROD	279.7580623	-1.760748644	0.312145032	-5.640803039	1.69E-08	2.16E-07
HPDL	4.201160864	-2.687756395	1.359714145	-1.976706946	0.048074765	0.103218379
MUTYH	114.9827587	-1.209411135	0.297599548	-4.063887672	4.83E-05	0.000264371
TOE1	323.8139181	-1.45483959	0.325697996	-4.466836175	7.94E-06	5.31E-05
PRDX1	39970.35118	-2.805939218	0.215588106	-13.0152784	1.00E-38	7.84E-36
AKR1A1	297.9522175	-1.409138763	0.264635124	-5.324836482	1.01E-07	1.08E-06
CCDC17	10.72447311	-3.076972343	0.895961426	-3.434268767	0.000594155	0.002420182
TMEM69	22390.86075	1.206414289	0.207043561	5.826862148	5.65E-09	8.05E-08
POMGNT1	60.79654029	-1.118007353	0.368589114	-3.033207736	0.00241969	0.008233859
FAAH	48.75846564	-2.427021213	0.463442846	-5.236937482	1.63E-07	1.66E-06
MKNK1	703.2344974	1.926577888	0.227366975	8.473428852	2.38E-17	1.83E-15
TEX38	5.838925675	-4.808121648	1.500722701	-3.203870805	0.001355933	0.004968139
LOC121819206	365.3525972	-1.698351565	0.222643056	-7.628136241	2.38E-14	1.08E-12
TAL1	2.458556493	4.940383333	1.899257623	2.601218114	0.009289337	0.026215085
CMPK1	2156.3774	1.370994719	0.206420212	6.641765885	3.10E-11	7.60E-10
LOC121819228	5.844772287	-2.379451304	1.11956684	-2.125332066	0.033558914	0.07652329
TRABD2B	12.56459902	-1.818211577	0.804692429	-2.259511228	0.023851603	0.057620661
SLC5A9	591.9402413	-2.279791067	0.284753456	-8.006192782	1.18E-15	6.88E-14
CC2D1B	68.44611539	-1.192251185	0.372898669	-3.197252452	0.001387434	0.005064783
PRPF38A	8557.772845	1.021594442	0.179644635	5.686751732	1.29E-08	1.68E-07
LOC121819277	16.97066748	-1.571971608	0.644157601	-2.440352495	0.014672937	0.038483637
LOC101116001	1638.051118	1.680908643	0.235997164	7.122579845	1.06E-12	3.48E-11
ZYG11A	3691.812029	-1.27158753	0.226697123	-5.609191296	2.03E-08	2.54E-07
CZIB	1386.910773	-1.143712258	0.192872068	-5.929900953	3.03E-09	4.66E-08
MAGOH	117785.4528	1.005530462	0.209070685	4.80952392	1.51E-06	1.21E-05
HSPB11	1731.062294	1.100890984	0.235489056	4.674913577	2.94E-06	2.19E-05
ACOT11	56.27804057	-1.841371458	0.408801694	-4.50431465	6.66E-06	4.53E-05
PARS2	47.06306118	-1.682628015	0.415588544	-4.048783443	5.15E-05	0.000279335
LOC121819402	7.688338773	3.268380144	1.070697755	3.05257028	0.002268906	0.007788943
MYSM1	721.570136	1.289107901	0.193261856	6.670265553	2.55E-11	6.38E-10
LOC105608331	1058.717285	-1.954264409	0.215372872	-9.073865199	1.15E-19	1.26E-17
LOC121819420	11.48148589	1.473675087	0.717681509	2.053383106	0.040035437	0.088598474
CYP2J	140.9136454	-1.492101374	0.300456773	-4.966109972	6.83E-07	5.97E-06
DOCK7	4271.800357	1.193697666	0.202120479	5.905871938	3.51E-09	5.27E-08
ATG4C	848.9749802	1.60616755	0.194871425	8.242191214	1.69E-16	1.11E-14
ALG6	13624.87941	1.099981381	0.250273097	4.395124352	1.11E-05	7.09E-05
LOC114115268	46.43096571	1.220006517	0.432149815	2.823110124	0.004756023	0.014764193
EFCAB7	4623.671199	1.614692752	0.217950717	7.408522332	1.28E-13	5.04E-12
PGM1	1264.965941	-1.237328059	0.273067176	-4.531222231	5.86E-06	4.06E-05
LOC105611720	20.35140214	-1.736758659	0.605302169	-2.86924242	0.004114563	0.013068888
LEPR	41.1575851	1.107635461	0.520269318	2.128965561	0.03325711	0.075936528
DNAI4	13.58822741	2.283314229	0.772290051	2.956550101	0.003111017	0.010247092
MIER1	1248.04601	1.29953864	0.210457333	6.174831825	6.62E-10	1.20E-08
IL23R	58.40356717	1.013173344	0.370884017	2.73177947	0.006299329	0.018778981
LOC121819579	289.4776264	1.358699383	0.287938351	4.718716268	2.37E-06	1.81E-05
GADD45A	421.5122161	-1.891570694	0.328675544	-5.755130635	8.66E-09	1.17E-07
LRRC7	17.45195835	1.937328741	0.637770326	3.037658953	0.002384236	0.008129869
LRRC40	1050.569908	1.111040435	0.218161246	5.092748855	3.53E-07	3.28E-06
CTH	323.9925856	1.52519274	0.278634747	5.473806683	4.40E-08	5.19E-07
ZRANB2	3065.837072	1.116263817	0.194482045	5.73967543	9.49E-09	1.27E-07
LRRIQ3	139.2298329	1.604133085	0.381115716	4.209044705	2.56E-05	0.000150725
CRYZ	13998.66207	1.392909161	0.251499994	5.538406335	3.05E-08	3.70E-07
TYW3	610.6956817	1.233840259	0.369176768	3.342139497	0.000831353	0.003239498
LOC105605964	12.02236426	-2.283665409	0.799654414	-2.855815424	0.004292646	0.013540619
ACADM	1816.200313	1.292056799	0.273402858	4.725835014	2.29E-06	1.75E-05
RABGGTB	2358.002455	1.121266694	0.312677591	3.586015524	0.000335769	0.001463912
ZZZ3	3880.867023	1.008954584	0.197913942	5.097945967	3.43E-07	3.20E-06
MIGA1	165.3228678	1.038016076	0.275952828	3.761570718	0.00016885	0.000798655
DNAJB4	1039.286502	1.656972363	0.22495083	7.365931327	1.76E-13	6.84E-12
LOC105614727	77.20665274	1.613866878	0.368683496	4.377377597	1.20E-05	7.63E-05
CTBS	271.2951273	1.362856741	0.274630933	4.962502675	6.96E-07	6.07E-06
LOC101110888	2729.216203	1.413387949	0.208062253	6.793101252	1.10E-11	2.94E-10
MCOLN2	604.1379502	1.029698289	0.278971164	3.691056356	0.000223325	0.001020587
LOC121819644	192.6265726	1.091549158	0.364569111	2.9940802	0.002752736	0.009197664
BCL10	8696.228491	1.025031989	0.207870367	4.931111653	8.18E-07	7.01E-06
LOC105609229	12.70464999	-1.969735932	0.784877945	-2.509607952	0.012086527	0.032745751
LOC114113054	3.886166722	3.615916013	1.565497723	2.309754884	0.020901728	0.051637281
CLCA2	3.532859315	3.487506134	1.562989794	2.231304483	0.025660967	0.061142195
LOC101116002	3.346389716	5.379657661	1.89340781	2.841256718	0.004493612	0.014077586
LOC105609232	855.9550974	1.061494498	0.217216623	4.886801408	1.02E-06	8.61E-06
HS2ST1	326.7260607	1.173080361	0.233687083	5.019876788	5.17E-07	4.62E-06
LOC121817547	39.39467099	1.357940507	0.469928016	2.889677697	0.00385637	0.012361713
LOC114113056	32.75130923	-1.848357509	0.577745109	-3.199261194	0.001377803	0.005036477
PKN2	2706.142407	1.245212103	0.188026541	6.622533704	3.53E-11	8.56E-10
GTF2B	18075.79197	1.631170598	0.223823686	7.287747897	3.15E-13	1.17E-11
LOC105611344	2.885971318	-4.799752636	1.810537749	-2.651009425	0.00802516	0.023105866
ZNF326	972.8525312	1.431279797	0.207900275	6.8844536	5.80E-12	1.68E-10
ZNF644	1373.348588	1.029467078	0.233332956	4.412008905	1.02E-05	6.64E-05
BRDT	10174.91328	1.787811534	0.192110809	9.306147561	1.33E-20	1.63E-18
EPHX4	177.2768675	1.600859214	0.282290233	5.670969185	1.42E-08	1.83E-07
LOC101116368	62.42898474	-2.999306223	0.414043255	-7.243944176	4.36E-13	1.56E-11
RPAP2	3040.711533	1.359545194	0.236451191	5.749792129	8.94E-09	1.21E-07
RPL5	16484.15787	1.069782975	0.198814577	5.380807532	7.42E-08	8.28E-07
MTF2	11013.16631	1.177277305	0.180040321	6.538964702	6.19E-11	1.43E-09
TMED5	24.94285685	1.632293965	0.532068482	3.067826828	0.002156215	0.007444275
CCDC18	5604.338974	1.152882253	0.221757382	5.198844977	2.01E-07	1.99E-06
LOC114113093	798.0008882	-1.052713368	0.204654651	-5.143852653	2.69E-07	2.57E-06
FNBP1L	10965.28803	1.063861939	0.165637425	6.422835519	1.34E-10	2.79E-09
DNTTIP2	16911.10107	1.172792531	0.231155371	5.073611426	3.90E-07	3.60E-06
ARHGAP29	2978.611648	1.233782238	0.180754122	6.825748845	8.75E-12	2.40E-10
F3	634.75348	1.363017923	0.2474877	5.507416819	3.64E-08	4.35E-07
LOC121819814	133.0537452	1.425968222	0.298350972	4.779499158	1.76E-06	1.38E-05
SNX7	1652.078944	1.369937925	0.205938102	6.652182931	2.89E-11	7.14E-10
FRRS1	154.7733201	1.128391952	0.456048978	2.474277999	0.013350577	0.035524603
SLC35A3	1748.789805	1.610136653	0.245529427	6.55781538	5.46E-11	1.27E-09
SASS6	9384.097302	1.325204094	0.187276892	7.07617516	1.48E-12	4.77E-11
TRMT13	643.5091344	1.068508408	0.223434398	4.782201919	1.73E-06	1.37E-05
DBT	68.91805194	1.733149701	0.426807719	4.060727171	4.89E-05	0.000267586
LOC101123118	46.17599426	1.189220203	0.417492903	2.848480045	0.004392861	0.013808025
SLC30A7	268.7006168	1.556014526	0.304444525	5.110995266	3.20E-07	3.01E-06
DPH5	6486.436601	1.328361215	0.228888029	5.803541679	6.49E-09	9.13E-08
LOC105615111	387.6094642	-1.158886122	0.233996243	-4.952584312	7.32E-07	6.35E-06
S1PR1	20.97785601	2.12208774	0.711752431	2.981497004	0.002868429	0.00955024
RNPC3	4571.476884	1.234145814	0.219711862	5.617110529	1.94E-08	2.44E-07
VAV3	1585.469334	1.209357047	0.2214745	5.460479852	4.75E-08	5.58E-07
LOC101121132	77.99224176	1.383166218	0.367636696	3.762318158	0.000168346	0.000796472
LOC101121385	1284.294184	1.439265918	0.258532378	5.567062548	2.59E-08	3.18E-07
HENMT1	369.3951863	2.000994436	0.26982029	7.416026566	1.21E-13	4.80E-12
LOC121818611	751.6550931	1.283383474	0.260778686	4.921351095	8.59E-07	7.35E-06
STXBP3	23117.11819	1.349859163	0.226296199	5.965010323	2.45E-09	3.85E-08
TAF13	10881.92752	1.259604981	0.232290016	5.422553249	5.88E-08	6.70E-07
LOC114111377	15.95724675	1.540873256	0.653381909	2.358304135	0.018358645	0.046498883
C1H1orf194	2252.206496	-2.239313384	0.23536113	-9.514372145	1.83E-21	2.54E-19
ELAPOR1	29.21839998	-1.341900597	0.492747815	-2.723300961	0.006463315	0.019186807
PSRC1	231.3149418	-1.227918032	0.302532718	-4.058794168	4.93E-05	0.000269575
PSMA5	121219.5859	1.25256935	0.212047255	5.907029311	3.48E-09	5.25E-08
ATXN7L2	367.3235839	-1.359010125	0.352919932	-3.85076047	0.000117752	0.000579136
EPS8L3	87.61731459	-1.518900622	0.378793834	-4.009834601	6.08E-05	0.000323589
LOC121819943	37.28591934	-1.382750561	0.438503266	-3.153341534	0.001614128	0.005774453
CEPT1	2092.619302	1.370727047	0.226781643	6.044259276	1.50E-09	2.48E-08
DENND2D	26.88433884	-1.17946572	0.54408194	-2.167808988	0.030173223	0.069915199
ATP5PB	5118.324511	1.391983689	0.211474652	6.582272051	4.63E-11	1.10E-09
WNT2B	251.896269	-1.817649162	0.266199127	-6.828155983	8.60E-12	2.37E-10
CAPZA1	16695.15004	1.200074775	0.202879399	5.915212588	3.31E-09	5.04E-08
MOV10	374.1826033	-1.217040016	0.392029419	-3.104460935	0.001906261	0.006678315
RHOC	365.7152239	-1.248906551	0.271736471	-4.596021084	4.31E-06	3.08E-05
TAFA3	73.29045539	-1.32514169	0.342461361	-3.869463363	0.000109075	0.000542717
MAGI3	946.9294499	1.003270062	0.226735216	4.424853262	9.65E-06	6.29E-05
LOC105615308	551.0286762	1.11479023	0.298710433	3.732009691	0.000189958	0.000887543
HIPK1	999.1670445	1.061038966	0.213283794	4.974775384	6.53E-07	5.74E-06
SIKE1	373.2166789	-1.269027266	0.212432592	-5.973787993	2.32E-09	3.67E-08
SLC22A15	38.33394341	-2.148694212	0.51987658	-4.133085225	3.58E-05	0.000202079
ATP1A1	1995.707992	1.029961265	0.270759322	3.803973418	0.000142393	0.00068631
LOC114116588	58.3778866	2.00069505	0.699602985	2.859757738	0.004239647	0.013402711
TRIM45	49.16928112	-1.503172477	0.483263278	-3.110462858	0.001867944	0.006558925
TBX15	68.8074079	-1.74880772	0.486959725	-3.591277948	0.00032906	0.001437668
HSD3B1	636.8513623	2.046390884	0.319414049	6.406702815	1.49E-10	3.08E-09
REG4	6.508486732	6.342873418	1.522537239	4.165989017	3.10E-05	0.000178075
SEC22B	3261.491517	1.063564061	0.212834159	4.99714926	5.82E-07	5.15E-06
ACP6	197.8442387	-1.255634454	0.337072637	-3.725115344	0.000195226	0.000908538
POLR3C	714.9383505	-1.207378971	0.261366686	-4.619483025	3.85E-06	2.79E-05
NUDT17	51.11861353	-1.096190054	0.456613491	-2.400695719	0.016363937	0.042220667
PEX11B	264.8692708	-1.723397797	0.265815452	-6.483437235	8.97E-11	1.96E-09
TRNAK-CUU	10.51650525	-1.758798613	0.851345834	-2.065903824	0.038837562	0.086306714
LOC114111412	33.83043897	-2.866829832	0.68824818	-4.165401257	3.11E-05	0.000178317
LOC114111391	7.256348426	-2.424591228	1.022976562	-2.370133704	0.017781654	0.04524414
LOC101115753	98.00467658	1.353674791	0.380015776	3.562154193	0.000367824	0.001586723
LOC114116824	93.89373694	1.402252032	0.448919971	3.123612498	0.001786456	0.006305651
VPS45	5563.802388	1.090881501	0.200391544	5.443750179	5.22E-08	6.06E-07
ANP32E	2440.79319	1.233582385	0.197727949	6.238786128	4.41E-10	8.28E-09
C1H1orf54	228.3009888	-2.069597543	0.305672447	-6.770638196	1.28E-11	3.38E-10
CIART	31340.39132	1.406608555	0.245007765	5.741077447	9.41E-09	1.26E-07
TARS2	14.65342758	-1.424461175	0.723024565	-1.970142156	0.048822081	0.104547956
GOLPH3L	7444.268669	1.288958117	0.215882841	5.970637183	2.36E-09	3.73E-08
CTSS	21.78796328	2.253666211	1.017712937	2.214441941	0.026798392	0.063320982
CTSK	5.85875697	2.260867722	1.134257093	1.993258615	0.046233136	0.099941173
LYSMD1	167.7565727	-1.330470376	0.293061978	-4.539894209	5.63E-06	3.91E-05
SCNM1	3037.230663	-1.354794003	0.169916425	-7.973296294	1.54E-15	8.85E-14
TMOD4	6.641502976	-2.573712516	1.105661238	-2.327758655	0.019924923	0.04971648
VPS72	13193.2891	1.606765512	0.217606512	7.383811699	1.54E-13	6.03E-12
ZNF687	28.77328701	-1.259036284	0.500484609	-2.515634369	0.011881838	0.03228435
SELENBP1	1765.553333	-1.161000982	0.258356369	-4.493796642	7.00E-06	4.74E-05
SNX27	1521.388347	1.210908581	0.237332538	5.102159988	3.36E-07	3.14E-06
CELF3	107.97874	1.337917446	0.341592126	3.916710436	8.98E-05	0.000457675
RIIAD1	5312.928705	-1.384814314	0.229928403	-6.022806659	1.71E-09	2.78E-08
LINGO4	23.26009972	-1.917499954	0.616077514	-3.112432949	0.001855522	0.00652124
THEM5	8.830445014	-2.234651034	0.988907143	-2.259717761	0.023838773	0.057597077
S100A10	1102.161152	-1.084833831	0.282593396	-3.838850618	0.000123612	0.000604789
S100A11	1178.746217	1.143845267	0.284556393	4.019748969	5.83E-05	0.000311861
LOC121820285	4.85696536	-3.599427011	1.46383472	-2.458902609	0.013936242	0.036848035
LOC101102105	39.02807079	-2.699586684	0.552907559	-4.882528086	1.05E-06	8.78E-06
LOC101121654	679.4972947	1.189175382	0.209505908	5.676094746	1.38E-08	1.78E-07
PRR9	26.88722829	-1.261689472	0.617715322	-2.042509593	0.041101009	0.090543729
S100A2	34.5884198	2.107804694	0.657832071	3.20416834	0.001354533	0.004965914
SNAPIN	11112.04614	1.015604495	0.241521877	4.205020701	2.61E-05	0.000153049
TRNAM-CAU	5.16244958	-3.66164691	1.407752403	-2.601058895	0.00929365	0.026223314
SLC27A3	7.037748264	-2.675477969	1.077423746	-2.483217934	0.01302014	0.034813071
TPM3	4432.856491	1.096999328	0.180340258	6.082941975	1.18E-09	2.00E-08
HAX1	3592.743055	-2.182438723	0.208154975	-10.48468204	1.02E-25	2.31E-23
TDRD10	1497.479539	-2.357612132	0.217236834	-10.85272736	1.94E-27	5.35E-25
UBE2Q1	4478.933146	-1.176141584	0.181399475	-6.483709975	8.95E-11	1.96E-09
KCNN3	2230.485762	-1.096953124	0.234139486	-4.685041137	2.80E-06	2.09E-05
FLAD1	172.4171608	-1.597390175	0.353367956	-4.520472629	6.17E-06	4.24E-05
EFNA1	16.25245591	1.530346349	0.726950274	2.105159603	0.035277417	0.079715926
DPM3	630.2126516	-2.039079309	0.216773108	-9.40651415	5.13E-21	6.73E-19
LOC114113228	353.6449472	1.012856161	0.265355232	3.816982062	0.000135094	0.000655333
HCN3	20.01704807	-1.371026295	0.596888826	-2.296954201	0.021621383	0.053100487
MSTO1	97.80797341	-1.07323336	0.418292493	-2.565748556	0.010295343	0.028573153
YY1AP1	365.9049863	1.134056008	0.271698866	4.173944577	2.99E-05	0.000172759
ARHGEF2	25.61374505	-1.844592572	0.574399342	-3.211341723	0.001321167	0.004863532
LAMTOR2	927.0411083	-1.107994037	0.200420284	-5.5283528	3.23E-08	3.90E-07
LMNA	399.0922307	-1.651737855	0.333184767	-4.95742308	7.14E-07	6.22E-06
BGLAP	6.404819842	-2.937751473	1.165523437	-2.5205426	0.011717405	0.031895837
CCT3	6270.447176	-1.239495753	0.208497521	-5.944894443	2.77E-09	4.30E-08
TSACC	3044.244269	-3.576886766	0.19821508	-18.04548252	8.56E-73	8.04E-69
IQGAP3	108.7062545	-1.401407716	0.297029069	-4.718082712	2.38E-06	1.81E-05
CRABP2	133.3900143	2.361483257	0.288121555	8.196135324	2.48E-16	1.59E-14
MRPL24	474.3819584	-2.696387211	0.234043286	-11.5208911	1.04E-30	4.32E-28
SH2D2A	34.1667731	-1.116828319	0.48235006	-2.315389615	0.020591619	0.051031995
PEAR1	104.4120059	-1.327860689	0.303389922	-4.376746206	1.20E-05	7.65E-05
LRRC71	84.91234797	-1.003394234	0.35373005	-2.836610102	0.004559525	0.014243681
LOC101119835	57.31199209	1.720008354	0.360519986	4.770909849	1.83E-06	1.44E-05
LOC101112109	8.162134475	-4.387670583	1.317180142	-3.331108968	0.000865007	0.003355796
LOC443441	5.496124225	-2.666785669	1.189177478	-2.242546397	0.02492608	0.059739877
SPTA1	12.41187815	2.225060164	0.907498369	2.451861336	0.014211942	0.037503069
LOC101112936	84.92283881	1.423251148	0.570538174	2.494576546	0.012610752	0.033939758
DUSP23	198.4844241	-2.380914816	0.312056996	-7.629743444	2.35E-14	1.07E-12
CFAP45	115.3731791	-2.79245282	0.330628105	-8.445902738	3.02E-17	2.24E-15
PEA15	117.755026	-1.071760104	0.299292415	-3.58097984	0.000342308	0.00148931
PEX19	168.377339	-1.004111312	0.254848988	-3.940024717	8.15E-05	0.000420419
VANGL2	30.77684195	1.891922268	0.491380158	3.850221132	0.000118011	0.000579838
SLAMF6	17.34574567	1.846197167	0.670980277	2.751492453	0.005932439	0.017846737
LOC101104293	2.192709055	-4.401495555	1.989686615	-2.212155182	0.026955944	0.063606273
USF1	311.3147049	-2.057721658	0.290216038	-7.090309935	1.34E-12	4.35E-11
KLHDC9	152.7019855	-1.784160155	0.306308186	-5.824722415	5.72E-09	8.14E-08
NIT1	153.0089999	-1.861843437	0.282874788	-6.581864199	4.65E-11	1.10E-09
DEDD	1362.616064	-1.031041301	0.23339202	-4.417637325	9.98E-06	6.47E-05
NDUFS2	368.0200699	-1.020800207	0.245986519	-4.149821741	3.33E-05	0.000189623
TOMM40L	121.9455957	-1.400365016	0.303230879	-4.618147794	3.87E-06	2.80E-05
NR1I3	12.75655421	-2.545235412	0.840532811	-3.028121424	0.002460792	0.008349973
LOC121820740	51.32358248	-1.247985697	0.451845762	-2.761972781	0.005745327	0.017392511
DUSP12	1624.781515	1.357317577	0.210645185	6.443620246	1.17E-10	2.46E-09
UAP1	269.2333309	1.184538786	0.258921533	4.574894849	4.76E-06	3.37E-05
RGS4	10.61784206	6.071126041	1.397695245	4.343669381	1.40E-05	8.75E-05
TMCO1	3511.199207	1.124119029	0.231104656	4.864112434	1.15E-06	9.56E-06
LOC114117862	100.9261067	-1.365478416	0.299979594	-4.551904337	5.32E-06	3.72E-05
UCK2	258.2929473	-1.69996952	0.297979951	-5.704979528	1.16E-08	1.53E-07
LOC114109109	3.977211826	-4.231300471	1.666355765	-2.539253959	0.011108915	0.030528788
GPA33	44.32653124	-1.170687018	0.405877195	-2.884338003	0.003922375	0.012536912
GPR161	181.2442979	-3.040416185	0.28379247	-10.71351958	8.80E-27	2.33E-24
TIPRL	2068.706291	1.090834662	0.182873693	5.964962182	2.45E-09	3.85E-08
LOC121816054	25.0770378	1.215800557	0.519260166	2.341409254	0.019211096	0.048286167
LOC121816055	105.8673511	1.11393165	0.435468348	2.558008304	0.010527358	0.029143849
KCNE1	457.1700167	-1.192099443	0.239081408	-4.986165391	6.16E-07	5.43E-06
MRPS6	6500.78446	-1.516312882	0.249653028	-6.073681111	1.25E-09	2.10E-08
CRYZL1	1041.045392	-1.273111706	0.189352161	-6.723512946	1.77E-11	4.56E-10
TMEM50B	4936.141108	1.28135986	0.198622511	6.451231796	1.11E-10	2.36E-09
LOC101113300	10.15594698	-1.974253577	0.873337066	-2.260586038	0.023784903	0.057489112
URB1	48.95320031	1.134939487	0.402357676	2.820722844	0.004791558	0.014859765
LOC101102772	177.6884276	1.21962538	0.269800363	4.520473453	6.17E-06	4.24E-05
BACH1	371.0935824	1.047034988	0.221826123	4.720070726	2.36E-06	1.80E-05
MAP3K7CL	516.7514731	1.250108775	0.254940639	4.903528845	9.41E-07	7.99E-06
CCT8	44508.88402	1.276557572	0.210906954	6.052704998	1.42E-09	2.36E-08
LOC114113482	55.64056719	1.208992529	0.559518555	2.160772898	0.030712887	0.070997168
GABPA	1139.237158	1.198139271	0.2164184	5.53621722	3.09E-08	3.74E-07
ATP5PF	24309.55852	1.070026916	0.216016602	4.953447581	7.29E-07	6.33E-06
LOC121816198	13.7476403	1.631415629	0.802261848	2.033520144	0.042000001	0.092102769
LOC101114740	7.625008461	2.475266218	0.969576385	2.552935753	0.01068192	0.029499309
NCAM2	64.83510866	1.217966468	0.411886147	2.957046452	0.003106013	0.010235536
LOC114109637	3.195517985	4.287004396	1.803239156	2.377390921	0.017435599	0.044502607
BTG3	78.95287432	1.603970593	0.326703922	4.909554139	9.13E-07	7.77E-06
USP25	3026.827179	1.106146236	0.202990805	5.449243075	5.06E-08	5.89E-07
SAMSN1	3.256270106	5.351679738	2.077577719	2.575922763	0.009997298	0.027890247
LOC101122496	25.29512973	1.006564397	0.513026855	1.962011125	0.049761189	0.106171527
RBM11	604.9757619	1.105647972	0.238531058	4.635236951	3.57E-06	2.60E-05
LIPI	24.37884794	1.284458573	0.505145685	2.542748776	0.010998428	0.030260582
LOC101123009	48.75859682	1.657741047	0.436154718	3.800809615	0.000144224	0.000693552
LOC114118232	185.420715	1.457869779	0.268338268	5.432955163	5.54E-08	6.39E-07
GBE1	758.7876507	1.032350548	0.26150814	3.947680355	7.89E-05	0.000408325
POU1F1	218.7644454	1.363052847	0.246022681	5.540354419	3.02E-08	3.67E-07
ZNF654	2501.274787	1.065627418	0.203168549	5.245041229	1.56E-07	1.60E-06
PROS1	9.242118236	2.245376576	1.02447911	2.191725097	0.028399362	0.066444459
LOC114118284	8.795997489	1.742217764	0.856256658	2.034691057	0.041881969	0.091886857
LOC105609874	99.12043043	1.452655053	0.313412275	4.63496541	3.57E-06	2.60E-05
LOC121816311	22.05603142	1.978508097	0.913116884	2.166763239	0.030252912	0.070082553
DCBLD2	53.90658132	1.406076536	0.380044295	3.699770139	0.000215795	0.000990273
FILIP1L	119.4825725	1.664675288	0.357860425	4.651744571	3.29E-06	2.42E-05
TBC1D23	7752.852128	1.440031494	0.255383696	5.638697834	1.71E-08	2.18E-07
NIT2	595.2145509	-1.321726206	0.288890104	-4.575186848	4.76E-06	3.36E-05
LOC101110467	6934.196602	1.072456988	0.219020208	4.896612054	9.75E-07	8.25E-06
TFG	11901.21231	1.613447271	0.225607832	7.151557014	8.58E-13	2.89E-11
LOC101109854	4723.190076	1.619251156	0.189073094	8.564154334	1.09E-17	8.85E-16
RPL24	2975.85547	-1.184247799	0.260918047	-4.53877304	5.66E-06	3.93E-05
NFKBIZ	9.602366506	2.864288144	1.122865557	2.550873634	0.010745328	0.029651104
LOC105612547	18.27697818	2.329146567	0.682492595	3.412705992	0.000643213	0.00258816
LOC121816359	6.876196935	-5.050503401	1.468225034	-3.439870104	0.000581993	0.002377866
BBX	2016.403628	1.318706759	0.235261221	5.605287403	2.08E-08	2.60E-07
CIP2A	15587.4307	1.081920992	0.184000366	5.879993692	4.10E-09	6.07E-08
DZIP3	8070.680419	1.615758475	0.266407392	6.064991155	1.32E-09	2.21E-08
LOC105605806	13.70222908	1.879965719	0.804063924	2.338079926	0.019383102	0.048653375
DPPA4	119.5096171	1.076016729	0.413195109	2.60413714	0.009210589	0.026020227
PHLDB2	84.44784402	1.669350359	0.450543275	3.705194266	0.000211229	0.00097217
ABHD10	5027.930343	1.544119276	0.226334902	6.822276457	8.96E-12	2.45E-10
CD200	2649.281636	1.464780919	0.211850287	6.914226755	4.70E-12	1.38E-10
CCDC80	4.679813916	2.443504694	1.238153286	1.973507418	0.04843778	0.10383158
LOC101122319	13.30145888	1.495451501	0.727159352	2.056566414	0.039727952	0.088004185
BOC	535.4553893	-1.186776413	0.234196934	-5.067429336	4.03E-07	3.70E-06
CCDC191	1488.012494	1.122446156	0.191599679	5.858288285	4.68E-09	6.82E-08
QTRT2	1800.524629	1.174448328	0.195380232	6.01109088	1.84E-09	2.97E-08
DRD3	103.5364499	-1.409093025	0.318325448	-4.426579885	9.57E-06	6.25E-05
UPK1B	2485.326927	1.539996466	0.236379165	6.514941637	7.27E-11	1.64E-09
POGLUT1	35.74566955	1.235925927	0.54838068	2.253773652	0.024210411	0.058329882
POPDC2	14.79763555	-1.754327385	0.689090257	-2.545860093	0.010900887	0.030023006
LOC101107153	2665.808272	-2.08599776	0.211445572	-9.865412349	5.88E-23	9.36E-21
CFAP91	772.7155561	-1.733536684	0.277971786	-6.236376395	4.48E-10	8.39E-09
LOC121816503	9273.171782	-2.061529172	0.662316934	-3.11260224	0.001854458	0.006519941
RABL3	1365.29406	1.067993662	0.210996321	5.0616696	4.16E-07	3.81E-06
STXBP5L	463.2968361	1.465891851	0.269119795	5.44698636	5.12E-08	5.96E-07
POLQ	727.6234123	1.139121086	0.271408921	4.197065743	2.70E-05	0.00015798
ARGFX	14.99629875	-1.46248185	0.695564028	-2.102584078	0.035502143	0.080108056
IQCB1	10060.4155	1.517209008	0.240940246	6.297034371	3.03E-10	5.92E-09
MIX23	8280.686118	-1.192311591	0.297152241	-4.012460369	6.01E-05	0.000320555
FAM162A	1445.060479	-1.854793795	0.191196741	-9.70096974	2.99E-22	4.49E-20
WDR5B	24.19652694	-1.683439861	0.582661637	-2.889223787	0.003861941	0.012373314
LOC101114575	345.9160232	-1.403590647	0.286606734	-4.897270311	9.72E-07	8.22E-06
HSPBAP1	1795.471845	1.117523059	0.228756687	4.885203889	1.03E-06	8.67E-06
ADCY5	34.95506285	-1.56241861	0.546805134	-2.857359071	0.004271823	0.013490799
CCDC14	3079.926166	1.281059344	0.217563932	5.888197245	3.90E-09	5.82E-08
LOC114108824	16.50569467	-1.674413609	0.719480606	-2.327253294	0.019951788	0.049774768
ITGB5	616.1397748	-1.717467163	0.208164874	-8.250513799	1.58E-16	1.05E-14
SLC12A8	113.8152971	-1.916965458	0.304969335	-6.285764619	3.26E-10	6.34E-09
TFRC	378.6454067	1.259643651	0.217460125	5.792527036	6.93E-09	9.62E-08
LOC121816643	40.79319177	-1.631841833	0.41914158	-3.893295036	9.89E-05	0.000498253
CEP19	20.78892227	1.932771658	0.682919706	2.830159447	0.004652481	0.014481765
PIGX	1094.500085	1.175644516	0.248285755	4.735046188	2.19E-06	1.68E-05
NCBP2AS2	287.6368536	-2.356133307	0.275519891	-8.551590591	1.21E-17	9.78E-16
ACAP2	3503.573857	1.176518344	0.182964701	6.430302341	1.27E-10	2.67E-09
LOC121816670	228.2894026	-1.170534909	0.299366397	-3.910041071	9.23E-05	0.000468716
TMEM44	21.11536488	-2.83067806	0.693548298	-4.08144331	4.48E-05	0.000246827
ATP13A3	4899.498128	1.182070166	0.226247697	5.224672703	1.74E-07	1.75E-06
GP5	88.84832971	-1.136931984	0.318771373	-3.566606294	0.000361634	0.001564332
LRRC15	52.38501056	-1.834335657	0.397895028	-4.610099472	4.02E-06	2.90E-05
ATP13A5	67.72959467	1.45238046	0.374194108	3.881355771	0.000103876	0.000519047
FGF12	262.4443613	1.454319608	0.336992084	4.315589824	1.59E-05	9.79E-05
LOC105602566	128.3129246	1.276587215	0.315450069	4.046875692	5.19E-05	0.000281539
LOC101108354	25.65766518	3.546328515	0.612909489	5.786055816	7.21E-09	9.96E-08
CLDN16	2.457350758	4.939778999	1.905998513	2.591701392	0.009550263	0.026834326
CLDN1	191.9561977	1.106405745	0.316001488	3.501267518	0.000463051	0.001950026
P3H2	17.63285568	1.36902178	0.622065029	2.20076956	0.027752342	0.065149828
LOC105602706	1130.55799	-1.721836145	0.214003564	-8.045829288	8.57E-16	5.07E-14
LOC101111595	4.232963989	2.63770219	1.340974602	1.967003839	0.049182768	0.105260317
KNG1	47.54674051	1.121090212	0.468878661	2.391002846	0.016802423	0.043174041
TBCCD1	90.20849201	1.506973217	0.372937627	4.040818374	5.33E-05	0.000287913
TRA2B	770.972003	1.418793994	0.222617061	6.373249139	1.85E-10	3.77E-09
LOC121816747	70.46418193	-1.831179315	0.35869145	-5.105165773	3.31E-07	3.09E-06
POLR2H	6511.91184	1.382942635	0.236816006	5.839734634	5.23E-09	7.54E-08
ALG3	55.45224646	-1.349197126	0.421700603	-3.199419489	0.001377046	0.005034692
ABCF3	339.1199132	-1.338547973	0.221748733	-6.036327492	1.58E-09	2.59E-08
EIF2B5	23.28761554	-1.582925697	0.572465795	-2.765100923	0.005690519	0.017248839
LOC114111554	24.88561201	-1.330521058	0.584955218	-2.27456909	0.022931792	0.055742808
PARL	23008.77557	1.518745983	0.229597912	6.614807462	3.72E-11	8.99E-10
MAP6D1	64.88978348	-1.608678918	0.375843939	-4.280177893	1.87E-05	0.000113082
KLHL24	67.34351155	1.681039228	0.575989779	2.918522671	0.003516943	0.011413957
DCUN1D1	4646.428179	1.241174586	0.202012678	6.14404303	8.04E-10	1.43E-08
LOC105603076	49.72210883	1.248713678	0.511917559	2.439286672	0.014716289	0.038582538
LOC105603067	72.44545341	-1.346804712	0.346316657	-3.888940029	0.000100683	0.000505515
CCDC39	431.6769369	1.095598816	0.232709053	4.70801974	2.50E-06	1.89E-05
USP13	326.8036382	1.667787063	0.773866041	2.155136645	0.031151143	0.071941478
ACTL6A	4976.857524	1.039501635	0.179735557	5.783505794	7.32E-09	1.01E-07
NAALADL2	1820.906819	1.175375865	0.218933616	5.368640439	7.93E-08	8.81E-07
NLGN1	23.95088526	1.844260784	0.531336479	3.470984693	0.000518554	0.002152863
ECT2	15552.67658	1.377686381	0.219649897	6.27219224	3.56E-10	6.86E-09
LOC121816932	72.01503653	1.437182847	0.426259236	3.371616909	0.000747283	0.002948001
LOC121816934	201.1464648	1.25837179	0.322457503	3.902442272	9.52E-05	0.000482507
LOC114112083	17.33837445	-1.532959594	0.632969189	-2.421855	0.015441511	0.040211742
EIF5A2	1851.112539	1.231586931	0.212265699	5.802100559	6.55E-09	9.19E-08
CLDN11	24.62309646	1.810671112	0.597058279	3.032653888	0.002424135	0.008243462
SKIL	45.42227285	2.008542863	0.579456182	3.466254954	0.000527763	0.00218578
GPR160	7653.687992	1.442206019	0.251734782	5.729069322	1.01E-08	1.34E-07
LRRC34	1014.63335	1.620305964	0.230810574	7.020068175	2.22E-12	6.95E-11
LOC106990437	39.0822318	2.066390556	0.469123	4.404794816	1.06E-05	6.83E-05
MYNN	7008.964406	1.399845554	0.195905483	7.145514934	8.97E-13	3.01E-11
LOC105605201	280.3417097	-1.275038342	0.232369935	-5.48710547	4.09E-08	4.85E-07
LOC121816979	69.92625744	1.325055062	0.453495428	2.921870832	0.003479358	0.011307613
SERPINI1	420.0580633	1.008730432	0.233176385	4.326040271	1.52E-05	9.41E-05
SERPINI2	13.70722434	1.706106767	0.795769428	2.143971239	0.032035191	0.073620955
LOC114111186	60.99819899	1.451231445	0.398000145	3.646308831	0.000266034	0.00118886
LOC121818542	1312.514879	1.293458117	0.336000716	3.849569529	0.000118326	0.000581197
LOC114112777	966.8341157	-1.633662196	0.208887252	-7.82078457	5.25E-15	2.73E-13
NMD3	18083.72024	1.01715022	0.192835893	5.274693446	1.33E-07	1.37E-06
LOC101104288	5.783737831	2.79938063	1.105051429	2.533258232	0.011300767	0.030965387
B3GALNT1	452.8392393	1.009688253	0.25896166	3.898987419	9.66E-05	0.000488652
PPM1L	25.61414613	-1.732961824	0.596201405	-2.906671824	0.003652962	0.011812315
TRIM59	35416.29534	1.487211845	0.225968683	6.581495385	4.66E-11	1.10E-09
SMC4	27050.5809	1.110009713	0.214757936	5.168655146	2.36E-07	2.29E-06
LOC121817068	533.7009652	-1.353701251	0.254612338	-5.316715067	1.06E-07	1.12E-06
GFM1	551.9275724	1.121562964	0.202904788	5.527533262	3.25E-08	3.91E-07
LXN	143.1057943	2.484166126	0.962533576	2.580861787	0.009855403	0.027564009
MLF1	8138.078989	1.013481329	0.234169141	4.327988404	1.50E-05	9.33E-05
PTX3	66.17750382	4.88025354	0.651281055	7.49331414	6.72E-14	2.80E-12
LOC105603748	11.08739234	-3.169199046	0.925593733	-3.42396338	0.000617149	0.002498108
KCNAB1	79.33418235	-1.104846114	0.421332786	-2.622264755	0.008734755	0.024866771
LOC114110822	39.12513448	1.21771971	0.424675488	2.867412283	0.004138435	0.013138045
LOC101111596	106.1634803	1.679842992	0.392966393	4.274775202	1.91E-05	0.000115524
MBNL1	104.5591574	1.183070156	0.345188116	3.427320064	0.00060957	0.002470647
P2RY13	5.819730758	3.187061989	1.526389715	2.087973967	0.036800183	0.082521356
MINDY4B	73.31536629	-1.211187069	0.356635713	-3.396146334	0.000683418	0.002726413
ERICH6	8.743992199	-3.050105796	0.982672222	-3.103889302	0.001909948	0.006687488
EIF2A	4346.135952	1.583215652	0.229464088	6.899622784	5.21E-12	1.51E-10
RNF13	5156.819899	1.456143683	0.212515298	6.85194758	7.29E-12	2.06E-10
COMMD2	24729.63999	1.228580693	0.257587558	4.769565358	1.85E-06	1.44E-05
TM4SF1	60.28198963	6.691251432	0.866097761	7.725746138	1.11E-14	5.37E-13
HLTF	1139.973625	1.193474699	0.193442623	6.169657346	6.84E-10	1.23E-08
LOC101103780	26.09630079	1.106528484	0.48657002	2.274140284	0.022957553	0.055793585
LOC121817207	11.46005817	-2.180506014	0.794411623	-2.744806284	0.006054663	0.018147559
PLSCR1	84.75697816	1.922945235	0.38114325	5.04520344	4.53E-07	4.11E-06
DIPK2A	19.44838088	1.945024271	0.824859756	2.358006021	0.018373395	0.046529415
TRPC1	11.51941823	2.645069429	0.975061211	2.712721416	0.006673318	0.019737214
LOC105601893	352.7847801	1.326042106	0.210275002	6.306228014	2.86E-10	5.59E-09
XRN1	3560.994391	1.429010789	0.182671945	7.822825739	5.17E-15	2.69E-13
RNF7	5630.830552	1.402441818	0.236366708	5.933330584	2.97E-09	4.57E-08
RASA2	410.6012288	1.087562672	0.216391987	5.025891618	5.01E-07	4.49E-06
RBP1	221.1104454	3.074203391	0.430746059	7.136927502	9.54E-13	3.17E-11
LOC121818566	43.0215745	-1.056356503	0.443534414	-2.381678781	0.017233923	0.044069773
LOC121817262	9.793485032	-1.935218359	0.892602228	-2.168063554	0.030153851	0.069887561
FOXL2	22.11430009	-2.03704943	0.833128321	-2.445060838	0.014482771	0.038083255
CEP70	14353.53836	1.262697227	0.208855243	6.045800963	1.49E-09	2.46E-08
ESYT3	12.92228562	-1.723695365	0.753301129	-2.28818901	0.022126516	0.05410753
NME9	23.15135012	-1.395866699	0.571998319	-2.44033357	0.014673706	0.038483637
ARMC8	800.1144945	1.294495755	0.246383543	5.253986273	1.49E-07	1.53E-06
DBR1	744.6858293	1.071402903	0.231638835	4.625316406	3.74E-06	2.72E-05
A4GNT	77.45858624	-1.659011312	0.340244407	-4.875939991	1.08E-06	9.04E-06
LOC121817339	445.4131775	1.215943433	0.21970376	5.53446802	3.12E-08	3.78E-07
STAG1	4145.782109	1.220264883	0.192366043	6.343452624	2.25E-10	4.48E-09
LOC114110252	78.64217805	-1.164568776	0.34435608	-3.381873721	0.000719932	0.002849681
CEP63	1731.814455	1.055488871	0.229893409	4.591209791	4.41E-06	3.14E-05
LOC101118156	70.6017956	3.156186955	0.51627141	6.113425796	9.75E-10	1.69E-08
NPHP3	2043.421111	1.634444016	0.642938381	2.542147217	0.011017376	0.030303835
ACAD11	2106.571792	1.191697946	0.203088163	5.867884821	4.41E-09	6.48E-08
LOC101119869	76.73452513	-1.158353218	0.372725521	-3.10779153	0.00188491	0.006612149
NUDT16	312.9799519	-2.279909905	0.2973405	-7.667673597	1.75E-14	8.12E-13
PSMG1	3927.081891	1.325276236	0.212224198	6.244698989	4.25E-10	8.02E-09
GET1	4302.204593	1.054025254	0.198620648	5.306725471	1.12E-07	1.18E-06
LCA5L	191.378971	1.102794986	0.298122234	3.699137001	0.000216334	0.000992019
LOC105604598	89.78844337	1.099309322	0.314232232	3.498397712	0.000468063	0.001966282
LOC114110419	4.299132513	-3.405602386	1.478159221	-2.303948273	0.021225547	0.052299348
RIPK4	12.89827355	-2.14231954	0.9451084	-2.266744789	0.023405821	0.056718867
PDE9A	60.36944447	1.400532185	0.410072172	3.415330963	0.000637046	0.002569723
NDUFV3	15670.66156	1.188705732	0.202149735	5.880322966	4.09E-09	6.06E-08
CBS	346.6360489	-1.900895044	0.256891842	-7.399592868	1.37E-13	5.37E-12
SIK1	157.1660657	1.097382595	0.282939245	3.878509655	0.000105098	0.000524598
PDXK	207.0630469	-1.06495121	0.273638905	-3.891812134	9.95E-05	0.000500637
RRP1	347.2096498	-1.817532443	0.363434551	-5.000989687	5.70E-07	5.05E-06
GATD3	110.7021433	-1.279733034	0.432921366	-2.95604037	0.003116163	0.010260443
CFAP410	71.38761361	-1.253599877	0.360223113	-3.480065083	0.000501292	0.00208905
LOC114110536	10673.35453	1.427567666	0.710338164	2.009701489	0.044462792	0.096625116
PCBP3	19.21974883	-1.586239768	0.634734608	-2.499059839	0.012452328	0.033576941
PRMT2	279.4802174	-1.947871755	0.234148763	-8.318949599	8.87E-17	6.24E-15
LOC101108019	3.404113507	-3.036264751	1.541316077	-1.969917005	0.048847883	0.104591283
LOC101115420	3204.461268	-2.689111192	0.197358892	-13.62548788	2.83E-42	3.12E-39
MORC3	584.3176034	1.523396371	0.250055814	6.092225354	1.11E-09	1.91E-08
CHAF1B	269.4526777	-1.790988859	0.258700521	-6.923019905	4.42E-12	1.31E-10
LOC105604931	160.7523327	-1.959762806	0.301553929	-6.498880035	8.09E-11	1.80E-09
KCNJ15	8.77363418	-2.256893296	0.908954075	-2.482956352	0.013029705	0.034828727
ERG	221.8193009	-1.118909987	0.260429176	-4.296407968	1.74E-05	0.0001059
SH3BP5	332.3539019	-1.624954852	0.299294849	-5.429277711	5.66E-08	6.50E-07
COLQ	21.14327631	-1.294839925	0.584437505	-2.215531882	0.026723579	0.063208887
DAZL	55.11545819	1.320674603	0.576699997	2.290054811	0.022018139	0.053865361
EFHB	1856.625419	1.116677747	0.311053069	3.589991088	0.000330689	0.001443777
LOC121817637	33.29133433	-1.261919494	0.475062249	-2.656324505	0.007899756	0.02281107
SGO1	29631.62348	1.242387673	0.202667673	6.130171884	8.78E-10	1.54E-08
LOC121818559	15.52199781	-1.293563809	0.650036814	-1.989985461	0.046592537	0.100553346
SH3YL1	1298.932292	-1.064913145	0.178787762	-5.956297745	2.58E-09	4.03E-08
TMEM18	183.3714401	-2.019635033	0.455698396	-4.431955544	9.34E-06	6.10E-05
EIPR1	228.717817	-1.071616908	0.372675593	-2.875468444	0.004034285	0.012839966
TRAPPC12	68.63436233	-1.977151575	0.405388411	-4.877178338	1.08E-06	8.99E-06
RNASEH1	248.7814896	-1.711123354	0.293312011	-5.833799129	5.42E-09	7.77E-08
LOC101121825	2292.197738	-1.049791767	0.290614854	-3.612312828	0.000303478	0.001337726
TRAF1	80.21576096	-1.095750315	0.327839274	-3.342339984	0.000830752	0.003237831
TRIM32	143.8906218	-1.851253885	0.330658119	-5.598694785	2.16E-08	2.69E-07
RGS3	25.51631654	-1.661624226	0.602684236	-2.757039469	0.005832731	0.017598266
ALAD	623.8018133	-2.206489388	0.29306145	-7.529101444	5.11E-14	2.18E-12
BSPRY	761.7917105	-1.741415052	0.272457025	-6.391521936	1.64E-10	3.37E-09
WDR31	43.74295904	-2.14975482	0.441965285	-4.864080721	1.15E-06	9.56E-06
RNF183	16.24011647	-1.77404167	0.72429325	-2.449341714	0.01431176	0.037708275
SLC31A2	387.9862327	1.54447229	0.351039759	4.399707584	1.08E-05	6.97E-05
ZFP37	46.88005491	1.420863847	0.41109662	3.45627713	0.000547692	0.002256977
HSDL2	888.4816732	1.933768757	0.227883543	8.485776238	2.14E-17	1.68E-15
GNG10	4721.557134	1.630568575	0.201710711	8.083698495	6.28E-16	3.79E-14
ZNF483	745.8267143	1.495951302	0.204703188	7.307904252	2.71E-13	1.01E-11
LOC121818809	80.99929974	-3.377381267	0.392767595	-8.598930535	8.05E-18	6.69E-16
LOC121818595	2.301745525	-4.473874356	1.940610809	-2.305394949	0.021144464	0.05212692
ABITRAM	2189.81081	2.040418251	0.280396113	7.276913478	3.42E-13	1.25E-11
ACTL7B	708.1080189	-1.040118462	0.253643945	-4.10070291	4.12E-05	0.000228564
LOC121818810	28.66168869	1.132181431	0.528289008	2.143109954	0.03210427	0.073744987
LOC121818596	68.15131828	-1.182923137	0.486575575	-2.431119025	0.015052269	0.039300821
TMEM38B	1976.196598	1.344738848	0.220930457	6.086706484	1.15E-09	1.97E-08
FKTN	183.6442135	1.449747586	0.252133895	5.749911514	8.93E-09	1.21E-07
FSD1L	2119.581015	1.198896849	0.215084695	5.574068633	2.49E-08	3.07E-07
LOC101103379	797.222407	1.582374959	0.281813547	5.614971236	1.97E-08	2.47E-07
SMC2	33634.65184	1.055025213	0.189353432	5.571724789	2.52E-08	3.10E-07
LOC121818534	270.8171683	1.466542157	0.262491843	5.587000873	2.31E-08	2.87E-07
CKS2	162196.0004	1.182798745	0.214594827	5.511776589	3.55E-08	4.26E-07
SECISBP2	1917.33575	1.120816343	0.241057626	4.649578447	3.33E-06	2.44E-05
GADD45G	23.06237604	-4.56982123	0.995187897	-4.591918013	4.39E-06	3.13E-05
SPTLC1	3065.480216	1.017724027	0.210316995	4.83900043	1.30E-06	1.07E-05
PTPDC1	28.64697402	1.516172732	0.508610748	2.981008045	0.002873012	0.009563806
ASPN	31.18301278	1.868397825	0.577008356	3.238077586	0.001203381	0.004483548
NOL8	4203.69648	1.106315875	0.182151983	6.073586787	1.25E-09	2.10E-08
CTSV	74.29543759	1.650179513	0.390912475	4.221352903	2.43E-05	0.000143398
ZNF782	2150.372884	1.414063762	0.228726252	6.182341339	6.32E-10	1.15E-08
LOC121818604	11.94077227	2.428185259	0.789598535	3.075215001	0.002103509	0.007287765
LOC114112940	305.4084572	1.703532465	0.215478928	7.90579607	2.66E-15	1.47E-13
PTCH1	96.0505804	1.261619437	0.322541606	3.911493629	9.17E-05	0.00046641
AOPEP	6811.184553	1.371178845	0.261882938	5.235846431	1.64E-07	1.67E-06
FBP1	22.51763574	2.134275181	0.777171608	2.746208379	0.006028846	0.018098805
CTSL	56.65219444	5.761751224	1.585329214	3.634419383	0.000278607	0.001239443
GAS1	18.60133826	3.029122342	0.784954362	3.858978927	0.000113862	0.000562805
TUT7	2447.16996	1.177242535	0.261926857	4.49454686	6.97E-06	4.73E-05
LOC101114750	302.3300932	1.197080918	0.2623643	4.562666944	5.05E-06	3.55E-05
SLC28A3	44.31815445	1.401986651	0.473389721	2.961590818	0.003060542	0.010110989
HNRNPK	1627.412959	2.137132615	0.237537298	8.997040169	2.32E-19	2.37E-17
KIF27	1937.238094	1.148131507	0.219301285	5.235407103	1.65E-07	1.67E-06
IDNK	98.60534301	-1.161450768	0.315904968	-3.676582785	0.000236379	0.001073453
FRMD3	7990.278404	-1.286677641	0.229522738	-5.605883118	2.07E-08	2.59E-07
LOC105607182	21984.94481	-3.092491106	0.294830733	-10.48903917	9.70E-26	2.25E-23
CCL19	333.2518946	-1.264167748	0.252870818	-4.999263099	5.75E-07	5.10E-06
LOC114112952	52.89102404	-2.404331764	0.418114637	-5.750412806	8.90E-09	1.20E-07
GALT	278.4332551	-1.731214685	0.313582354	-5.520765641	3.38E-08	4.05E-07
DCTN3	3377.018572	-2.393721889	0.238711582	-10.02767385	1.15E-23	2.04E-21
FAM219A	116.5002751	-1.028764507	0.314816137	-3.267826474	0.001083768	0.00408983
C2H9orf24	41.53326119	-1.326356537	0.422881303	-3.136474767	0.001709921	0.006072105
NUDT2	12287.82547	-1.692706646	0.215308365	-7.861778376	3.79E-15	2.03E-13
KIF24	4133.274377	1.034357923	0.284853036	3.631198522	0.000282108	0.001253625
CHMP5	7832.010157	1.300803368	0.225351745	5.772324361	7.82E-09	1.07E-07
LOC105607270	154.6951099	1.999997217	0.413154655	4.840795552	1.29E-06	1.06E-05
NEFM	102.5014412	5.028208055	1.03477684	4.859219749	1.18E-06	9.77E-06
STC1	115.5199188	4.848755512	1.173901605	4.130461607	3.62E-05	0.000204276
R3HCC1	3234.911881	-1.741531562	0.25535385	-6.820071683	9.10E-12	2.48E-10
CHMP7	211.7497162	-1.015904999	0.283948938	-3.577773551	0.000346533	0.001505601
PDLIM2	89.68566303	-1.637984625	0.352310061	-4.649270084	3.33E-06	2.44E-05
SORBS3	65.33344095	-2.007206557	0.389295564	-5.155996484	2.52E-07	2.43E-06
PPP3CC	3342.922091	-1.318851553	0.196973963	-6.695562859	2.15E-11	5.42E-10
LOC101122084	43.76255286	-1.144675549	0.430871043	-2.656654625	0.007892025	0.022795946
NUDT18	21.71011282	-2.123969427	0.708189133	-2.999155631	0.00270729	0.009068407
NPM2	35352.45998	-1.453115387	0.187260322	-7.759868039	8.50E-15	4.21E-13
LOC101120470	60.82311869	1.195469918	0.425650473	2.808571809	0.004976178	0.015376448
TEX10	9076.139695	1.160444588	0.200850118	5.777664469	7.57E-09	1.04E-07
ERP44	8237.516035	1.008059786	0.18198216	5.539333021	3.04E-08	3.69E-07
NR4A3	8.138902875	2.204389679	0.911067594	2.419567651	0.01553897	0.040408639
SEC61B	15173.53667	1.197979232	0.244592363	4.897860332	9.69E-07	8.20E-06
TGFBR1	487.6772198	-1.25358501	0.223015322	-5.62107124	1.90E-08	2.40E-07
COL15A1	124.5055065	-1.328532546	0.29239264	-4.543659326	5.53E-06	3.85E-05
GABBR2	203.2044397	-1.163402435	0.243237649	-4.78298668	1.73E-06	1.36E-05
TBC1D2	45.20700585	-1.069405652	0.397985786	-2.687044841	0.007208727	0.021098112
TRIM14	32.06445709	-1.114760099	0.520803737	-2.140461024	0.032317527	0.074133708
NANS	118.7300167	-1.113497939	0.348150413	-3.198324337	0.001382287	0.005048938
TSTD2	4312.339417	1.212363486	0.249173575	4.865537952	1.14E-06	9.50E-06
TMOD1	5808.450121	1.139022188	0.199526747	5.708619036	1.14E-08	1.50E-07
TDRD7	15363.63041	1.205493191	0.188408985	6.398278686	1.57E-10	3.23E-09
LOC114112797	8.913554597	-2.518931018	0.942479549	-2.672663848	0.007525162	0.021880998
TOMM5	1148.003419	-1.344186611	0.250379495	-5.368597015	7.94E-08	8.81E-07
GRHPR	4799.958325	-2.124295883	0.280578472	-7.571129278	3.70E-14	1.61E-12
ZCCHC7	5753.323127	1.153884998	0.18696612	6.171626156	6.76E-10	1.22E-08
MELK	31757.74548	1.45803848	0.207998139	7.009863111	2.39E-12	7.40E-11
GLIPR2	707.1941807	-2.173661908	0.207331278	-10.48400379	1.02E-25	2.31E-23
TMEM8B	29.38356443	-2.008783185	0.507653615	-3.95699573	7.59E-05	0.00039436
HINT2	106.7999556	-1.233312162	0.29880026	-4.127547154	3.67E-05	0.000206447
SPAG8	9.792084635	-2.272320622	0.842667247	-2.696581158	0.007005532	0.020567525
RGP1	206.1507164	-1.658858838	0.332937832	-4.982488262	6.28E-07	5.53E-06
CA9	5625.231114	1.023018805	0.23631922	4.328969952	1.50E-05	9.29E-05
CCDC107	1068.745851	-3.56256479	0.241771086	-14.73528056	3.83E-49	5.99E-46
CD72	8.471828007	-3.013911297	0.993918936	-3.032351219	0.002426567	0.008250239
LOC101109422	37.25336907	1.518894658	0.520056474	2.920634072	0.003493199	0.011346702
PHF24	152.3049176	-1.531808721	0.262190058	-5.842360057	5.15E-09	7.43E-08
LOC101111001	36.53646375	1.386611072	0.526423559	2.634021688	0.00843801	0.024131731
VPS13A	7603.096982	1.150490682	0.245415659	4.687926956	2.76E-06	2.07E-05
LOC105607801	28.81906118	-1.199784762	0.545954407	-2.197591496	0.02797823	0.065614487
ANXA1	42.07053497	2.071678154	0.71752373	2.88726082	0.003886119	0.012434269
LOC121818635	36.4222811	1.267270566	0.552650528	2.293077635	0.021843536	0.053527067
LOC121818636	168.5860791	-1.777270878	0.307318796	-5.783150595	7.33E-09	1.01E-07
LOC121818637	223.4510329	-2.403622788	0.333281702	-7.211985447	5.51E-13	1.95E-11
SMC5	6334.930225	1.183987777	0.168892597	7.010300008	2.38E-12	7.39E-11
PTAR1	985.5353673	1.337390047	0.190828279	7.00834306	2.41E-12	7.47E-11
APBA1	1277.179273	-1.126557912	0.259189497	-4.346464366	1.38E-05	8.65E-05
PABIR1	21.77517325	-1.176460095	0.581885621	-2.021806438	0.043196352	0.094285843
CBWD1	9725.736062	1.392527524	0.23994549	5.80351614	6.49E-09	9.13E-08
VLDLR	47.90357105	-1.789673711	0.570180293	-3.138785628	0.001696495	0.006035768
SLC1A1	98.62265991	-1.61412085	0.312090787	-5.171959314	2.32E-07	2.25E-06
SPATA6L	112.3351278	-1.882557762	0.306806185	-6.135983745	8.46E-10	1.49E-08
PLGRKT	1851.133391	1.223885441	0.238274365	5.136454538	2.80E-07	2.66E-06
CD274	34.95675329	2.04971255	0.523928368	3.912199978	9.15E-05	0.000465402
KIAA2026	2038.057243	1.293494773	0.220731418	5.860039251	4.63E-09	6.76E-08
RANBP6	28.15980837	1.646523496	0.521091605	3.159758245	0.001579001	0.00566878
LOC101121753	7.375450858	2.65659874	1.139686858	2.330990061	0.019753884	0.049412339
NFIB	314.692263	1.352780069	0.334959228	4.038640996	5.38E-05	0.000290294
ZDHHC21	619.9681564	1.307420197	0.232824488	5.615475459	1.96E-08	2.47E-07
TTC39B	373.7055305	1.377880841	0.247600763	5.564929706	2.62E-08	3.22E-07
LOC121818650	34.91417357	-2.2667835	0.513864754	-4.411245339	1.03E-05	6.66E-05
HAUS6	5285.106804	1.320126219	0.232529728	5.677236323	1.37E-08	1.77E-07
RPS6	7611.928178	-1.155114073	0.20718563	-5.57526154	2.47E-08	3.05E-07
SLC24A2	307.1710033	-1.31109581	0.248659042	-5.272664936	1.34E-07	1.39E-06
FOCAD	4867.122852	1.143680386	0.261564861	4.372454233	1.23E-05	7.78E-05
HACD4	27.53742576	2.719035509	0.584754591	4.649874585	3.32E-06	2.44E-05
LOC114113004	4.283344479	3.78191376	1.502751836	2.516658884	0.011847347	0.032204615
LOC101103702	4.822738096	3.336438967	1.648330173	2.024132677	0.042956502	0.093926083
LOC114112845	23.90315399	2.47977246	0.5740048	4.320124952	1.56E-05	9.61E-05
LOC101104463	2128.991516	1.316031005	0.224896379	5.851721622	4.87E-09	7.06E-08
LOC105608356	90.12948129	-1.30746369	0.333950343	-3.915144021	9.04E-05	0.000460157
LOC121818541	52.08433383	1.875740113	0.662031015	2.833311537	0.004606846	0.014365221
IFT74	23694.58733	1.08634318	0.211165195	5.144518153	2.68E-07	2.57E-06
LOC105608475	1078.646358	-1.034617986	0.24591534	-4.207212066	2.59E-05	0.000151715
SMIM27	296.1688574	-2.026233105	0.230979377	-8.772355035	1.75E-18	1.61E-16
ESCO2	29166.02084	1.231360106	0.200943503	6.127892113	8.91E-10	1.56E-08
PBK	13514.1164	1.378645832	0.268811617	5.128669102	2.92E-07	2.77E-06
SCARA5	56.64995133	-1.597525944	0.426320274	-3.747243662	0.000178788	0.000841215
NUGGC	12.51645063	-2.526086548	0.802236707	-3.148804494	0.001639398	0.005853703
ELP3	1406.738371	-1.186202525	0.190053504	-6.241413596	4.34E-10	8.18E-09
PNOC	408.2016848	1.119158739	0.24362921	4.593696861	4.35E-06	3.11E-05
FZD3	1226.106452	1.150442307	0.220090789	5.227126108	1.72E-07	1.74E-06
LOC114113028	6.14752837	-2.808063842	1.17672902	-2.386330067	0.01701747	0.043605026
LOC101116964	3.328359163	3.388076829	1.643875195	2.061030447	0.039300135	0.087200513
CTSB	4337.232674	-1.45207991	0.267705354	-5.424172094	5.82E-08	6.65E-07
CEP44	6855.334057	1.240643259	0.195987595	6.3302132	2.45E-10	4.85E-09
LOC105608584	25.31803433	-2.546774984	0.638952021	-3.98586263	6.72E-05	0.000354548
LOC105608589	50.67588451	-1.926574383	0.442925909	-4.349653849	1.36E-05	8.53E-05
LOC114113036	414.4415939	1.172897195	0.346876214	3.381313418	0.000721402	0.002854897
LOC121818677	267.137856	-1.123229585	0.234257953	-4.79484077	1.63E-06	1.30E-05
CBR4	149.2955033	1.002796529	0.288233345	3.479113528	0.000503075	0.002095552
PALLD	593.2933221	-1.516822599	0.29352685	-5.167576998	2.37E-07	2.30E-06
LOC101123441	8.97648861	-1.936160856	0.916593664	-2.112343704	0.03465698	0.078542231
IMP4	356.8419685	-1.915172017	0.320086581	-5.983293687	2.19E-09	3.47E-08
UGGT1	236.6768647	1.524175171	0.285681925	5.335217378	9.54E-08	1.03E-06
SFT2D3	31.16655021	-1.565033914	0.624755816	-2.505032963	0.012243998	0.033110282
ANKAR	14.78652161	-1.658528606	0.762852959	-2.174113093	0.029696643	0.068998213
WDR75	8037.965083	1.120325712	0.18945678	5.91335773	3.35E-09	5.09E-08
GULP1	10.49800691	2.814776247	0.933356382	3.015757219	0.002563384	0.008655858
ZSWIM2	14.00141742	2.226205045	0.766316808	2.905071402	0.003671693	0.011864921
ITGAV	312.3070839	1.321154563	0.347604685	3.800738653	0.000144265	0.000693552
FSIP2	163.6151137	1.475877576	0.330347053	4.467657765	7.91E-06	5.30E-05
NUP35	65099.52191	1.496592043	0.20392997	7.338754791	2.16E-13	8.20E-12
LOC121818690	29.60832193	1.863827594	0.49066319	3.79858859	0.000145522	0.000699059
DUSP19	842.1817148	1.197799698	0.274348133	4.365984505	1.27E-05	7.98E-05
CWC22	4322.013716	1.312934777	0.206101321	6.370336545	1.89E-10	3.81E-09
PRKRA	1415.074028	1.496622069	0.218436	6.851535761	7.31E-12	2.06E-10
LOC101102627	720.0980685	1.194295233	0.293030572	4.075667689	4.59E-05	0.000252812
MTX2	1314.846292	1.414274887	0.250439824	5.647164522	1.63E-08	2.08E-07
LOC105609052	432.4299839	-1.896076249	0.279430326	-6.785506344	1.16E-11	3.09E-10
HOXD4	1323.414916	-3.137664685	0.200224461	-15.67073611	2.40E-55	6.43E-52
LOC121818698	182.5728625	-1.348723637	0.258464957	-5.218206957	1.81E-07	1.81E-06
HOXD9	63.23488221	-1.119667766	0.425468626	-2.631610644	0.008498119	0.024280472
LNPK	880.9314383	1.023267908	0.198676839	5.150413683	2.60E-07	2.50E-06
LOC121818701	53.54588848	1.11879854	0.455920732	2.453932145	0.014130364	0.037314018
ATF2	28519.21671	1.894817401	0.219901368	8.616669475	6.89E-18	5.88E-16
OLA1	6391.745863	1.467178543	0.190927656	7.684473646	1.54E-14	7.19E-13
SP3	768.2538519	1.016474569	0.239313922	4.247452716	2.16E-05	0.000128524
METAP1D	154.0070069	1.032415509	0.346264296	2.981582335	0.002867629	0.009549272
LOC121818706	6364.37308	1.138150638	0.229736386	4.954159225	7.26E-07	6.31E-06
SP5	443.0716997	-1.159386113	0.259085019	-4.474925319	7.64E-06	5.14E-05
SSB	38105.76118	1.171563711	0.208350332	5.623047004	1.88E-08	2.37E-07
PHOSPHO2	10060.71892	1.390602827	0.23495402	5.918616886	3.25E-09	4.95E-08
PPIG	10237.61304	1.072226569	0.198624479	5.39825994	6.73E-08	7.58E-07
BBS5	7094.533645	1.504489989	0.239897247	6.271393293	3.58E-10	6.89E-09
SPC25	7159.827571	-2.050822867	0.230948423	-8.880003782	6.69E-19	6.41E-17
LOC105609277	345.8050523	-1.89571902	0.432125522	-4.386963801	1.15E-05	7.33E-05
LOC101108995	241.9098927	1.929981011	0.418894649	4.607318373	4.08E-06	2.93E-05
LOC101110574	122.0930368	1.243373736	0.335473004	3.706330232	0.000210284	0.00096901
GCA	3374.616119	1.975005149	0.238997173	8.263717623	1.41E-16	9.54E-15
GCG	9.606010811	2.87543961	1.119602305	2.568268748	0.010220788	0.028399817
LOC114113178	124.6510373	1.271346311	0.405566434	3.134742435	0.001720051	0.006104538
TANK	4944.993749	1.458695331	0.239226077	6.097559887	1.08E-09	1.85E-08
ITGB6	60.04468212	1.453623872	0.422982668	3.436603864	0.000589056	0.002402542
LOC101109941	2813.718505	1.222295362	0.192485861	6.350052717	2.15E-10	4.32E-09
MARCHF7	4584.143911	1.349139966	0.220565665	6.116727022	9.55E-10	1.66E-08
GALNT13	442.4572729	1.370679565	0.266298825	5.147148377	2.64E-07	2.54E-06
ARL6IP6	1904.889777	1.013895064	0.223021914	4.546167888	5.46E-06	3.82E-05
PRPF40A	95670.47995	1.050698984	0.169815	6.187315501	6.12E-10	1.12E-08
STAM2	5257.722895	1.000178588	0.205850398	4.858764405	1.18E-06	9.78E-06
TNFAIP6	4422.152988	8.72072292	0.651878856	13.37782755	8.15E-41	7.29E-38
RBM43	4.301267661	3.153681195	1.41517828	2.22846919	0.025849244	0.061504954
MMADHC	429.5169108	1.0168885	0.241582002	4.209289156	2.56E-05	0.000150609
LOC121818716	76.62401163	-1.049298421	0.343649619	-3.053396144	0.00226267	0.007770377
ZEB2	128.6077983	2.78631921	0.41094394	6.780290299	1.20E-11	3.19E-10
CXCR4	245.5575711	1.715890993	0.288997148	5.937397676	2.90E-09	4.48E-08
DARS1	1558.304603	1.640899022	0.230601078	7.115747412	1.11E-12	3.64E-11
LOC106990917	2.354831955	4.884726708	2.182576081	2.23805564	0.025217427	0.060291933
STEAP3	86.64131059	-1.780029398	0.437797439	-4.065874392	4.79E-05	0.000262282
TMEM37	306.8011497	5.849704937	0.351758992	16.62986608	4.24E-62	2.65E-58
SCTR	18.69712623	-2.321519117	0.731292741	-3.174541448	0.001500735	0.005421469
TMEM177	52.76653904	-1.936751239	0.433105478	-4.471777288	7.76E-06	5.20E-05
TMEM185B	2513.55227	-1.401545632	0.239070869	-5.862469321	4.56E-09	6.66E-08
CLASP1	404.2443355	1.104428326	0.257119767	4.295384744	1.74E-05	0.000106253
LOC114113424	16.18868564	-1.466092014	0.643667378	-2.277716821	0.022743455	0.055356655
LOC106990202	15.7384836	1.75294821	0.691505752	2.534972709	0.011245609	0.030836746
LOC121818729	499.8782879	1.751867354	0.221957904	7.892791028	2.96E-15	1.62E-13
SLC39A10	11452.63528	1.107574555	0.199381019	5.555065167	2.78E-08	3.39E-07
LOC114112248	113.1121655	1.233833615	0.281306807	4.386078059	1.15E-05	7.36E-05
C2H2orf66	19135.10907	-1.557745439	0.258184838	-6.033450494	1.60E-09	2.62E-08
PGAP1	802.0573058	1.096638213	0.208250793	5.265949746	1.39E-07	1.43E-06
LOC114113201	110.5413854	-1.122657587	0.331850389	-3.38302327	0.000716926	0.002840175
SF3B1	5330.347592	1.148290266	0.183783862	6.2480473	4.16E-10	7.88E-09
COQ10B	4939.060712	1.145895077	0.234430842	4.887987729	1.02E-06	8.57E-06
HSPD1	2953.828098	1.119404505	0.206010831	5.433716769	5.52E-08	6.37E-07
LOC106990104	46239.92342	1.01685418	0.202122096	5.030890723	4.88E-07	4.39E-06
PLCL1	172.8982308	1.531199742	0.312503671	4.899781611	9.59E-07	8.13E-06
SGO2	18070.27328	1.453823795	0.212505325	6.841352295	7.84E-12	2.19E-10
AOX1	211.3971958	3.498597567	0.489823814	7.142563239	9.16E-13	3.06E-11
CLK1	4268.793464	1.669865635	0.284548013	5.868484613	4.40E-09	6.46E-08
CASP8	44.12281375	2.022093887	0.45597668	4.434643213	9.22E-06	6.04E-05
TRAK2	2388.348506	1.102049779	0.169973793	6.483645278	8.95E-11	1.96E-09
TMEM237	234.9551969	1.263944844	0.295380555	4.279038759	1.88E-05	0.000113626
SUMO1	9420.469144	1.085698815	0.19434158	5.586549293	2.32E-08	2.87E-07
NOP58	7646.261638	1.416416861	0.189805222	7.462475724	8.49E-14	3.44E-12
ICA1L	1155.596072	1.252322934	0.284603001	4.400245008	1.08E-05	6.96E-05
WDR12	86.19038304	1.884666754	0.347099889	5.429753254	5.64E-08	6.50E-07
CARF	247.6931647	1.225119336	0.240177318	5.100895228	3.38E-07	3.16E-06
CMKLR2	134.2050012	1.129250786	0.324620211	3.478682932	0.000503884	0.002098457
FASTKD2	3098.59633	1.372141367	0.247963836	5.533635011	3.14E-08	3.79E-07
LOC105610401	286.7598473	1.105645125	0.354998147	3.114509569	0.00184251	0.006481575
METTL21A	1584.543642	1.31773894	0.219760553	5.996248739	2.02E-09	3.22E-08
IDH1	5212.763266	1.006926911	0.208502653	4.829324212	1.37E-06	1.12E-05
KANSL1L	326.8438634	1.485755276	0.31896534	4.658046161	3.19E-06	2.35E-05
LOC101102541	54.53106853	-1.32744514	0.39425565	-3.366965418	0.000760002	0.002991891
CPS1	3056.463845	1.513725807	0.232648075	6.506504748	7.69E-11	1.72E-09
BARD1	1153.113592	1.544800429	0.221150158	6.985301037	2.84E-12	8.66E-11
LOC121818553	9.151211602	-2.356327446	0.877880977	-2.684108107	0.007272359	0.021241305
PECR	4664.009404	1.451651535	0.267362596	5.429523636	5.65E-08	6.50E-07
XRCC5	3195.019091	-1.398681037	0.185232541	-7.55094666	4.32E-14	1.86E-12
SMARCAL1	339.0807286	-1.117942403	0.297288644	-3.760461167	0.0001696	0.000801802
IGFBP5	149.1080704	10.8643073	1.682611491	6.456812734	1.07E-10	2.30E-09
RUFY4	2.752849128	-4.730986302	1.849622558	-2.557811744	0.01053331	0.029156028
PNKD	386.6789917	-1.684538827	0.235334114	-7.158073257	8.18E-13	2.77E-11
ZNF142	131.2895922	-1.257828502	0.307576586	-4.089480663	4.32E-05	0.000238923
LOC101111607	150.3101692	-2.032265485	0.311569289	-6.522675886	6.91E-11	1.57E-09
TTLL4	492.7043901	-1.843313372	0.29359466	-6.278429488	3.42E-10	6.62E-09
CRYBA2	80.51130706	-1.288779629	0.408080924	-3.158147201	0.001587754	0.005693114
IHH	29.3659097	-7.176233683	1.359167705	-5.279873598	1.29E-07	1.34E-06
ZFAND2B	98.24140964	-1.622315493	0.388995226	-4.17052803	3.04E-05	0.000174993
ABCB6	9.853916373	-1.798944026	0.91649441	-1.962853243	0.049663229	0.105983858
ATG9A	22.80913211	-1.309147632	0.544021365	-2.406426873	0.016109429	0.041661321
TUBA4A	77.72230699	-1.421987958	0.466500639	-3.048201522	0.002302155	0.007885319
PTPRN	2.220374785	4.797532985	2.019565555	2.375527238	0.017523899	0.044685466
LOC101117054	382.0652304	-1.916958705	0.379954504	-5.045232224	4.53E-07	4.11E-06
OBSL1	31.04090089	-1.32089329	0.533222679	-2.477188879	0.01324218	0.035281167
INHA	111.6319326	-2.171564856	0.552533566	-3.930195361	8.49E-05	0.000436184
SLC4A3	9.504860155	-2.191638107	1.028455431	-2.130999595	0.033089176	0.075589847
AP1S3	415.6850963	2.006061562	0.264902858	7.572819637	3.65E-14	1.59E-12
MRPL44	6125.340145	1.06696993	0.18286861	5.834625921	5.39E-09	7.74E-08
DOCK10	30.63506645	1.272462911	0.479666275	2.652808792	0.007982508	0.023014821
FBXO36	123.2667692	1.222959312	0.290340386	4.212157081	2.53E-05	0.000148802
LOC101120993	53.02998108	-2.562658512	0.495352322	-5.173405673	2.30E-07	2.24E-06
LOC121818765	11.47122261	1.479207683	0.739511654	2.000249321	0.045473348	0.09858827
LOC114113234	53.88430209	1.291502052	0.401306011	3.218247463	0.001289765	0.004764746
NCL	17837.20708	1.014460489	0.162747331	6.233346397	4.57E-10	8.52E-09
LOC105610100	30.76677825	-1.281516493	0.651655604	-1.966554857	0.049234552	0.105341398
EIF4E2	1898.200939	-1.289516998	0.18316462	-7.040207861	1.92E-12	6.10E-11
LOC106990971	39.90321875	-1.795345672	0.522473571	-3.436242083	0.000589844	0.002404969
LOC114113237	10.64078197	-2.865443868	1.049004097	-2.731585012	0.006303048	0.018787084
RBBP4	9487.227847	1.42230123	0.233363534	6.094787854	1.10E-09	1.88E-08
ZBTB8A	142.6670107	1.590517512	0.296628558	5.361983774	8.23E-08	9.10E-07
ZBTB8B	211.887606	-1.545159399	0.28952362	-5.336902738	9.45E-08	1.03E-06
CCDC28B	618.3316401	-1.352923516	0.224264636	-6.032710004	1.61E-09	2.63E-08
TMEM39B	254.6100453	-2.772294716	0.290768642	-9.534366219	1.51E-21	2.11E-19
SPOCD1	47.64678109	1.273202404	0.532817852	2.389564084	0.016868381	0.043302044
TINAGL1	5.887488717	3.643276765	1.318754523	2.76266485	0.00573316	0.017361278
SERINC2	186.9940482	-1.352726281	0.343395931	-3.939261235	8.17E-05	0.000421643
FABP3	11.20634732	-2.161374563	0.799242996	-2.70427714	0.006845317	0.020163351
LOC121818556	10.48452361	-1.867128958	0.813556388	-2.295020954	0.021731923	0.053295293
LOC121818771	207.069599	-1.298449831	0.292924843	-4.432706424	9.31E-06	6.09E-05
LOC105608205	328.5912775	1.010265781	0.295343235	3.420649817	0.000624717	0.002524955
ATP5IF1	5702.068001	-1.672582107	0.234161397	-7.142860129	9.14E-13	3.06E-11
EYA3	2779.916751	1.00746283	0.26288927	3.83227064	0.000126966	0.000619425
PPP1R8	669.5282158	1.028297978	0.252316807	4.075424021	4.59E-05	0.000252928
IFI6	62.79009573	1.143143678	0.410050367	2.787812844	0.005306519	0.016250133
FGR	70.42969092	-1.052605421	0.418507992	-2.515138162	0.011898574	0.032315799
GPR3	118.1699428	-1.093059833	0.299818784	-3.645735	0.000266629	0.00119095
CD164L2	4492.114184	-2.492180367	0.268782393	-9.272111694	1.82E-20	2.17E-18
MAP3K6	131.6761701	-2.342193691	0.343053568	-6.82748676	8.64E-12	2.38E-10
SYTL1	33.75615864	-1.689436896	0.49401254	-3.419825938	0.000626612	0.002532069
TRNP1	34.30648974	-2.155061132	0.520997386	-4.136414484	3.53E-05	0.00019947
KDF1	24.2534281	-2.009412695	0.574088747	-3.500177813	0.000464948	0.001955823
GPATCH3	91.62901275	-1.126626584	0.454242307	-2.480232615	0.01312967	0.035036086
RPS6KA1	121.3850626	-1.968771213	0.322305391	-6.108402982	1.01E-09	1.74E-08
LIN28A	74.72524861	1.332187787	0.367700884	3.623020352	0.000291183	0.001291013
CD52	105.8612867	-2.481643818	0.362019382	-6.855002628	7.13E-12	2.02E-10
UBXN11	114.2063673	-1.450959273	0.279715214	-5.187273348	2.13E-07	2.10E-06
CEP85	1725.963827	1.496661293	0.29375764	5.094884662	3.49E-07	3.25E-06
LOC121818776	1392.481248	-1.826104323	0.231284016	-7.895505937	2.89E-15	1.59E-13
LOC121818777	5.760772895	-3.229400392	1.324406353	-2.438375794	0.014753428	0.038654928
MTFR1L	967.1135397	-1.384681926	0.240894005	-5.748096244	9.03E-09	1.21E-07
MAN1C1	79.30516598	-1.310401184	0.335187822	-3.909453437	9.25E-05	0.00046973
TMEM50A	4930.084499	1.026321476	0.288954453	3.551845166	0.00038254	0.001643032
LOC114113250	77.84065516	-1.951034304	0.363435428	-5.368310718	7.95E-08	8.82E-07
E2F2	495.1864103	-1.31180996	0.248175336	-5.285819209	1.25E-07	1.30E-06
TCEA3	763.1305306	-1.222444423	0.371628866	-3.289422685	0.001003931	0.003821574
LOC106990852	4.435193814	-3.457780394	1.498635376	-2.307285982	0.021038882	0.051921853
HNRNPR	1666.89294	1.023989901	0.206993275	4.946971839	7.54E-07	6.53E-06
LOC114112910	10.96714808	-2.288372501	0.822787761	-2.781242757	0.005415123	0.016550321
TEX46	87.10611902	2.564052217	0.585552804	4.378857383	1.19E-05	7.58E-05
LACTBL1	33.55148478	-1.301927798	0.564676421	-2.305617431	0.021132018	0.052103078
PINK1	254.0695792	-2.156598717	0.27511203	-7.838983703	4.54E-15	2.39E-13
CDA	198.2383119	-1.945795885	0.254759645	-7.637771211	2.21E-14	1.01E-12
MUL1	57.47867026	-1.19074042	0.469215257	-2.537727412	0.011157485	0.030644326
LOC121818788	148.8682003	1.264411568	0.381788361	3.311812769	0.000926936	0.003562423
HTR6	4.654286382	-4.470022203	1.574639791	-2.838758571	0.004528941	0.014171713
AKR7A2	280.516128	-1.617829606	0.729993091	-2.216225916	0.026676034	0.063128237
LOC105611550	66.04236262	-1.735691819	0.408848793	-4.245314765	2.18E-05	0.000129633
MRTO4	107.4552021	-1.120810744	0.411929121	-2.720882514	0.00651079	0.019311263
PAX7	99.61847203	-2.42290932	0.516673646	-4.689438561	2.74E-06	2.06E-05
IGSF21	102.327044	-1.768106176	0.374525194	-4.7209272	2.35E-06	1.79E-05
ACTL8	56.44539301	1.103569528	0.407930027	2.705291238	0.006824453	0.02010835
PADI6	5138.099428	-2.63276929	0.263840517	-9.978639061	1.89E-23	3.17E-21
PADI1	35.1629593	-2.272537389	0.470993596	-4.824985751	1.40E-06	1.14E-05
LOC105611576	26.68570775	-1.33681423	0.569901601	-2.345693059	0.01899174	0.047811623
CPLANE2	18.3474334	-3.135053206	0.733434068	-4.274485388	1.92E-05	0.000115637
FAM131C	9.002173844	-2.085373407	0.954017541	-2.185885812	0.02882396	0.067295329
LOC121818805	24.56483684	-1.261888492	0.583445853	-2.162820228	0.030555009	0.070686456
LOC114112239	50.20973992	1.199380823	0.435027061	2.757025783	0.005832975	0.017598266
LOC121818522	154.3027409	-1.857559288	0.282673351	-6.571398677	4.98E-11	1.17E-09
LOC114112439	333.6914556	-2.119523507	0.221993173	-9.547696778	1.33E-21	1.90E-19
LOC121818850	334.5406429	1.038961146	0.374769491	2.772267142	0.005566733	0.01693913
LOC121818849	2259.282223	1.311859629	0.370795677	3.537958259	0.000403234	0.001722458
LOC114112490	14716.74241	2.526662416	0.270014031	9.357522668	8.16E-21	1.03E-18
CACNA1B	9.224720023	-2.155490462	0.866481091	-2.487637047	0.01285949	0.03445712
ARRDC1	104.6946745	-1.33960428	0.461854003	-2.90049295	0.003725762	0.012016895
ZMYND19	545.3839273	-3.706763358	0.318785453	-11.62776822	2.98E-31	1.36E-28
DPH7	42.67405552	-1.192906063	0.478992769	-2.490446916	0.012758255	0.034233981
PNPLA7	24.0166745	-1.840737117	0.549000919	-3.352885313	0.000799738	0.00312681
MRPL41	714.464525	-2.286704055	0.222573792	-10.27391425	9.24E-25	1.83E-22
EXD3	17.0794445	-1.824505369	0.711045278	-2.565948226	0.010289419	0.028565154
NELFB	43.98967682	-1.47330879	0.524097087	-2.811137144	0.004936674	0.015264426
STPG3	36.6430288	-1.467595324	0.469266367	-3.127424908	0.001763449	0.006238515
TUBB4B	1685.873351	-3.059111024	0.297099662	-10.29658198	7.30E-25	1.46E-22
NDOR1	67.96534149	-1.808482493	0.462663668	-3.908849167	9.27E-05	0.000470779
TMEM203	87.47731969	-1.958181112	0.406255592	-4.820071776	1.44E-06	1.16E-05
TPRN	46.51805417	-2.226281986	0.435576389	-5.111117233	3.20E-07	3.01E-06
ANAPC2	178.9913037	-2.587540129	0.363504396	-7.118318681	1.09E-12	3.59E-11
LRRC26	3.081091329	-3.843813459	1.71868249	-2.236488404	0.025319796	0.060490633
NPDC1	61.61887715	-1.125785956	0.374270953	-3.007943702	0.002630219	0.008848127
FBXW5	16.12559989	-1.494778153	0.736483713	-2.029614676	0.042395722	0.092872943
PHPT1	664.3150996	-1.541703184	0.197380282	-7.810826738	5.68E-15	2.94E-13
AJM1	12.70517078	-2.241178825	0.84262517	-2.659757747	0.007819687	0.022611347
RABL6	133.863721	-1.430547009	0.360969887	-3.963064679	7.40E-05	0.00038521
MRPS2	173.9593826	-1.609695756	0.310157453	-5.18993093	2.10E-07	2.07E-06
C3H9orf116	1099.480733	-2.557532656	0.233343558	-10.96037397	5.93E-28	1.71E-25
OLFM1	14.05038418	-1.586501007	0.729991521	-2.173314293	0.029756671	0.069117249
WDR5	3898.238539	-2.396720009	0.301026273	-7.961829991	1.70E-15	9.65E-14
BRD3OS	38.16824782	-1.72918693	0.522501653	-3.309438202	0.000934834	0.003586905
CACFD1	51.36692088	-2.020467767	0.488209755	-4.13852396	3.50E-05	0.000198003
ADAMTS13	21.07504805	-6.693340403	2.147164153	-3.117293288	0.001825199	0.006425494
STKLD1	21.27160416	-1.890209281	0.624879757	-3.024916807	0.002487015	0.008425252
SURF2	64.33760871	-1.931932986	0.405332116	-4.766296352	1.88E-06	1.47E-05
AGPAT2	47.65602882	-1.42530906	0.573454207	-2.485480171	0.012937679	0.034636975
INPP5E	26.58951057	-1.463186212	0.554812266	-2.637263633	0.008357785	0.023924159
LOC101116303	164.1688919	-1.714976664	0.276712541	-6.197683189	5.73E-10	1.05E-08
CCDC187	6.551904376	-2.613875325	1.119640167	-2.334567304	0.019566036	0.049033902
LOC105607253	15.75185846	-2.094860973	0.688068455	-3.044553136	0.002330263	0.007964629
TMEM250	194.8151061	-1.969705763	0.301942347	-6.52344986	6.87E-11	1.57E-09
NACC2	232.0370022	-1.435480519	0.23729847	-6.049261588	1.46E-09	2.41E-08
KCNT1	8.642095234	-2.738546379	0.960184559	-2.852104162	0.004343087	0.013679047
LOC114113859	16.76288606	1.384871366	0.694781491	1.99324735	0.046234369	0.099941173
GTF3C5	442.4196008	-2.366281687	0.346109313	-6.836804431	8.10E-12	2.25E-10
AK8	504.7816769	-2.513935829	0.262312554	-9.583741964	9.36E-22	1.36E-19
RAPGEF1	162.6841593	-1.318293246	0.288349877	-4.571852982	4.83E-06	3.41E-05
ASS1	50.62050758	-1.618042098	0.483691088	-3.345197248	0.000822241	0.003208653
TOR1A	5962.638484	-1.498829991	0.229543304	-6.529617566	6.59E-11	1.51E-09
ASB6	123.2268031	-1.697174992	0.312742756	-5.426744382	5.74E-08	6.58E-07
NTMT1	111.0101087	-1.277949749	0.329573567	-3.877585694	0.000105498	0.000526314
IER5L	72.1329906	-1.343140462	0.422457739	-3.1793487	0.001476064	0.005342624
CRAT	92.61845003	-1.678784897	0.40171869	-4.179006203	2.93E-05	0.000169428
SH3GLB2	81.55010004	-1.737918962	0.425039422	-4.088841815	4.34E-05	0.000239508
ENDOG	28.23673687	-2.303790647	0.561591236	-4.10225534	4.09E-05	0.00022717
SET	11346.80968	1.194212259	0.186616135	6.399297986	1.56E-10	3.22E-09
ODF2	750.1293244	-1.117948293	0.249383074	-4.482855524	7.37E-06	4.97E-05
CERCAM	159.4389776	-2.49020183	0.308367105	-8.075445746	6.72E-16	4.05E-14
LOC121818995	5.341705658	-3.109441993	1.272180985	-2.444182101	0.014518097	0.038150128
COQ4	54.37033595	-1.122527	0.408455169	-2.748225717	0.005991874	0.018008229
GOLGA2	436.250785	1.020272059	0.22678085	4.498933924	6.83E-06	4.64E-05
DNM1	2.679829887	-3.616540868	1.794675878	-2.015149873	0.043888948	0.095531084
BBLN	800.6893272	-1.750709636	0.270017988	-6.483677805	8.95E-11	1.96E-09
NAIF1	167.6922838	-1.849830635	0.334506873	-5.530022803	3.20E-08	3.86E-07
DPM2	805.0948661	-1.903110614	0.224518301	-8.476416421	2.32E-17	1.79E-15
FPGS	48.45598298	-2.092963343	0.5160109	-4.056044826	4.99E-05	0.00027229
TTC16	212.7695001	-1.467417148	0.292025197	-5.024967578	5.04E-07	4.50E-06
CFAP157	6.432145678	-2.54186612	1.064567057	-2.387699397	0.016954203	0.043486685
ZNF79	256.9736112	-1.300048218	0.271627752	-4.786139159	1.70E-06	1.35E-05
SLC2A8	50.1088887	-1.491281676	0.429504398	-3.472098734	0.000516406	0.002144897
LMX1B	28.11461788	-1.671905817	0.537358243	-3.111343014	0.001862385	0.006542911
LOC105610844	674.9388881	-1.604795036	0.208436054	-7.699219993	1.37E-14	6.49E-13
PPP6C	5200.486335	1.782494196	0.208694888	8.541149307	1.33E-17	1.06E-15
ARPC5L	1324.835405	-1.172578978	0.241683318	-4.851716641	1.22E-06	1.01E-05
RPL35	2367.551531	-1.250417407	0.217403164	-5.751606289	8.84E-09	1.20E-07
WDR38	15.13826034	-2.127497737	0.685895187	-3.101782574	0.001923592	0.006730302
LOC114113879	6.450703265	-2.564487188	1.059573142	-2.420302181	0.015507614	0.040349785
LOC101113403	34.23491968	-1.480390177	0.467730247	-3.165051197	0.001550557	0.005583193
LOC105611883	622.8211874	-2.470595853	0.276844794	-8.924118888	4.49E-19	4.37E-17
RABGAP1	10098.49931	1.26538411	0.184085956	6.873876425	6.25E-12	1.79E-10
PTGS1	31.39001638	1.128627611	0.495262349	2.278847995	0.022676103	0.055214193
NDUFA8	10842.34042	-3.171894305	0.206884775	-15.33169515	4.70E-53	9.80E-50
TTLL11	45.38366822	-1.546319152	0.468473628	-3.300760298	0.000964232	0.003690156
LOC105612353	18.36142987	1.387651519	0.573601734	2.419189896	0.015555117	0.040439429
RSAD2	10.31289983	1.791879573	0.773687134	2.31602607	0.020556845	0.050970003
ITGB1BP1	2879.706369	-2.295343635	0.234234731	-9.799330876	1.13E-22	1.77E-20
LOC114113889	834.564643	1.11100832	0.376203518	2.953210872	0.003144871	0.010342273
TAF1B	7402.010956	1.359344451	0.213479594	6.367561548	1.92E-10	3.88E-09
ODC1	17086.62937	1.042991646	0.186636905	5.588346237	2.29E-08	2.85E-07
NOL10	5886.903134	1.897771513	0.265623851	7.144582477	9.03E-13	3.03E-11
ATP6V1C2	39.56478484	-1.700144504	0.621297826	-2.736440451	0.006210783	0.018552256
SLC66A3	8.073785616	3.357464694	1.108229783	3.029574503	0.002448985	0.008317424
TRIB2	112.8857005	-2.565369177	0.510568029	-5.024539396	5.05E-07	4.51E-06
LOC121818947	352.4888488	-1.063913393	0.320471363	-3.319839201	0.000900693	0.003472411
SMC6	3275.73477	1.000975362	0.206679024	4.843139575	1.28E-06	1.05E-05
GEN1	151.6667889	1.347492829	0.273104945	4.933974474	8.06E-07	6.92E-06
LOC114113894	35.17364273	-1.524448548	0.520710914	-2.927629339	0.00341557	0.011121479
LAPTM4A	1479.755137	1.061471869	0.21049527	5.042735021	4.59E-07	4.15E-06
LOC121818948	31.00347663	-1.449294913	0.523745317	-2.767174937	0.00565444	0.017158869
LOC106991039	6.598849016	-2.582747632	1.092997242	-2.362995563	0.018127887	0.045994522
LOC114113895	9.274793184	-1.822637132	0.840838855	-2.167641422	0.03018598	0.069936129
TP53I3	53.5749258	-1.988496891	0.4101386	-4.848353434	1.24E-06	1.02E-05
CENPO	8391.644737	1.2366182	0.213374512	5.795529121	6.81E-09	9.47E-08
ADCY3	95.79497067	-1.049935359	0.339653438	-3.091196033	0.00199352	0.006955465
LOC114113899	231.5473013	-1.232153462	0.236565201	-5.208515273	1.90E-07	1.89E-06
LOC106991041	80.52594978	-1.364681823	0.338181042	-4.035358739	5.45E-05	0.000294014
LOC121819014	6.407417419	-2.574267043	1.212319743	-2.12342252	0.033718462	0.076803163
LOC121819016	7.582483357	-2.852548868	1.072863549	-2.658817956	0.007841532	0.022653583
GAREM2	6.724082111	-2.044170497	1.037406951	-1.970461538	0.048785499	0.104481535
ADGRF3	6.490118558	-2.286142773	1.120364881	-2.040534125	0.041297156	0.090847937
TMEM214	162.4063859	-2.830944554	0.28934531	-9.783965575	1.32E-22	2.05E-20
KHK	118.6111985	-2.10945001	0.342779346	-6.153958899	7.56E-10	1.35E-08
LOC114113902	31.36952361	-2.900655003	0.633506136	-4.578732296	4.68E-06	3.31E-05
ABHD1	32.35369205	-1.229445926	0.499605385	-2.460834017	0.013861448	0.036686436
LOC121819018	3.745702116	-5.176139595	1.707528597	-3.031363343	0.002434521	0.008275785
ATRAID	7867.107207	1.212689755	0.227252653	5.336306269	9.49E-08	1.03E-06
TRIM54	47.88338488	-1.4372814	0.429033055	-3.350048167	0.000807975	0.00315692
MPV17	96.07027529	-1.082801181	0.332731151	-3.254282563	0.001136791	0.004264217
EIF2B4	228.0960506	-1.713145433	0.319898872	-5.355271877	8.54E-08	9.42E-07
PPM1G	1102.772446	-1.057162778	0.257383965	-4.107337376	4.00E-05	0.000222823
GCKR	45.2590125	-1.039152317	0.445557357	-2.332252628	0.019687405	0.049278871
CCDC121	181.3018149	1.404193961	0.312697389	4.490584216	7.10E-06	4.81E-05
LOC114113905	185.7753478	-1.640074438	0.270542467	-6.062170047	1.34E-09	2.24E-08
LOC114113587	60.53523455	-3.003641744	0.420251491	-7.14724827	8.85E-13	2.98E-11
LOC121819021	384.7858248	-3.052564834	0.245384233	-12.43993878	1.59E-35	9.61E-33
SPDYA	936.8097772	1.049025973	0.203128506	5.164346431	2.41E-07	2.34E-06
YPEL5	19724.05411	1.276303593	0.20602125	6.19500945	5.83E-10	1.07E-08
LOC121819024	10.55605891	-2.613497492	0.899152406	-2.906623478	0.003653527	0.011812315
CAPN13	4661.152074	-1.293956783	0.243021973	-5.324443571	1.01E-07	1.08E-06
LOC121819025	63.97678638	-1.382336161	0.420480578	-3.287514888	0.001010758	0.003845223
LOC121818949	31.76589949	-2.987773056	0.564316578	-5.294498112	1.19E-07	1.25E-06
EHD3	9.143560538	-2.864060154	1.023586501	-2.798063624	0.005140998	0.015810296
SNRPG	13061.03663	1.058406254	0.257085846	4.116937091	3.84E-05	0.0002147
ANXA4	72.70662532	1.038495838	0.455230458	2.281252977	0.022533482	0.054938161
GFPT1	6433.624151	1.162693746	0.257825374	4.509617221	6.49E-06	4.44E-05
FBXO48	80.0746997	1.380163046	0.352148232	3.919267289	8.88E-05	0.00045408
PNO1	1355.740282	1.138079534	0.217681898	5.228177194	1.71E-07	1.73E-06
DNAAF10	3371.74305	1.696688185	0.218584845	7.762149224	8.35E-15	4.15E-13
RAB1A	6518.280308	1.312376867	0.202714731	6.474008389	9.54E-11	2.07E-09
LOC114113590	8.145839042	-1.934937017	0.950279118	-2.036177562	0.041732529	0.091612511
LOC121819030	6.175406747	-2.490097843	1.262461083	-1.972415528	0.048562191	0.104075834
UGP2	143.4536448	1.130193533	0.279399575	4.045079643	5.23E-05	0.00028346
MDH1	1511.027045	-1.277918925	0.22971012	-5.563180792	2.65E-08	3.25E-07
EHBP1	8931.945225	1.429327907	0.187279996	7.632037273	2.31E-14	1.05E-12
COMMD1	1359.276104	-1.135147901	0.217485478	-5.219419297	1.79E-07	1.80E-06
LOC101120481	238.9589994	5.486996135	1.252113348	4.382188039	1.17E-05	7.48E-05
SUCLG1	799.9720353	-1.220441346	0.213849712	-5.70700487	1.15E-08	1.51E-07
TMSB10	15004.61211	-1.219309284	0.277765091	-4.389713911	1.13E-05	7.25E-05
LOC121819034	6.281854196	-2.539709331	1.10950515	-2.289046906	0.022076627	0.053999597
CAPG	80.46271814	-1.402738401	0.45705906	-3.069052827	0.002147386	0.00741652
LOC121819037	19.87506967	1.554540158	0.688807015	2.256858779	0.0240169	0.057960334
VAMP8	277.6391867	-1.509140528	0.220872302	-6.832638215	8.34E-12	2.30E-10
VAMP5	29.9190115	-2.649393449	0.577094175	-4.590920449	4.41E-06	3.14E-05
TMEM150A	2672.989381	1.144597593	0.31968168	3.580429112	0.00034303	0.001491761
C3H2orf68	68.21025738	-1.527976734	0.370321242	-4.126084498	3.69E-05	0.000207267
MRPL35	2146.394432	-1.964590833	0.183401644	-10.7119587	8.94E-27	2.33E-24
KRCC1	735.5807254	1.108231767	0.25915467	4.276333376	1.90E-05	0.000114793
RPIA	7624.361018	1.010254729	0.185548114	5.444704919	5.19E-08	6.03E-07
LOC105613621	68.70368002	-1.106516696	0.41367922	-2.674818174	0.007476979	0.021761115
SULT1C2	6.472006749	-2.569887008	1.098459067	-2.339538254	0.019307594	0.048496255
LOC101116298	48.17428848	-1.184105565	0.447977435	-2.643225914	0.008212022	0.023560787
GCC2	15867.52701	1.096037255	0.219094222	5.002584025	5.66E-07	5.02E-06
EDAR	11.02551275	-1.571204369	0.774794879	-2.027897205	0.04257074	0.093212846
SANBR	939.0959703	1.037296086	0.24406789	4.250030946	2.14E-05	0.000127222
PEX13	142.2482723	1.431300338	0.305663977	4.682594108	2.83E-06	2.11E-05
FANCL	6729.524357	1.853648374	0.225716658	8.212279894	2.17E-16	1.42E-14
MTIF2	3182.102058	1.344229819	0.207424085	6.480586951	9.14E-11	1.99E-09
CLHC1	6452.685534	1.092451522	0.21522722	5.075805561	3.86E-07	3.56E-06
C3H2orf73	24.51644558	-1.061064886	0.518157519	-2.047765105	0.040583021	0.089563939
LOC121819051	6.977343634	-2.12532012	1.03631267	-2.05084834	0.040281718	0.089041802
GPR75	3.493780969	3.47287407	1.563826989	2.220753379	0.02636767	0.062500897
CHAC2	2.944660217	5.20582628	1.846102931	2.819900338	0.004803857	0.014892987
FSHR	108.3132627	-2.128396594	1.019766506	-2.087141107	0.036875381	0.082670237
FOXN2	658.1525687	1.357280181	0.223893617	6.062165581	1.34E-09	2.24E-08
LOC114113604	11.81709818	-1.448695461	0.73774219	-1.963687967	0.049566289	0.105827831
TTC7A	129.352393	-1.084716372	0.30732406	-3.529552398	0.000416263	0.001771666
PIGF	8726.751318	1.204810194	0.218709918	5.508713106	3.61E-08	4.32E-07
LOC105606929	769.237997	-1.292069234	0.377974967	-3.41839896	0.000629907	0.002544288
ABCG8	930.0272467	-1.447379129	0.259883897	-5.569329793	2.56E-08	3.14E-07
DYNC2LI1	25293.52762	1.525513329	0.232668784	6.556587865	5.51E-11	1.28E-09
LOC121819061	28.93594185	-2.76924526	0.595011816	-4.654101287	3.25E-06	2.39E-05
LOC121819062	2.941751869	-3.772423057	1.762655884	-2.140192587	0.032339206	0.074174375
LOC105606921	39.9232449	-1.326264027	0.424883569	-3.121476387	0.001799467	0.006345613
LOC101115694	13204.5235	1.676013922	0.256990879	6.521686413	6.95E-11	1.58E-09
LOC114113608	12.15067971	-3.927742277	1.014683143	-3.870905223	0.000108432	0.000540089
CDKL4	123.9708848	1.145867863	0.365632761	3.133931054	0.001724814	0.00611913
SOS1	2597.961723	1.213708404	0.181066674	6.703102118	2.04E-11	5.18E-10
GALM	83.72333222	1.180857182	0.423963532	2.785280085	0.00534815	0.016364277
HNRNPLL	41.1011918	1.381802238	0.623011788	2.217939154	0.026558981	0.062890864
ATL2	22268.21759	1.799388767	0.2128713	8.452942078	2.84E-17	2.12E-15
LOC101119456	153.2565641	1.388306623	0.380436555	3.649246121	0.000263011	0.00117647
RMDN2	195.4232392	1.55681297	0.331089292	4.702093994	2.58E-06	1.94E-05
QPCT	282.4363439	1.149777382	0.341569074	3.36616359	0.000762215	0.002999344
NDUFAF7	1837.083032	2.126555142	0.290452983	7.321512483	2.45E-13	9.26E-12
SLC30A6	88.54383984	1.059865285	0.321965045	3.291864444	0.000995256	0.003793163
DPY30	7376.884294	1.108995612	0.236959692	4.680102352	2.87E-06	2.14E-05
SRD5A2	63.83873913	1.149326692	0.360017591	3.192418149	0.001410869	0.005137348
FAM136A	40.95496586	1.343891865	0.426250421	3.152822375	0.001617002	0.00578363
LOC101106246	15.26133388	1.460703931	0.655883367	2.227078782	0.025942009	0.061678785
TGFA	28.63289516	1.599671029	0.599939421	2.666387594	0.007667124	0.022224955
FIGLA	2608.940225	-1.751404517	0.272353144	-6.430638142	1.27E-10	2.67E-09
ATP6V1B1	50.74976714	-2.899948118	0.444741604	-6.520523578	7.01E-11	1.59E-09
ANKRD53	81.82804107	-1.482688195	0.314304875	-4.71735666	2.39E-06	1.82E-05
DYSF	73.1240416	-2.070261313	0.349815478	-5.918152399	3.26E-09	4.95E-08
EXOC6B	1151.879449	1.000000781	0.215376419	4.643037458	3.43E-06	2.51E-05
LOC105607912	12.98061324	-1.740902376	0.701223626	-2.482663607	0.013040417	0.034852398
SPR	87.12165788	-1.726538381	0.366165396	-4.715187176	2.41E-06	1.84E-05
NOTO	66.46913214	-1.262200222	0.368194416	-3.428080836	0.000607864	0.002465863
TPRKB	1392.786405	-1.444836924	0.279912542	-5.161744143	2.45E-07	2.37E-06
DUSP11	309.7329306	1.376959739	0.254485515	5.410758803	6.28E-08	7.11E-07
ACTG2	41.09193776	-1.01169369	0.446165529	-2.267529929	0.023357873	0.056624598
BOLA3	828.9662952	-1.136205499	0.209518859	-5.42292709	5.86E-08	6.69E-07
DCTN1	129.3406487	-1.252314788	0.373233932	-3.355307971	0.000792767	0.003104604
LOC101116640	36.10839207	1.360855266	0.636417155	2.138307013	0.032491834	0.074460783
WBP1	18.31592027	-1.905164547	0.69178067	-2.754000842	0.005887162	0.017727569
AUP1	34.11747321	-1.935755872	0.523768556	-3.695822992	0.000219176	0.001003335
HK2	291.4057631	1.011301496	0.256617275	3.940894073	8.12E-05	0.000419359
LOC105612334	778.854822	-1.117687193	0.204776064	-5.458094902	4.81E-08	5.64E-07
MRPS9	282.5687917	-1.526397076	0.244707193	-6.237646958	4.44E-10	8.33E-09
MFSD9	371.6731663	-1.764882395	0.260513012	-6.774642009	1.25E-11	3.30E-10
IL1RL1	53.01991045	2.865745278	0.641436727	4.467697528	7.91E-06	5.30E-05
LOC121819076	21.13803535	-1.83440071	0.689728028	-2.659600067	0.007823349	0.022618451
CREG2	10.09661188	-2.146810951	0.902426085	-2.378932732	0.017362844	0.044359114
TBC1D8	1976.321832	-1.906519682	0.256118436	-7.443898669	9.78E-14	3.94E-12
PDCL3	19354.54665	1.405483559	0.209895495	6.696111133	2.14E-11	5.40E-10
CHST10	144.0427806	-1.476466432	0.351649306	-4.198690021	2.68E-05	0.000156998
MRPL30	3072.115828	-2.944380926	0.200492842	-14.68571592	7.96E-49	1.15E-45
INPP4A	239.2789624	-1.553755009	0.328067883	-4.736077774	2.18E-06	1.68E-05
C3H2orf92	281.3472749	-1.310332695	0.241165194	-5.433340829	5.53E-08	6.38E-07
ACTR1B	68.34389801	-1.795772339	0.453120472	-3.963123386	7.40E-05	0.00038521
LOC101110664	5947.468613	-1.466502232	0.232658278	-6.303245436	2.91E-10	5.70E-09
CNNM3	465.1525049	-1.582770577	0.251921976	-6.282780896	3.33E-10	6.46E-09
LMAN2L	741.0737466	-1.542448246	0.264480006	-5.832003229	5.48E-09	7.84E-08
KANSL3	390.869729	-1.17739803	0.302698961	-3.889666579	0.000100382	0.000504273
ARID5A	87.63474137	-1.206085731	0.370936751	-3.251459253	0.001148142	0.004304216
TMEM127	114.4020385	-1.978338593	0.387131934	-5.110243866	3.22E-07	3.02E-06
GPAT2	58.18656863	-1.273779699	0.415435177	-3.066133464	0.002168465	0.007481065
FAHD2A	197.4941167	-1.526378898	0.324542651	-4.703168883	2.56E-06	1.94E-05
PROM2	48.25510322	-1.048064567	0.464617958	-2.255755616	0.02408594	0.058097083
LOC105611091	23.50518136	-1.221487307	0.556462821	-2.195092395	0.028156971	0.06596776
ZC3H6	170.0797233	1.326120184	0.276689856	4.792803774	1.64E-06	1.31E-05
LGR5	13.70459667	1.63361815	0.766697911	2.130719448	0.033112262	0.075633385
THAP2	3462.670283	1.070784446	0.222096863	4.821249754	1.43E-06	1.16E-05
TBC1D15	20849.86487	1.295444234	0.244838613	5.291012787	1.22E-07	1.27E-06
GLIPR1	638.6444606	1.036733678	0.215040859	4.821100897	1.43E-06	1.16E-05
LOC105614699	2428.114977	1.08473921	0.192367127	5.638901137	1.71E-08	2.18E-07
MYF5	9194.304988	1.278064721	0.249992609	5.112410019	3.18E-07	3.00E-06
PPFIA2	387.3574827	1.122442763	0.214374494	5.235896955	1.64E-07	1.67E-06
SLC6A15	221.4433243	1.050520917	0.249090286	4.217430285	2.47E-05	0.00014564
LRRIQ1	182.2370256	1.067867564	0.292257465	3.653858989	0.000258328	0.001156579
NTS	34.03932282	1.570344619	0.613281349	2.560561513	0.010450316	0.028951909
C3H12orf29	4832.591525	-1.395976509	0.181450869	-7.693413198	1.43E-14	6.74E-13
TMTC3	1240.455781	1.207751791	0.238973276	5.053919877	4.33E-07	3.95E-06
LUM	241.536253	6.702933383	0.860982213	7.785217023	6.96E-15	3.52E-13
DCN	1661.118789	1.332721252	0.303986126	4.384151578	1.16E-05	7.42E-05
LOC101113221	64.04917888	1.98944709	0.366514486	5.428017622	5.70E-08	6.54E-07
CRADD	1888.641954	1.389523882	0.239750213	5.795714896	6.80E-09	9.46E-08
LOC121819097	15.38982077	-3.432284561	0.806792785	-4.254233086	2.10E-05	0.000125526
USP44	14952.17684	1.210420789	0.175115147	6.912142152	4.77E-12	1.39E-10
GTSF1	16355.31317	-1.96948509	0.172253106	-11.43366954	2.84E-30	1.11E-27
COPZ1	426.0587757	-1.412496062	0.24907285	-5.67101578	1.42E-08	1.83E-07
NFE2	18.58297544	-1.282753385	0.586947562	-2.185465054	0.028854766	0.067342131
LOC105614720	19.53529147	1.197316093	0.603543407	1.983811071	0.047276905	0.101866406
HOXC13	195.2350816	-1.532117486	0.360262564	-4.252780163	2.11E-05	0.000126022
LOC114113972	16.62304086	-1.449132593	0.65601248	-2.209001563	0.027174532	0.064033551
LOC121819104	96.87065591	1.194995801	0.333286823	3.585487688	0.000336449	0.001466536
TARBP2	585.486644	-2.186854832	0.388207587	-5.633209931	1.77E-08	2.25E-07
MAP3K12	62.57693885	-2.063361408	0.3874192	-5.325914177	1.00E-07	1.08E-06
PRR13	1067.280311	-1.27022017	0.19799119	-6.415538847	1.40E-10	2.92E-09
AAAS	283.9960621	-2.024594932	0.271666605	-7.452498372	9.16E-14	3.71E-12
MYG1	358.4619636	-1.096557217	0.26423398	-4.149947777	3.33E-05	0.000189576
ITGB7	4.174459806	-2.708642771	1.371961777	-1.974284428	0.048349411	0.103713186
ZNF740	116.4311625	-1.138813527	0.327943984	-3.472585511	0.000515471	0.002142433
KRT5	390.8212684	-2.388739291	0.314496115	-7.595449286	3.07E-14	1.36E-12
ATG101	514.1212703	-2.387668305	0.357756564	-6.674002793	2.49E-11	6.22E-10
ACVRL1	24.79219039	-1.664272395	0.550827266	-3.021405253	0.002516044	0.008508242
LOC101115614	622.8277083	-1.582620753	0.26006522	-6.085476387	1.16E-09	1.98E-08
METTL7A	3730.685305	3.234268814	1.303067157	2.482043076	0.013063148	0.034888323
TMPRSS12	121.5335002	1.524665397	0.363467105	4.194782346	2.73E-05	0.000159382
ATF1	1794.183391	1.671894851	0.256912531	6.507642301	7.63E-11	1.71E-09
LOC101118348	21.04631516	1.712841706	0.560764109	3.054478125	0.002254525	0.007745236
FAM186A	15.52434727	-2.70064761	0.712885456	-3.788333157	0.000151661	0.000725579
LIMA1	2662.625637	1.216674109	0.184482614	6.595061076	4.25E-11	1.01E-09
LOC101119459	3549.380281	-1.921935337	0.323510582	-5.940873164	2.84E-09	4.40E-08
ASIC1	19.62653824	-1.979414187	0.607972376	-3.255763363	0.00113088	0.004245849
AQP6	12.23783962	-2.476879818	0.797897981	-3.104256282	0.00190758	0.00668169
FMNL3	773.0977353	-1.849823041	0.278673595	-6.637955928	3.18E-11	7.77E-10
PRKAG1	1451.674782	-1.182313599	0.226316573	-5.224158281	1.75E-07	1.76E-06
ARF3	770.4964066	-1.657031747	0.240854671	-6.87979909	5.99E-12	1.72E-10
CACNB3	18.56900173	-1.196693175	0.576065039	-2.077357752	0.037768552	0.084360399
TEX49	71.46430624	-1.198843087	0.334878154	-3.579938177	0.000343676	0.001494221
LOC101103226	157.2045633	1.670091316	0.503251004	3.318605037	0.000904683	0.003486176
ZNF641	218.5789912	-1.210522369	0.312949806	-3.868103914	0.000109685	0.000545317
TMEM106C	30.21003096	2.572779414	0.53303564	4.826655518	1.39E-06	1.13E-05
VDR	153.2813154	-1.004720382	0.297664702	-3.37534271	0.000737238	0.002912044
SLC48A1	209.7600489	-1.69847197	0.297218784	-5.714551229	1.10E-08	1.45E-07
AMIGO2	98.77975764	4.227480889	1.250576937	3.380424478	0.00072374	0.002862338
SLC38A2	778.9377585	1.134874405	0.318522782	3.562930096	0.000366738	0.001584196
SLC38A1	17.00879888	1.417775358	0.710669113	1.9949866	0.046044341	0.099576257
ANO6	759.2578376	1.053807922	0.263238243	4.003247818	6.25E-05	0.000331701
NELL2	75.15147555	2.810007672	0.502260164	5.594725345	2.21E-08	2.75E-07
PUS7L	3979.377828	1.235373887	0.243103081	5.081687504	3.74E-07	3.46E-06
PPHLN1	5471.301172	1.123644787	0.246036674	4.566980893	4.95E-06	3.48E-05
ZCRB1	1968.981941	1.020934107	0.182601971	5.591035539	2.26E-08	2.81E-07
YAF2	2706.99322	1.024393289	0.22893996	4.474506284	7.66E-06	5.15E-05
C3H12orf40	685.1920701	1.151216497	0.256168137	4.493987853	6.99E-06	4.74E-05
ABCD2	15.92354835	3.317857032	0.723370842	4.586661279	4.50E-06	3.19E-05
CNOT2	3746.222287	1.161445602	0.218473618	5.316182405	1.06E-07	1.13E-06
CCT2	25287.51293	1.010285865	0.173696803	5.816375715	6.01E-09	8.52E-08
RAP1B	3683.565344	1.185577117	0.19045972	6.224818118	4.82E-10	8.96E-09
TMBIM4	935.3778458	1.474660312	0.218344805	6.753814512	1.44E-11	3.76E-10
LLPH	3282.898567	-1.20095564	0.236528263	-5.077429754	3.83E-07	3.53E-06
LOC121819125	62.8127602	-1.942669543	0.361211327	-5.37820771	7.52E-08	8.39E-07
LOC114113771	98.05896796	-2.205041967	0.348515819	-6.326949446	2.50E-10	4.95E-09
PPM1H	171.8029303	-1.132811339	0.279601241	-4.051524724	5.09E-05	0.000276721
TSFM	9758.177233	1.429833115	0.260669356	5.485236692	4.13E-08	4.90E-07
LOC101116039	217.8296208	-2.026187006	0.381094499	-5.316757426	1.06E-07	1.12E-06
MARCHF9	9.119250249	-2.571933156	0.96981297	-2.651988822	0.008001919	0.023053089
CDK4	570.9142472	-1.659392687	0.238157952	-6.967614022	3.22E-12	9.72E-11
LOC105612246	77.86517337	1.450636232	0.327293663	4.432216073	9.33E-06	6.10E-05
LOC101119634	6.167657055	-2.832055286	1.188747357	-2.38238619	0.017200848	0.043993125
DCTN2	350.9105205	-1.205138708	0.226183872	-5.32813722	9.92E-08	1.07E-06
MBD6	94.43410416	-2.842141111	0.396835492	-7.1620134	7.95E-13	2.70E-11
NDUFA4L2	126.8268243	-1.512134828	0.544160049	-2.778842054	0.005455304	0.016652932
NXPH4	72.28493491	-1.937894291	0.421974701	-4.592441884	4.38E-06	3.12E-05
LRP1	20.94764043	-1.61963315	0.665954402	-2.432048116	0.015013713	0.039238343
NEMP1	2927.138488	1.057780802	0.198086337	5.339998799	9.29E-08	1.01E-06
TAC3	425.6791037	1.695906036	0.305243768	5.55590716	2.76E-08	3.37E-07
PRIM1	4295.835942	1.13761168	0.190579543	5.969222432	2.38E-09	3.76E-08
PTGES3	360.7457397	1.292264392	0.219606988	5.884441133	3.99E-09	5.93E-08
STAT2	743.7534205	-1.05386786	0.198654232	-5.305036049	1.13E-07	1.19E-06
PAN2	444.045934	1.362880252	0.245496603	5.551523873	2.83E-08	3.45E-07
CNPY2	4017.254647	-1.617871837	0.265894122	-6.084646861	1.17E-09	1.98E-08
COQ10A	23.60300884	1.142784575	0.564639246	2.023919844	0.0429784	0.093963021
TRNAS-CGA	2.469184991	-4.573744892	1.892800866	-2.416389898	0.015675266	0.040684195
ESYT1	1670.853074	-1.651840976	0.238961176	-6.912591418	4.76E-12	1.39E-10
RAB5B	1226.767158	-1.256140291	0.247298841	-5.079442701	3.79E-07	3.50E-06
PMEL	45.13457089	-1.083578894	0.445264728	-2.43356104	0.014951114	0.039091064
MMP19	99.76569437	-1.09754715	0.322416468	-3.404128693	0.000663755	0.002659267
LOC101113745	70.21432807	-1.187881989	0.345234267	-3.440799773	0.000579998	0.002370637
DNAJC14	1107.856262	-1.706247554	0.202057661	-8.444359614	3.06E-17	2.25E-15
ORMDL2	222.0373967	1.110410618	0.249708691	4.446824066	8.71E-06	5.75E-05
BLOC1S1	388.2793972	-1.185409722	0.247988028	-4.780108667	1.75E-06	1.38E-05
NEDD1	11163.75391	1.458813443	0.244830137	5.958471691	2.55E-09	3.99E-08
APAF1	3269.304685	1.155346304	0.224714264	5.141401727	2.73E-07	2.60E-06
LOC105614781	220.5196709	-2.056699686	0.259225981	-7.93400289	2.12E-15	1.20E-13
UHRF1BP1L	869.394859	1.44567338	0.232744015	6.211430958	5.25E-10	9.71E-09
LOC114109697	9191.772498	1.316301931	0.286294404	4.597721475	4.27E-06	3.06E-05
GAS2L3	251.6495725	1.00104863	0.242040444	4.135873386	3.54E-05	0.000199822
UTP20	15068.61174	1.146905702	0.199846439	5.738934907	9.53E-09	1.27E-07
CHPT1	429.5066256	1.534892814	0.302324499	5.076971328	3.83E-07	3.54E-06
DRAM1	580.4387645	1.234757578	0.217933432	5.665755676	1.46E-08	1.88E-07
NUP37	26225.206	1.516444652	0.23229621	6.528064532	6.66E-11	1.52E-09
LOC101110135	11271.78237	1.773116776	0.237110515	7.478018331	7.55E-14	3.09E-12
C3H12orf73	870.0528789	-2.819882335	0.210753098	-13.38002791	7.91E-41	7.29E-38
NFYB	6450.51935	1.506838085	0.22522543	6.690355011	2.23E-11	5.60E-10
LOC105614788	26.20312835	-1.551894183	0.557413392	-2.784099209	0.005367661	0.016418626
LOC121819144	36.57151506	-1.694904694	0.467944926	-3.622017463	0.000292314	0.0012949
NOPCHAP1	1734.943302	1.208936364	0.208714848	5.792287299	6.94E-09	9.63E-08
WASHC4	19329.5419	1.115729817	0.216949984	5.14279741	2.71E-07	2.58E-06
NUAK1	2.43901732	4.930460728	1.901465364	2.59297951	0.009514844	0.026754977
POLR3B	1226.812081	1.240735164	0.191124032	6.49177998	8.48E-11	1.87E-09
RIC8B	131.6852853	-1.284265685	0.289201683	-4.440726865	8.97E-06	5.91E-05
BTBD11	23.56677139	-1.199241546	0.57283162	-2.093532382	0.036301657	0.081656984
LOC121819150	63.45758406	-1.157514167	0.399858466	-2.894809703	0.003793885	0.012194722
TOM1	152.8006612	-1.660348716	0.354274907	-4.686611113	2.78E-06	2.08E-05
LOC114113652	18.19672732	-1.312232711	0.620443367	-2.114991925	0.034430636	0.078140981
TXN2	505.7466279	-1.491015746	0.303673478	-4.909930736	9.11E-07	7.76E-06
EIF3D	1876.434378	-1.004118338	0.221919128	-4.524703871	6.05E-06	4.17E-05
IFT27	381.2583427	-1.223277861	0.342762631	-3.56887756	0.000358514	0.001552866
CSF2RB	2.711548864	5.086751473	2.418683363	2.103107646	0.035456361	0.080033603
LOC101108380	3.255484193	-3.927053366	1.748379322	-2.246110622	0.024696923	0.059304197
YARS2	698.3166076	1.014640402	0.25646159	3.956305506	7.61E-05	0.000395173
LOC121819165	13.46741392	-2.208537926	0.809789567	-2.727298566	0.006385523	0.018996729
RESF1	7382.006282	1.502926592	0.210429574	7.142183323	9.19E-13	3.06E-11
SINHCAF	2279.145633	1.087891971	0.20376641	5.338917093	9.35E-08	1.02E-06
ERGIC2	12202.79784	1.982713258	0.232540588	8.526310504	1.51E-17	1.20E-15
STK38L	911.3629748	1.244444573	0.197325091	6.306570385	2.85E-10	5.59E-09
FGFR1OP2	8733.381152	1.481224468	0.188113101	7.874116493	3.43E-15	1.85E-13
INTS13	775.8713588	1.163780318	0.237881568	4.892267728	9.97E-07	8.41E-06
BHLHE41	25.72116197	-2.250132601	0.701235508	-3.208811556	0.001332848	0.004895366
RASSF8	14650.87282	1.045495551	0.214190329	4.881151993	1.05E-06	8.84E-06
ETFRF1	1927.167573	1.183202764	0.221620344	5.338872519	9.35E-08	1.02E-06
IRAG2	7797.049532	1.026431438	0.17708508	5.796261539	6.78E-09	9.44E-08
ETNK1	459.004106	1.133877968	0.314407041	3.606401323	0.000310473	0.001365993
ST8SIA1	18.62422334	-1.203248688	0.606635953	-1.983477378	0.047314132	0.10193492
LDHB	6705.390398	-1.031802148	0.193519562	-5.331771828	9.73E-08	1.05E-06
PYROXD1	1452.011672	1.840120109	0.222643221	8.264882716	1.40E-16	9.48E-15
SLCO1A2	10.00164318	2.545417495	1.056847315	2.408500697	0.016018196	0.041453925
AEBP2	1942.147136	1.442936607	0.223014171	6.470156587	9.79E-11	2.12E-09
LOC121819196	10.95440795	2.271333432	0.841475514	2.699227004	0.006950075	0.020427064
PIK3C2G	12.72018002	2.39858901	0.758295222	3.163133489	0.001560807	0.005615797
MGST1	88.13882068	1.245742752	0.359602944	3.464217335	0.000531777	0.002200948
LOC121819198	33.31667326	-2.209042693	0.561716201	-3.932666865	8.40E-05	0.000432196
SMCO3	11.63597199	-2.369137228	0.788320389	-3.005297415	0.002653213	0.008915896
C3H12orf60	998.2162138	1.090586238	0.235365608	4.633583673	3.59E-06	2.61E-05
GSG1	227.0491272	-1.108935651	0.32297257	-3.433528888	0.000595779	0.002424693
GPRC5D	19.11901293	-2.673791183	0.680500174	-3.929155765	8.52E-05	0.000437835
GPRC5A	631.6371731	-1.454551974	0.203898169	-7.133717669	9.77E-13	3.24E-11
BORCS5	13883.10726	-2.332042459	0.221051775	-10.54975676	5.09E-26	1.21E-23
LRP6	3851.275512	1.067620624	0.205750231	5.188915795	2.12E-07	2.08E-06
BCL2L14	56.15031747	-1.561709829	0.384654609	-4.060031503	4.91E-05	0.000268228
SMIM10L1	60.1022597	1.383479037	0.367145296	3.768205806	0.000164425	0.000780085
LOC101116641	2.680816232	5.062945306	1.873145267	2.702911191	0.006873511	0.020233702
OLR1	14.23483802	6.497952707	3.312426862	1.961689413	0.049798655	0.106203197
LOC101102473	15.12454059	1.594527585	0.648818431	2.457586759	0.013987402	0.036978099
LOC105613004	4.996450378	3.410514957	1.709149612	1.995445532	0.045994309	0.099479514
LOC101120999	46.57302584	1.007514481	0.5136492	1.961483599	0.049822636	0.106242274
LOC101103227	887.2113878	1.439073261	0.247734746	5.808927831	6.29E-09	8.88E-08
LOC101103714	124.7111808	1.623154155	0.304679704	5.327411489	9.96E-08	1.07E-06
LOC101122428	89.58883379	1.597328504	0.382852799	4.17217402	3.02E-05	0.00017384
PHC1	623.246279	-2.422095971	0.3466261	-6.987632997	2.80E-12	8.54E-11
RIMKLB	107.2439286	-1.827669977	0.489191247	-3.736105233	0.000186892	0.000874743
SLC2A3	877.1910314	1.504813905	0.259123348	5.807326574	6.35E-09	8.96E-08
CLEC4A	66.41175001	1.798884299	0.588324612	3.057639037	0.002230881	0.007672434
LPCAT3	79.04384193	-2.173332527	0.362435704	-5.996463656	2.02E-09	3.22E-08
EMG1	522.2193377	-2.328517344	0.266162032	-8.748495504	2.16E-18	1.94E-16
PHB2	1546.126398	-1.513116385	0.215097917	-7.034546888	2.00E-12	6.33E-11
LOC114114068	59.06258936	-2.152078256	0.445133847	-4.834676739	1.33E-06	1.09E-05
C3H12orf57	2642.086463	-2.169614921	0.228478812	-9.49591299	2.18E-21	2.99E-19
LOC114114213	62.66202126	-1.392258691	0.37991566	-3.664652024	0.000247675	0.001116725
ATN1	238.5646143	-1.585354854	0.255539719	-6.203946928	5.51E-10	1.01E-08
SPSB2	45.8383788	-2.513845419	0.537496572	-4.67695154	2.91E-06	2.17E-05
TPI1	586.3095241	-1.248572652	0.272028544	-4.589858971	4.44E-06	3.15E-05
PTMS	98.37523805	1.125336919	0.349017023	3.22430382	0.001262793	0.00468261
LOC101111444	37.70619217	-1.081090148	0.477977354	-2.261802026	0.023709638	0.057321949
ZNF384	83.81133857	-1.492126115	0.400939455	-3.721574656	0.000197984	0.000919325
NOP2	276.1073939	-2.312732525	0.254987719	-9.069976128	1.19E-19	1.30E-17
IFFO1	60.35376159	-1.394446176	0.404697504	-3.445650546	0.000569687	0.002334335
GAPDH	7915.764596	-1.57883316	0.268740073	-5.874945045	4.23E-09	6.23E-08
LOC114114280	3.387973961	5.40397088	1.744951077	3.096918276	0.001955438	0.006834024
CD9	122.4643715	4.3679028	0.549933529	7.94260137	1.98E-15	1.12E-13
NDUFA9	1573.749792	-1.608733041	0.224053416	-7.180131736	6.96E-13	2.41E-11
RAD51AP1	3199.876785	1.236307635	0.219749475	5.625986759	1.84E-08	2.34E-07
CCND2	45.87801908	-3.565646578	0.552778205	-6.450410935	1.12E-10	2.37E-09
RHNO1	134.3441746	1.098575493	0.274206823	4.00637548	6.17E-05	0.000327898
FOXM1	175.8452766	-1.442868157	0.261110407	-5.525892944	3.28E-08	3.95E-07
ITFG2	8.729673048	-3.061683724	1.037763987	-2.950269774	0.003174966	0.01043211
FKBP4	459.3049358	-1.070784722	0.311967729	-3.432357331	0.000598359	0.00243361
WASHC1	97.44359766	-1.358684167	0.364492746	-3.727602765	0.00019331	0.000901184
SLC6A12	37.52557786	-2.108192907	0.482420742	-4.370029572	1.24E-05	7.85E-05
CCDC77	5398.074798	1.000934469	0.272632263	3.67137204	0.000241252	0.001092674
NINJ2	29.80823065	-1.223626054	0.523835798	-2.335896208	0.019496652	0.048886116
LOC121819227	154.0224358	-1.623584041	0.262498285	-6.18512248	6.21E-10	1.13E-08
CACNA1C	33.5389318	-1.451798435	0.465825375	-3.116615179	0.001829402	0.006437877
LOC101117325	3974.918954	1.156399219	0.224379648	5.153761621	2.55E-07	2.46E-06
ATP6V1E1	6038.515097	-2.271363899	0.214393623	-10.59436317	3.16E-26	7.72E-24
GGA1	36.36100673	-1.687261782	0.47433118	-3.557138667	0.000374916	0.00161324
LOC101123544	819.4376915	-1.656703697	0.275597411	-6.011318062	1.84E-09	2.96E-08
LGALS1	403.0918947	-1.441988609	0.245546569	-5.872566722	4.29E-09	6.31E-08
NOL12	2444.98129	-1.756562561	0.287110066	-6.118080732	9.47E-10	1.65E-08
LOC101102223	311.0207951	1.137574201	0.263124052	4.32333795	1.54E-05	9.51E-05
ANKRD54	90.0837341	-1.173093564	0.371859202	-3.154671335	0.00160679	0.005750391
EIF3L	13248.25123	1.719886838	0.250935022	6.853913103	7.19E-12	2.04E-10
LOC121819230	3.34192958	-5.010406195	1.816525723	-2.758235752	0.005811427	0.017550173
MICALL1	149.1349427	-1.340793472	0.338836966	-3.957046036	7.59E-05	0.00039436
C3H22orf23	21.78664268	-1.237911615	0.574726326	-2.153914929	0.031246844	0.072109283
PLA2G6	20.06199928	-1.660026265	0.611354117	-2.715326878	0.006621038	0.019610388
FAM227A	33.14452429	-1.253179972	0.505757904	-2.477825777	0.013218567	0.035233252
SYNGR1	650.2779833	-2.460475779	0.219312453	-11.21904273	3.29E-29	1.12E-26
LOC105609478	167.3873019	-2.296468729	0.33686284	-6.8172219	9.28E-12	2.52E-10
RPS19BP1	937.1781712	-1.941459691	0.19525828	-9.943033862	2.70E-23	4.49E-21
FAM83F	81.65273632	-1.754191779	0.395631156	-4.433907068	9.25E-06	6.06E-05
ADSL	645.9945926	-1.941060585	0.252265281	-7.69452132	1.42E-14	6.72E-13
MRTFA	407.7654409	-1.463627759	0.307401681	-4.761287427	1.92E-06	1.50E-05
SLC25A17	676.039353	1.83748283	0.316419323	5.807113206	6.36E-09	8.96E-08
ST13	2654.486166	1.076144768	0.204323835	5.266858698	1.39E-07	1.43E-06
LOC121819233	126.5063735	-1.610532127	0.279714273	-5.757775985	8.52E-09	1.16E-07
L3MBTL2	139.3053922	-1.031825298	0.298134431	-3.460939732	0.000538293	0.002224285
ACO2	644.1611681	-1.856494953	0.353723888	-5.248429678	1.53E-07	1.57E-06
POLR3H	188.4203783	-1.123190828	0.367123875	-3.059432813	0.002217565	0.007632036
PMM1	138.4927878	-2.467357967	0.349462476	-7.060437498	1.66E-12	5.31E-11
CENPM	167.5367765	-2.171460443	0.328813259	-6.603932127	4.00E-11	9.60E-10
SEPTIN3	474.2328038	-2.392634348	0.267739071	-8.936440763	4.02E-19	3.95E-17
LOC105605792	74.90918726	-1.183161609	0.361627102	-3.271772502	0.001068755	0.004037234
RRP7A	56.52410475	-1.58265569	0.399083506	-3.965725632	7.32E-05	0.000381785
LOC114114089	22.19705941	-2.575453449	0.635128318	-4.055012781	5.01E-05	0.000273294
MCAT	51.57875754	-1.718222502	0.443896595	-3.870771982	0.000108491	0.000540241
TSPO	21.16467879	2.632559733	0.791953978	3.324132216	0.000886941	0.003428362
TTLL12	145.7181675	-2.840280972	0.327325709	-8.677231556	4.06E-18	3.51E-16
PNPLA3	8.520612079	-2.20252119	0.926435304	-2.377415001	0.017434461	0.044502607
LOC114114091	15.72788138	1.386721751	0.63045407	2.199560314	0.027838106	0.065318499
RTL6	165.3601636	-1.090309502	0.308507773	-3.534139484	0.000409105	0.001744363
PRR5	73.24303513	-1.356979829	0.390822857	-3.47210969	0.000516385	0.002144897
FBLN1	90.52974642	2.966299425	0.504148348	5.883782894	4.01E-09	5.95E-08
LOC121819243	30.58068424	-2.595973956	0.655621653	-3.959561039	7.51E-05	0.000390689
CDPF1	527.1722192	-2.293438256	0.313550528	-7.314413622	2.59E-13	9.73E-12
GRAMD4	435.3572962	-1.248603255	0.23865871	-5.231752296	1.68E-07	1.70E-06
CERK	72.96732257	-1.995428038	0.460579706	-4.332427181	1.47E-05	9.16E-05
ALG12	25.70867967	-1.989537722	0.631731269	-3.149341847	0.001636387	0.00584406
TUBGCP6	134.0575881	-2.195745646	0.324180286	-6.773223862	1.26E-11	3.33E-10
HDAC10	36.53863082	-2.423297792	0.51050697	-4.746845655	2.07E-06	1.60E-05
MIOX	13.06405754	-2.409472024	0.745207976	-3.233288024	0.001223741	0.00455128
NCAPH2	64.74515137	-1.684101997	0.361254466	-4.661816403	3.13E-06	2.31E-05
LOC101121590	314.3428966	-1.679851357	0.406824674	-4.129177664	3.64E-05	0.000205173
CPT1B	5.028784475	-3.649555011	1.428630659	-2.554582591	0.01063152	0.029380234
CHKB	308.2743406	-1.185717394	0.307270911	-3.858866395	0.000113914	0.000562916
MAPK8IP2	38.06619306	-1.920964319	0.525567075	-3.655031699	0.00025715	0.001152176
RABL2B	1586.134532	1.103484703	0.202131225	5.459249083	4.78E-08	5.61E-07
LOC121819254	68.76993345	1.107465937	0.394520754	2.807117054	0.004998707	0.015430828
LOC121819374	102.2777147	1.275939862	0.335539238	3.80265471	0.000143154	0.000689444
LOC121819375	1163.343866	1.185683627	0.203258395	5.833380837	5.43E-09	7.78E-08
VSTM2A	4.83529111	-3.589702379	1.476265129	-2.4316109	0.015031846	0.039269338
LOC114112048	1722.952624	1.057875231	0.206432583	5.124555518	2.98E-07	2.82E-06
GRB10	536.9042872	-1.876837189	0.231096492	-8.121443891	4.61E-16	2.84E-14
FIGNL1	517.2366473	1.555666215	0.268079886	5.802994921	6.51E-09	9.15E-08
SPATA48	163.3364325	-1.249635632	0.284002333	-4.400089327	1.08E-05	6.96E-05
VWC2	9.400210862	-2.612536422	0.995766328	-2.62364407	0.008699464	0.024781332
C4H7orf57	19.88205133	1.589059274	0.602330024	2.638187057	0.008335059	0.023866383
MTERF1	661.3185232	1.100449257	0.244183945	4.506640494	6.59E-06	4.50E-05
GATAD1	101.1866694	-2.022149863	0.325800612	-6.206709827	5.41E-10	9.96E-09
LOC114114485	8.033887256	4.729317698	1.315881386	3.594030397	0.000325602	0.00142521
LOC114114483	4.602504603	4.831560937	1.635670808	2.953871227	0.003138149	0.010325594
TFPI2	26.36154728	2.66142562	0.770019984	3.456307207	0.000547631	0.002256977
PON3	12.25178275	-2.490462646	0.81341621	-3.061732252	0.002200602	0.007580793
PON2	211.3801535	1.024014296	0.308751681	3.316627442	0.00091111	0.0035071
LOC106991120	63.70210966	-1.022000813	0.402646155	-2.538210787	0.011142085	0.030610984
PDK4	17.26867818	2.137437799	0.921594477	2.319282344	0.020379732	0.050627148
LOC105609418	276.5678375	-1.302276708	0.275074545	-4.734268343	2.20E-06	1.69E-05
DLX5	19.45427981	1.394228993	0.618221976	2.25522393	0.024119277	0.058147615
TAC1	1708.228608	1.221268707	0.20029819	6.097252852	1.08E-09	1.85E-08
LOC121819385	59.58797	1.214661572	0.502211526	2.418625437	0.015579273	0.040485905
TMEM106B	3847.00495	1.689077387	0.252175155	6.698032515	2.11E-11	5.34E-10
VWDE	451.9632044	1.058714546	0.354234175	2.988741972	0.002801286	0.009344919
LOC114114599	3.050480399	4.227536425	2.015725331	2.097278017	0.035968972	0.081064012
AGMO	15.99464794	1.285445203	0.621556204	2.068107751	0.038629892	0.085926571
LOC105612555	56.92116798	-1.329706075	0.364634507	-3.646681952	0.000265648	0.001187419
BZW2	1661.84634	1.219597112	0.197950878	6.161109883	7.22E-10	1.29E-08
AGR2	29.2863061	-1.242606208	0.520085969	-2.389232323	0.016883622	0.043335245
SP8	29.97273492	-1.410568725	0.536017406	-2.63157261	0.00849907	0.024280472
DNAH11	2156.478227	1.013058766	0.226094954	4.480678352	7.44E-06	5.02E-05
LOC114114600	6365.462328	1.591079336	0.233213373	6.822418959	8.95E-12	2.45E-10
LOC105610700	7.955006163	-2.354843346	0.950894348	-2.476451091	0.01326958	0.035349153
IL6	6.526949626	2.432165774	1.050525236	2.315190241	0.020602523	0.051045544
TOMM7	11186.75195	1.06906025	0.235976486	4.530367695	5.89E-06	4.07E-05
NUP42	494.7061032	1.10932991	0.298892989	3.711461795	0.000206066	0.000951907
MALSU1	256.8394027	-2.320645793	0.275480249	-8.424000633	3.64E-17	2.65E-15
LOC101122517	32.87434309	2.271964903	0.53194976	4.271014058	1.95E-05	0.000117301
TMEM243	443.5415581	1.584805538	0.262725522	6.032172	1.62E-09	2.64E-08
DMTF1	2196.001863	1.006041357	0.184693779	5.447077666	5.12E-08	5.96E-07
LOC114114601	8.321385577	-5.332729158	1.439348123	-3.704961346	0.000211423	0.000972825
LOC101114098	737.6331779	2.253460069	1.020993701	2.207124361	0.027305372	0.064293452
HGF	2.363272099	4.889178445	2.226007545	2.196388982	0.028064114	0.065791252
LOC101115786	53938.24629	1.122853448	0.217553848	5.161266782	2.45E-07	2.37E-06
LOC121819495	113.1380868	1.034897196	0.384154231	2.693962769	0.007060805	0.02071374
PHTF2	949.1616913	1.763329559	0.204691743	8.614561273	7.02E-18	5.97E-16
TMEM60	18395.85103	1.156041362	0.222126892	5.204418755	1.95E-07	1.93E-06
RSBN1L	1243.572579	1.160598685	0.197499362	5.876468035	4.19E-09	6.19E-08
FBXL13	44.9163883	2.025830032	0.646487624	3.133594454	0.001726793	0.006124995
NAPEPLD	1643.804978	1.023833097	0.195352038	5.240964493	1.60E-07	1.62E-06
ORC5	5011.968471	1.465300073	0.213413563	6.866011954	6.60E-12	1.88E-10
LOC114114604	7.012682054	2.819158259	1.043871225	2.700676283	0.006919865	0.020351015
EFCAB10	2331.520551	-1.565516094	0.233872938	-6.693874484	2.17E-11	5.47E-10
LOC121819397	25.5184575	-1.150104236	0.575396394	-1.998803344	0.045629636	0.098804578
SYPL1	7052.020659	1.254416864	0.228363449	5.493071987	3.95E-08	4.70E-07
DUS4L	814.6916783	1.431808365	0.223719711	6.400009898	1.55E-10	3.21E-09
SLC26A4	30.62957791	1.132529864	0.487974287	2.320880208	0.02029331	0.050449225
CBLL1	23639.84876	1.031051582	0.189588288	5.438371711	5.38E-08	6.24E-07
STARD3NL	1292.597549	1.095526757	0.229582778	4.771815936	1.83E-06	1.43E-05
ASZ1	4357.967707	1.455234052	0.194838988	7.468905828	8.09E-14	3.30E-12
CAV2	59.28972074	1.526656128	0.437083685	3.492823412	0.000477942	0.002000179
LOC114114520	126.2639176	1.045463076	0.286122133	3.653904949	0.000258282	0.001156579
THAP5	1863.377638	1.039130671	0.196024315	5.301029479	1.15E-07	1.21E-06
KIAA0895	7356.15749	1.094103963	0.218210516	5.013983666	5.33E-07	4.74E-06
LOC121819403	831.4552124	2.239734128	0.267784305	8.363948484	6.07E-17	4.31E-15
DPY19L2	21.52232564	1.872408123	0.711625701	2.631169897	0.008509149	0.02430187
BMPER	1252.540713	1.327977441	0.186054086	7.13758815	9.50E-13	3.16E-11
GARS1	1476.604242	-1.095255563	0.204072651	-5.366988465	8.01E-08	8.87E-07
NOD1	264.2532242	-1.120047843	0.25786653	-4.343517714	1.40E-05	8.75E-05
LOC121819405	870.5919591	1.616490402	0.245502899	6.584404533	4.57E-11	1.09E-09
FKBP14	49.25871411	1.455495187	0.463644705	3.139246869	0.001693827	0.006027417
SCRN1	338.3798231	-1.370380974	0.266862919	-5.135149455	2.82E-07	2.68E-06
WIPF3	35.82556437	-1.031311197	0.496868278	-2.075622942	0.037928838	0.084637875
TAX1BP1	83859.86166	1.374010833	0.184496085	7.447371233	9.52E-14	3.85E-12
HOXA3	31.63786794	-1.44446014	0.539477097	-2.677518928	0.007416966	0.021612718
HOXA4	346.0086883	-1.318602591	0.223068668	-5.911195876	3.40E-09	5.15E-08
HNRNPA2B1	5307.666745	1.396303552	0.233006318	5.992556615	2.07E-09	3.28E-08
LOC101107436	16.75162892	1.870297842	0.665744101	2.809334458	0.004964404	0.015342591
ZNF804B	520.0225572	1.437561986	0.22137845	6.493685304	8.38E-11	1.85E-09
STEAP2	428.2033877	1.933370735	0.330261988	5.854051646	4.80E-09	6.97E-08
GTPBP10	1272.210552	1.19232828	0.241628598	4.934549518	8.03E-07	6.91E-06
LOC121819512	2430.031627	-1.034604375	0.263985133	-3.919176675	8.89E-05	0.000454127
CCM2	177.6212713	-1.526548435	0.355907683	-4.28916966	1.79E-05	0.000109022
LOC101118100	3401.868664	-2.343467762	0.205784332	-11.38797955	4.80E-30	1.84E-27
ZMIZ2	64.73069111	-2.171280791	0.374397549	-5.799399058	6.66E-09	9.30E-08
DDX56	98.0938383	-2.331656236	0.320077628	-7.284658579	3.22E-13	1.19E-11
CAMK2B	169.0702219	-1.79699449	0.267873233	-6.708376456	1.97E-11	5.01E-10
YKT6	288.5127265	-1.196069884	0.306271289	-3.905262843	9.41E-05	0.0004773
POLD2	291.086649	-2.12494424	0.257397861	-8.255485218	1.51E-16	1.01E-14
PSMA2	1041.18067	1.316434009	0.208447595	6.31541951	2.69E-10	5.30E-09
LOC105606666	23.41729202	1.808309933	0.565611108	3.197090555	0.001388213	0.005065119
GLI3	38.1405958	-1.066723894	0.449612284	-2.372541702	0.017666169	0.04498716
ING3	1358.872053	1.119212303	0.207602147	5.391140312	7.00E-08	7.87E-07
FAM3C	62.80128786	1.277078446	0.362127464	3.526599262	0.000420933	0.001786683
PTPRZ1	752.2970176	1.196692133	0.220579322	5.425223554	5.79E-08	6.63E-07
GRM8	178.709742	1.17432938	0.369343801	3.179502067	0.001475283	0.005340827
ZNF800	2319.380129	1.438893587	0.234734745	6.129870492	8.80E-10	1.54E-08
GCC1	205.1557562	-1.58833354	0.321500324	-4.940379287	7.80E-07	6.73E-06
FSCN3	48.36753748	-1.113575784	0.480550823	-2.317290349	0.020487921	0.050842101
LOC121819425	26.35483893	-1.899855495	0.565151995	-3.36167175	0.000774722	0.003041548
HILPDA	7709.4743	1.548601264	0.222229848	6.968466545	3.20E-12	9.67E-11
LOC121819426	50.82492257	-1.271806116	0.398636579	-3.190389904	0.00142081	0.005167531
CCDC136	159.3299339	-2.089926958	0.36205687	-5.772372059	7.82E-09	1.07E-07
FLNC	13.99719931	-1.862856353	0.798268339	-2.333621743	0.019615537	0.049131727
ATP6V1F	1044.639537	-1.376056384	0.189257201	-7.270827097	3.57E-13	1.30E-11
LOC101105154	671.5107914	-1.365205659	0.256993633	-5.312215876	1.08E-07	1.15E-06
TSPAN33	55.35301719	-1.111764934	0.455837835	-2.438948346	0.014730074	0.038606377
LOC121819427	52.00511755	-1.111660819	0.403466973	-2.755270924	0.005864355	0.017669493
KLHDC10	349.0166718	-1.664225786	0.355621369	-4.6797688	2.87E-06	2.14E-05
LOC114114613	115.631667	-2.545797908	0.321676376	-7.914158761	2.49E-15	1.39E-13
CPA5	183.0800532	-1.665495122	0.354947802	-4.692225478	2.70E-06	2.03E-05
COPG2	2463.807545	1.095437907	0.216217725	5.066364963	4.05E-07	3.72E-06
MKLN1	4559.849981	1.077681645	0.18587568	5.797862556	6.72E-09	9.37E-08
CALD1	197.7450187	1.190764694	0.253880405	4.690258359	2.73E-06	2.05E-05
WDR91	1436.693807	-1.755825953	0.252889175	-6.943064891	3.84E-12	1.15E-10
LOC101107957	33.39612519	-1.55756257	0.472204186	-3.298493776	0.00097205	0.003716035
NUP205	1907.057796	-1.10997474	0.215950732	-5.139944335	2.75E-07	2.62E-06
FAM180A	156.0549846	-1.3514249	0.367854651	-3.673801317	0.000238969	0.001083378
AKR1D1	395.1063764	1.837175215	0.259717323	7.073749237	1.51E-12	4.84E-11
ZC3HAV1	44.03477882	1.480685231	0.422917036	3.50112458	0.000463299	0.001950635
LOC101105324	313.5073157	1.466004343	0.254783751	5.753916168	8.72E-09	1.18E-07
LOC121819437	11.25262324	-1.760465772	0.857207787	-2.053721162	0.040002687	0.088539658
KDM7A	1874.526862	1.138638328	0.214900188	5.298451979	1.17E-07	1.22E-06
ADCK2	195.605336	-3.160236931	0.37276912	-8.477732637	2.30E-17	1.78E-15
TMEM178B	484.3140306	-1.212535525	0.211649507	-5.728978726	1.01E-08	1.34E-07
SSBP1	1363.653816	-1.48871213	0.238583566	-6.239793286	4.38E-10	8.24E-09
LOC101110228	10.9927752	2.720002087	0.832972966	3.265414603	0.00109304	0.004119851
CLEC5A	24.32109956	1.476897983	0.730226352	2.022520796	0.043122577	0.094179584
EPHB6	30.8059833	-2.609358654	0.56226702	-4.640781981	3.47E-06	2.53E-05
TRPV6	88.6838854	-1.033905137	0.329075492	-3.141847876	0.001678852	0.005979797
KEL	47.64014875	-2.447567344	0.593667863	-4.122789015	3.74E-05	0.000209754
LOC101114011	15.86703008	-1.893810705	0.728655432	-2.599048358	0.00934826	0.026357602
ZYX	42.31020126	-1.839565227	0.458561897	-4.011596338	6.03E-05	0.000321457
LOC101103561	12.82068031	-3.157744652	0.915751097	-3.448256478	0.000564218	0.002315152
LOC101116903	163.8040811	1.96367557	0.834267473	2.353772181	0.018583997	0.046948782
LOC101119716	9.698621491	-1.881753444	0.900073121	-2.090667303	0.036557898	0.082105515
ARHGEF5	86.04711956	-1.557287863	0.323785019	-4.809635315	1.51E-06	1.21E-05
PDIA4	736.557363	-1.033191509	0.191281617	-5.401415604	6.61E-08	7.46E-07
ZNF212	108.6014533	-1.230698383	0.331431037	-3.713286466	0.000204585	0.000945765
ZNF783	325.2998193	-1.193045263	0.304185788	-3.922094033	8.78E-05	0.000449151
ZNF746	82.54737679	-1.230475256	0.360285199	-3.415281173	0.000637162	0.002569723
ZNF467	30.3386055	-1.385573596	0.502886138	-2.75524317	0.005864853	0.017669493
ZNF862	37.15631366	-1.114744305	0.456450511	-2.442201901	0.01459798	0.038333222
ATP6V0E2	57.75093646	-1.129902619	0.393794285	-2.869271246	0.004114188	0.013068888
RARRES2	263.9266798	1.473791164	0.748743834	1.968351653	0.049027591	0.104952131
ZNF775	7.073131509	-2.151466836	1.004110746	-2.14265891	0.032140497	0.073790714
LOC105609336	190.8294493	-1.730083551	0.251724265	-6.872931175	6.29E-12	1.79E-10
ABCB8	23.7050503	-1.064888264	0.526922505	-2.020958025	0.04328411	0.094455436
SLC4A2	58.84400564	-2.196458895	0.447181222	-4.911786955	9.03E-07	7.70E-06
TMUB1	16.9108247	-1.501849704	0.742373313	-2.023038378	0.043069191	0.09410261
AGAP3	30.99064492	-1.408934466	0.5431726	-2.593898265	0.009489456	0.026699582
GBX1	16.00373851	-1.823993796	0.681040006	-2.678247651	0.007400848	0.021576326
SMARCD3	2.790808221	-3.682061563	1.808946066	-2.03547338	0.041803264	0.09173562
WDR86	5.278308888	-3.698370705	1.438948047	-2.570190574	0.010164258	0.028284594
RHEB	11873.46753	1.361173612	0.241529034	5.635652112	1.74E-08	2.22E-07
XRCC2	5560.615416	1.12789988	0.222572453	5.067562798	4.03E-07	3.70E-06
DPP6	223.9141744	-1.086444854	0.432574538	-2.511578373	0.012019259	0.032596426
LOC121819475	69.91397727	-1.402618702	0.394035078	-3.559629028	0.000371379	0.001601155
HTR5A	138.3785482	-2.319658861	0.302235128	-7.675014077	1.65E-14	7.69E-13
LOC121819476	8.47517208	-1.843153165	0.903626038	-2.039730028	0.041377222	0.090992093
RNF32	50.76932456	-1.211928713	0.402246114	-3.012903469	0.002587612	0.00872982
MNX1	161.072696	-1.099422917	0.337743234	-3.25520338	0.001133112	0.004252113
LOC121819483	12.68672315	-3.141557488	0.881392801	-3.564310354	0.000364814	0.001576664
LOC121819716	17.74171802	-3.247067384	0.73744461	-4.403133929	1.07E-05	6.87E-05
LOC101121770	3.616330457	3.522001214	1.603074674	2.197028792	0.02801839	0.065692262
LOC114115093	13.79551758	-1.951446705	0.747727974	-2.60983509	0.009058588	0.025664177
TRIM11	41.83605857	-1.585822215	0.424610585	-3.734768444	0.000187888	0.000878526
OBSCN	8.806524092	-2.084553665	0.88721803	-2.34953934	0.018796658	0.047403121
IBA57	68.82414346	-1.299816331	0.448426391	-2.898616932	0.003748125	0.012074506
GUK1	784.7793638	-2.299590449	0.303953466	-7.565600347	3.86E-14	1.67E-12
MRPL55	881.5744877	-2.385248121	0.264985061	-9.001443739	2.23E-19	2.29E-17
LOC105615188	118.3289629	-1.538995991	0.290322358	-5.300990263	1.15E-07	1.21E-06
LOC121819576	26.87913439	-1.695086336	0.552160214	-3.069917558	0.002141179	0.007399163
JMJD4	96.23529257	-1.382917243	0.333509804	-4.146556487	3.38E-05	0.000192172
LOC101104313	5775.877799	1.196833984	0.197346688	6.064626663	1.32E-09	2.21E-08
LOC101104064	21.50376771	-2.748485557	0.640927206	-4.288295975	1.80E-05	0.000109381
LPAR2	225.637901	-3.283319673	0.259340411	-12.66027019	9.82E-37	6.36E-34
YJEFN3	17.03864723	-3.378484222	0.875132741	-3.860539167	0.000113137	0.00055937
NDUFA13	1599.449025	-1.822620556	0.291097509	-6.261202864	3.82E-10	7.32E-09
MAU2	1098.171495	-1.020244684	0.293416966	-3.477115517	0.000506839	0.00210936
HAPLN4	9.538338871	-1.678605209	0.823382207	-2.038670735	0.0414829	0.091192449
LOC101106004	80.08240629	-2.098419405	0.421466694	-4.9788499	6.40E-07	5.63E-06
RFXANK	229.0045742	-1.429834394	0.255393604	-5.598552086	2.16E-08	2.69E-07
BORCS8	129.1901688	-1.785533336	0.310044881	-5.758951186	8.46E-09	1.15E-07
TMEM161A	361.5382178	-1.745462118	0.279195652	-6.251752502	4.06E-10	7.71E-09
ARMC6	4.698469852	-4.482919245	1.580339903	-2.83668041	0.004558522	0.014242915
HOMER3	280.7233166	-2.732177031	0.304236786	-8.980429588	2.70E-19	2.71E-17
DDX49	195.5979578	-1.422084612	0.422983115	-3.362036362	0.000773699	0.003039741
CRTC1	65.38688319	-1.045818903	0.360717039	-2.899277802	0.003740233	0.012053218
LOC105608522	200.4035384	-1.041747534	0.259509139	-4.014299986	5.96E-05	0.000318699
REX1BD	451.8547502	-1.237878266	0.24777749	-4.995927058	5.86E-07	5.18E-06
ISYNA1	27.46468695	-1.213231095	0.521006532	-2.328629336	0.019878711	0.049632021
JUND	325.1285026	-1.547694936	0.388099047	-3.987886466	6.67E-05	0.000351834
MPV17L2	198.5583398	-2.282133668	0.357840987	-6.377507748	1.80E-10	3.67E-09
MAST3	9.692081017	-4.001569288	1.110007226	-3.604993908	0.00031216	0.001372774
CCDC124	361.7783167	-1.905429149	0.264920557	-7.192454859	6.36E-13	2.21E-11
MAP1S	27.56569605	-1.154631189	0.521570295	-2.213759486	0.026845328	0.063385085
PGLS	382.1866661	-1.738555583	0.377269432	-4.608259874	4.06E-06	2.92E-05
MVB12A	26.93036899	-2.173101833	0.54926445	-3.956385371	7.61E-05	0.00039515
DDA1	614.5029375	1.198329932	0.281718782	4.253638765	2.10E-05	0.000125739
USE1	1205.999055	-2.436041692	0.219233163	-11.11164781	1.10E-28	3.56E-26
LOC121819588	97.81435062	-2.141125018	0.337209099	-6.349546983	2.16E-10	4.33E-09
AP1M1	187.9480532	-1.231529059	0.296211791	-4.15759634	3.22E-05	0.000184124
FAM32A	3131.349278	-1.714620672	0.186116465	-9.212622151	3.18E-20	3.71E-18
CIB3	727.8895979	-1.918577824	0.246450761	-7.784832202	6.98E-15	3.52E-13
HSH2D	55.43760469	-2.372989608	0.395835352	-5.994890543	2.04E-09	3.25E-08
LOC101119041	8.147415435	-2.951087236	1.055230008	-2.796629373	0.005163873	0.015872845
RASAL3	13.99781335	-2.362800616	0.75234206	-3.140593545	0.001686059	0.006002049
EPHX3	66.83821003	-1.25571678	0.364845236	-3.441779296	0.000577902	0.002364234
LOC121819590	21.03366088	-1.525238378	0.566350074	-2.693101758	0.007079066	0.02076069
LOC101115276	5.355479366	2.675273257	1.346549224	1.986762318	0.046948742	0.101217392
NDUFB7	2967.623308	-1.715900836	0.224948285	-7.627979179	2.38E-14	1.08E-12
TECR	446.1086191	-1.85559297	0.274048048	-6.771049769	1.28E-11	3.38E-10
PKN1	83.34112472	-2.268996945	0.3553708	-6.384871645	1.72E-10	3.51E-09
DDX39A	318.0761253	-2.349685715	0.273841283	-8.580465621	9.45E-18	7.71E-16
ADGRE5	65.38974332	-1.231220918	0.374789416	-3.285100555	0.00101946	0.003875185
LOC105610497	78.17154971	-3.915873459	0.456208834	-8.583510806	9.20E-18	7.55E-16
ADGRL1	14.93862901	-1.984067699	0.722547201	-2.74593507	0.00603387	0.018105468
PRKACA	30.66228402	1.305652445	0.496782399	2.628218003	0.008583349	0.024487713
MISP3	465.2202737	-1.920810462	0.318295772	-6.034671628	1.59E-09	2.61E-08
RFX1	39.65186572	-1.621014094	0.433009155	-3.743602357	0.000181401	0.000851841
LOC105610490	87.41838481	-1.778721993	0.352229153	-5.049899975	4.42E-07	4.03E-06
PODNL1	8.879884612	-1.919525738	0.976163143	-1.966398497	0.049252597	0.105341398
CC2D1A	64.97535544	-2.140172729	0.366558953	-5.838549874	5.27E-09	7.58E-08
ZSWIM4	90.71744912	-1.173537781	0.374284416	-3.135417164	0.001716099	0.006092816
C5H19orf53	489.820315	-1.999448278	0.221889862	-9.010994296	2.04E-19	2.13E-17
TRMT1	715.0483079	-1.826796916	0.317740609	-5.749334098	8.96E-09	1.21E-07
GADD45GIP1	966.6325514	-1.248366254	0.233485713	-5.34664944	8.96E-08	9.81E-07
FARSA	126.0750268	-1.103644679	0.302982299	-3.642604482	0.000269893	0.001202957
SYCE2	4015.830907	-1.525104853	0.187307922	-8.142233574	3.88E-16	2.41E-14
GCDH	45.05473378	-1.213544295	0.42177786	-2.877211941	0.00401206	0.0127844
KLF1	112.6664089	-2.084238105	0.298929775	-6.972333573	3.12E-12	9.43E-11
RNASEH2A	216.8105136	-1.619718385	0.277907912	-5.82825574	5.60E-09	7.99E-08
PRDX2	6735.916267	-1.344542253	0.204425996	-6.577158883	4.80E-11	1.13E-09
GET3	96.6235006	-1.606334607	0.329706368	-4.87201572	1.10E-06	9.21E-06
TRIR	221.6128411	-1.161983551	0.281817227	-4.123181406	3.74E-05	0.000209521
TNPO2	105.6861304	-1.042103086	0.348953276	-2.986368543	0.002823122	0.009414417
FBXW9	19.2177179	-2.458953504	0.764975626	-3.214420721	0.00130708	0.004825865
DHPS	419.2623882	-2.140159162	0.306936612	-6.972642158	3.11E-12	9.42E-11
WDR83	179.9405834	-1.023277213	0.336816072	-3.03808903	0.002380836	0.008121224
MAN2B1	53.4361484	-1.885769889	0.400666971	-4.70657685	2.52E-06	1.91E-05
LOC101106683	177.4559675	1.429990381	0.379460361	3.768484215	0.000164242	0.000779609
LOC101111096	10.03788335	2.415271585	1.090626847	2.214571916	0.026789461	0.063316867
LOC114114822	3.670933689	3.55084538	1.524229124	2.329600795	0.01982726	0.049555591
PIN1	319.7783213	-1.187525925	0.347876287	-3.413644359	0.000641002	0.002581328
SHFL	193.8214966	-3.036875966	0.291313556	-10.42476706	1.91E-25	4.17E-23
LOC101116228	1445.462682	-2.010108776	0.287208426	-6.998780659	2.58E-12	7.95E-11
EIF3G	2457.135611	-1.821358972	0.18113285	-10.05537635	8.70E-24	1.58E-21
DNMT1	53458.58513	1.578069187	0.204366776	7.721750182	1.15E-14	5.52E-13
MRPL4	209.0459294	-1.35055562	0.278037319	-4.857461666	1.19E-06	9.84E-06
FDX2	2076.07541	-1.660014529	0.207214154	-8.011105871	1.14E-15	6.65E-14
ATG4D	114.3034612	-1.21721014	0.323435923	-3.763373376	0.000167637	0.000794117
AP1M2	471.0577659	-1.108879558	0.350578575	-3.162998647	0.001561531	0.005617322
QTRT1	42.81914819	-1.743574815	0.439308495	-3.968907574	7.22E-05	0.000377467
YIPF2	64.00442321	-1.218870845	0.370480583	-3.289972269	0.001001973	0.003815664
LOC105609432	237.8552748	-1.708781634	0.281678905	-6.066416768	1.31E-09	2.19E-08
SPC24	552.403399	-2.841999576	0.340119186	-8.355893154	6.49E-17	4.60E-15
DOCK6	79.15562645	-2.844854516	0.37842264	-7.517664686	5.58E-14	2.36E-12
SWSAP1	1048.273398	-2.043660866	0.318870604	-6.409060092	1.46E-10	3.04E-09
ZNF653	44.35642596	-1.335525626	0.418265146	-3.19301199	0.001407971	0.005129779
ECSIT	428.4021027	-1.748933077	0.305990924	-5.715637092	1.09E-08	1.44E-07
ELOF1	1271.003582	-1.187000112	0.232463537	-5.106177631	3.29E-07	3.08E-06
ZNF557	614.3307869	1.135543897	0.204315431	5.55779802	2.73E-08	3.34E-07
INSR	147.9136924	-1.085131372	0.377923048	-2.871302449	0.004087842	0.012997206
PNPLA6	47.76027793	-1.705606109	0.401036736	-4.252992197	2.11E-05	0.000125983
CAMSAP3	18.40756001	-1.172817329	0.587730705	-1.995501204	0.045988243	0.099477851
XAB2	852.1339068	-2.718547623	0.247855301	-10.96828518	5.43E-28	1.62E-25
LOC101122597	919.7960025	-4.005576516	0.337372688	-11.87285354	1.64E-32	7.69E-30
STXBP2	112.6515163	-1.249877664	0.339621025	-3.680212866	0.000233039	0.001060594
TRAPPC5	475.0011911	-2.273102548	0.309445465	-7.345729078	2.05E-13	7.86E-12
EVI5L	116.8089694	-1.116425697	0.403386112	-2.767635435	0.005646458	0.017145729
PRR36	121.7442084	-1.801901444	0.298934227	-6.027752201	1.66E-09	2.70E-08
LRRC8E	21.85970405	-1.735500994	0.552557523	-3.140851263	0.001684576	0.005997907
CERS4	360.1956148	-1.54917656	0.331231534	-4.677020149	2.91E-06	2.17E-05
CD320	84.69584663	-1.080826418	0.408925936	-2.643086	0.008215417	0.023566925
NDUFA7	3205.500267	-1.889097766	0.296771539	-6.365495058	1.95E-10	3.92E-09
MARCHF2	90.15856119	-1.254154682	0.447048445	-2.805411127	0.005025244	0.015500004
ZNF414	139.9637436	-1.505924886	0.317353776	-4.745255919	2.08E-06	1.61E-05
MYO1F	16.33431929	-1.871229977	0.717640869	-2.607474097	0.009121297	0.025810687
SH2D3A	12.96480372	-2.591025956	0.913280165	-2.837054889	0.004553178	0.014230956
GPR108	81.69244969	-1.288338681	0.333097019	-3.867758065	0.000109841	0.000545947
DENND1C	85.07274602	-1.140031982	0.325280572	-3.504765054	0.00045701	0.001925884
LOC114114835	7.14191761	-4.18752267	1.334444714	-3.138026347	0.001700896	0.0060464
SLC25A23	17.90580925	-2.402556557	0.747948478	-3.212195263	0.001317248	0.004851007
GTF2F1	2062.557235	-1.084758793	0.242414478	-4.474810261	7.65E-06	5.14E-05
LOC101106323	1402.48588	-1.403884525	0.34806486	-4.033399192	5.50E-05	0.000296303
LOC105615221	9.64116297	1.538258495	0.776949571	1.979869161	0.047718232	0.102576984
LOC105609854	1167.425348	-2.44868888	0.271703314	-9.012362941	2.02E-19	2.12E-17
RANBP3	487.7228423	-1.18809901	0.239959877	-4.951240282	7.37E-07	6.39E-06
VMAC	102.6003232	-1.230780272	0.315027875	-3.906893227	9.35E-05	0.00047422
NDUFA11	2382.942116	-1.38113069	0.17847592	-7.738470774	1.01E-14	4.88E-13
LONP1	112.0929954	-1.213025794	0.299358122	-4.05208913	5.08E-05	0.000276214
MICOS13	1175.383906	-2.676196489	0.197643373	-13.5405324	9.01E-42	8.91E-39
LOC105615222	126.8669196	-1.143119432	0.278093636	-4.11055589	3.95E-05	0.000220197
PLIN3	12.48974777	-1.536217296	0.723161412	-2.124307617	0.033644429	0.076662431
FEM1A	80.55189729	-1.996159284	0.406475512	-4.91089678	9.07E-07	7.73E-06
PLIN5	4.848322663	-4.524149743	1.556390229	-2.906822248	0.003651206	0.011808878
HDGFL2	763.3790806	-2.416211695	0.275802827	-8.760648775	1.94E-18	1.76E-16
UBXN6	442.65952	-2.44823591	0.2847709	-8.597212392	8.17E-18	6.76E-16
MPND	122.2329306	-1.058080139	0.335149133	-3.157042748	0.00159378	0.00571145
STAP2	208.4931787	-1.339099815	0.300019657	-4.4633736	8.07E-06	5.38E-05
FSD1	199.8688402	-1.04571026	0.330319785	-3.165751211	0.00154683	0.005570844
SHD	115.5621364	-3.169357314	0.406484715	-7.796990144	6.34E-15	3.24E-13
YJU2	124.2228197	-1.562529252	0.318056562	-4.912740177	8.98E-07	7.66E-06
MAP2K2	257.086558	-2.041629559	0.327414352	-6.235614126	4.50E-10	8.42E-09
NMRK2	30.82069985	-2.762640517	0.537455626	-5.140220669	2.74E-07	2.61E-06
RAX2	8.554892698	-3.843699044	1.155257857	-3.327135168	0.000877438	0.003400027
MRPL54	1164.014123	-2.087303722	0.240145059	-8.691845391	3.57E-18	3.11E-16
TBXA2R	3.82578081	-3.227061031	1.559359767	-2.069478192	0.038501236	0.085711465
DOHH	60.31425313	-1.379134209	0.415630886	-3.318170656	0.000906091	0.003490886
SMIM24	33.31848588	-1.167444849	0.569540098	-2.049802733	0.040383685	0.089225183
LOC114114843	17.6882844	-1.295816386	0.640298766	-2.023768363	0.042993991	0.093977184
THOP1	204.8157474	-1.200168788	0.301164513	-3.985093651	6.75E-05	0.000355399
SGTA	673.8483855	-1.140745716	0.295257282	-3.863565056	0.000111744	0.000554088
SLC39A3	52.77635135	-2.308805531	0.467202419	-4.941767076	7.74E-07	6.68E-06
LINGO3	68.70409286	-1.776277628	0.421065153	-4.218533913	2.46E-05	0.00014502
LOC121819623	33.13981164	-2.292163792	0.552969816	-4.145187902	3.40E-05	0.000193147
OAZ1	6728.045788	1.20461245	0.249380252	4.830424375	1.36E-06	1.11E-05
AMH	11.03822787	-4.200432063	1.156353763	-3.632480126	0.00028071	0.001248207
IZUMO4	20.40309048	-1.669622475	0.574370416	-2.906874082	0.003650601	0.011808878
MOB3A	321.5425226	-1.019554367	0.340204715	-2.996884884	0.002727537	0.00913134
LOC114114848	13.85470123	-1.984628118	0.721414451	-2.751023516	0.005940938	0.017869443
CCNI2	1904.323672	1.328363335	0.305812605	4.343716752	1.40E-05	8.75E-05
KIF3A	11922.12206	1.269082432	0.265642146	4.777413711	1.78E-06	1.40E-05
LOC114114849	3.547589258	-4.050061614	1.674902581	-2.418087869	0.015602309	0.040534055
IRF1	54.45407064	-1.385301658	0.415130737	-3.337025024	0.000846803	0.00329287
LOC114108689	88.42197503	-1.889261603	0.382248967	-4.942489757	7.71E-07	6.66E-06
CSF2	193.0969058	1.987582385	0.366203108	5.427541009	5.71E-08	6.55E-07
FNIP1	2121.257534	1.008450372	0.227965878	4.423689988	9.70E-06	6.31E-05
MINAR2	95.85468325	-1.012352899	0.334525817	-3.0262325	0.002476218	0.008396249
CTXN3	11.61121563	1.590988738	0.736066951	2.161472862	0.030658831	0.070909167
MEGF10	127.6825966	-1.239155519	0.307482686	-4.030000959	5.58E-05	0.000300107
C5H5orf63	811.6998883	1.370618025	0.395371615	3.466657628	0.000526973	0.00218299
PHAX	14900.19039	1.182690735	0.189285228	6.248193535	4.15E-10	7.88E-09
PPIC	68.9593279	1.016983829	0.418714393	2.428824624	0.015147858	0.039522922
SNX24	168.3367426	1.159146404	0.335426724	3.455736588	0.000548791	0.002260409
SNX2	2755.526529	1.188056067	0.197799514	6.006364943	1.90E-09	3.04E-08
LOC101104237	477.6741921	-1.233534081	0.209479369	-5.888570732	3.90E-09	5.81E-08
SRFBP1	6353.354766	1.216589318	0.199714952	6.091628625	1.12E-09	1.91E-08
LOC114114860	383.4328923	-1.199559937	0.338069735	-3.548261832	0.000387783	0.001661369
DMXL1	4267.457749	1.043475777	0.215990716	4.831114029	1.36E-06	1.11E-05
DTWD2	817.9110632	1.368146083	0.218759132	6.254121021	4.00E-10	7.61E-09
ARL10	149.864912	-1.481100463	0.366385382	-4.042466042	5.29E-05	0.000286144
NOP16	839.2614597	1.018249387	0.214152525	4.754785816	1.99E-06	1.54E-05
CLTB	90.15061926	-1.826697997	0.342294728	-5.336623233	9.47E-08	1.03E-06
GPRIN1	10.90155938	-2.461279712	0.928660609	-2.650354378	0.008040738	0.023140549
TSPAN17	259.3051446	-1.269065614	0.284489574	-4.46085105	8.16E-06	5.44E-05
RAB24	56.52789815	-1.073226702	0.383719294	-2.796905753	0.005159458	0.015864468
MXD3	61.62328066	-1.182135081	0.399250224	-2.960887708	0.003067538	0.010130535
PRR7	27.73459873	1.051047319	0.52636313	1.996810299	0.045845794	0.099204002
DBN1	68.51996114	-1.386684481	0.378396379	-3.664634651	0.000247692	0.001116725
PDLIM7	355.7767105	-1.53154784	0.314247918	-4.873692875	1.10E-06	9.14E-06
LOC101102809	205.0709648	1.252601489	0.399247652	3.137404775	0.001704506	0.006056238
RMND5B	152.8568088	-2.172997752	0.356251755	-6.099612761	1.06E-09	1.83E-08
NHP2	613.9744079	-2.863202839	0.279754028	-10.23471532	1.39E-24	2.68E-22
LOC121819638	9144.558549	2.032457849	0.271567978	7.484158712	7.20E-14	2.98E-12
RACK1	3884.291655	-1.32498959	0.228438719	-5.800197074	6.62E-09	9.28E-08
SH3BP5L	272.4035009	1.144164666	0.321194978	3.562212188	0.000367743	0.001586723
ZNF672	12.93960397	-2.224026871	0.825013219	-2.695746952	0.0070231	0.020615877
ZNF692	33.22810967	-2.047167328	0.526036547	-3.891682697	9.96E-05	0.00050077
THEG	28.1369223	-2.686667106	0.609526269	-4.407795434	1.04E-05	6.75E-05
TPGS1	21.77797139	-2.2873247	0.686410744	-3.332297344	0.000861322	0.003343787
POLRMT	57.66067955	-1.599833185	0.41572895	-3.848260228	0.00011896	0.000583854
FSTL3	52.60526783	-1.118900721	0.381086276	-2.936082432	0.00332386	0.010858636
PALM	239.7791628	-2.121723814	0.289625176	-7.325757543	2.38E-13	9.01E-12
MED16	71.65958787	-1.821236405	0.369806077	-4.92484174	8.44E-07	7.23E-06
WDR18	118.1123489	-1.847258563	0.368205962	-5.016916489	5.25E-07	4.68E-06
GRIN3B	21.86533627	-1.314402807	0.620986408	-2.116636998	0.034290668	0.077889217
GPX4	8891.538104	-3.113140309	0.191811988	-16.23016545	3.09E-59	9.66E-56
SBNO2	29.84130649	-1.085536317	0.464906709	-2.334955155	0.019545764	0.048996175
ATP5F1D	812.2490132	-1.430414777	0.307951511	-4.644935081	3.40E-06	2.49E-05
LOC101117758	763.5992564	-1.965054002	0.196453077	-10.00266342	1.48E-23	2.56E-21
NDUFS7	1365.753598	-2.376038422	0.269260944	-8.824296552	1.10E-18	1.04E-16
GAMT	234.5626598	-1.899740497	0.262975772	-7.22401339	5.05E-13	1.79E-11
RPS15	5310.252274	-1.277099976	0.210436723	-6.068807561	1.29E-09	2.16E-08
APC2	35.30112409	-1.191243555	0.470837767	-2.53005098	0.011404595	0.031195265
C5H19orf25	31.30235395	-1.080382837	0.477100469	-2.264476578	0.023544819	0.056989508
REEP6	9.107595629	-1.973373699	0.89146722	-2.213624523	0.026854619	0.063399049
ADAMTSL5	45.12624658	-1.779232368	0.416894247	-4.267826626	1.97E-05	0.000118647
PLK5	46.93520671	1.258305693	0.457760385	2.748830469	0.005980831	0.017978697
MEX3D	103.2272388	1.400387222	0.329592511	4.248844183	2.15E-05	0.00012781
MBD3	82.95605054	-2.426098055	0.367032043	-6.61004428	3.84E-11	9.25E-10
LOC101119721	460.7295355	-2.28982797	0.22773786	-10.05466533	8.76E-24	1.58E-21
REXO1	240.6432289	-1.270432331	0.288798532	-4.399026281	1.09E-05	6.98E-05
KLF16	36.39177109	1.037809107	0.48931241	2.120953987	0.033925675	0.077172177
ABHD17A	524.5232345	-1.149616904	0.326434257	-3.521740992	0.000428723	0.001816461
SHROOM1	29.58808414	-1.255552714	0.488865782	-2.568297391	0.010219944	0.028399817
ZCCHC10	609.1330887	1.060304766	0.243495599	4.354513055	1.33E-05	8.36E-05
FSTL4	416.8440909	-1.706750064	0.227481372	-7.502812435	6.25E-14	2.62E-12
LOC106991156	30.69673219	-2.059608684	0.540173886	-3.81286237	0.000137367	0.000664303
C5H5orf15	512.933757	1.129621597	0.237208808	4.762140193	1.92E-06	1.49E-05
LOC105607070	125.0968376	-1.028579221	0.273366496	-3.762638204	0.00016813	0.000795827
VDAC1	6194.267362	1.348962552	0.204109646	6.60900932	3.87E-11	9.30E-10
TCF7	304.9719728	-1.01237995	0.251662994	-4.022760497	5.75E-05	0.000308339
SKP1	82822.37408	1.117894477	0.191223844	5.84599941	5.04E-09	7.29E-08
CDKN2AIPNL	4753.437942	-1.325305012	0.174649902	-7.588352445	3.24E-14	1.43E-12
C5H5orf24	3267.961508	1.004396071	0.252911731	3.971330502	7.15E-05	0.000374263
CATSPER3	118.0414164	-1.4811023	0.310785968	-4.765666569	1.88E-06	1.47E-05
LOC114114877	143.2212204	-2.287270785	0.296987104	-7.701582838	1.34E-14	6.40E-13
LOC101104574	320.9299566	-1.061947851	0.253143965	-4.195035231	2.73E-05	0.000159353
KLHL3	35.41152122	-1.410348362	0.472259883	-2.986381891	0.002822999	0.009414417
LOC105612521	30.91538444	-1.674581303	0.566207713	-2.957538839	0.003101057	0.010223252
KIF20A	2068.11217	1.23996998	0.186131032	6.661812207	2.70E-11	6.72E-10
GFRA3	21.01860399	-3.908333713	1.011273539	-3.864764142	0.000111197	0.00055181
CDC25C	3844.655011	1.225351522	0.217384191	5.636801435	1.73E-08	2.20E-07
ETF1	559.0903804	-1.16247274	0.241487179	-4.813807286	1.48E-06	1.19E-05
SLC23A1	89.7360712	-1.174999399	0.37639933	-3.121683026	0.001798204	0.006343543
MZB1	51.15577768	-1.661081305	0.399399918	-4.158942527	3.20E-05	0.000183098
SPATA24	940.8852266	-1.375474188	0.228759586	-6.012749948	1.82E-09	2.94E-08
DNAJC18	3277.34368	-1.012723157	0.177915224	-5.692166955	1.25E-08	1.64E-07
PSD2	15.87161751	-1.447588772	0.695199543	-2.082263698	0.03731839	0.0835039
PFDN1	27700.86134	-1.510135951	0.238795565	-6.323969848	2.55E-10	5.04E-09
EIF4EBP3	30.47874406	-3.949172639	0.65617948	-6.018433611	1.76E-09	2.86E-08
SRA1	949.9859442	-1.038503306	0.188896418	-5.497739552	3.85E-08	4.58E-07
NDUFA2	2733.639765	-2.487053498	0.254704065	-9.764482927	1.60E-22	2.44E-20
WDR55	44.77770734	-1.153286069	0.40356927	-2.857715281	0.004267031	0.013480199
HARS1	285.0478833	-1.090540477	0.2313521	-4.713769527	2.43E-06	1.85E-05
LOC101122600	1185.168747	-1.821400908	0.215833918	-8.43890028	3.20E-17	2.35E-15
LOC114114886	42.61518681	2.311630776	0.507144633	4.558129235	5.16E-06	3.62E-05
PCDHB7	37.60036654	1.726768773	0.525720946	3.284572903	0.001021371	0.003880093
HDAC3	3362.280032	1.126789174	0.261495824	4.309014031	1.64E-05	0.000100696
FCHSD1	46.77003239	-2.197583884	0.449756618	-4.886162413	1.03E-06	8.63E-06
NR3C1	525.6235072	-1.263666782	0.221912418	-5.694439239	1.24E-08	1.62E-07
YIPF5	10247.98635	1.57467333	0.248649906	6.332893314	2.41E-10	4.78E-09
POU4F3	43.54645535	-1.069834539	0.419730599	-2.548860012	0.010807567	0.029800714
STK32A	90.27076634	-1.084808056	0.321937002	-3.369628368	0.000752696	0.002966862
JAKMIP2	166.498089	1.288704688	0.264063178	4.880289243	1.06E-06	8.87E-06
LOC121819653	123.3012403	1.183313855	0.310246229	3.814111962	0.000136673	0.000661799
LOC101116828	62932.384	1.000351669	0.262811988	3.806339568	0.000141039	0.000681004
SPINK7	149.8196877	-1.277479365	0.280709683	-4.550891691	5.34E-06	3.73E-05
SH3TC2	3.866831954	-3.20346949	1.49147396	-2.14785479	0.031725293	0.073051815
ABLIM3	36.8382902	-1.121541347	0.506521381	-2.214203365	0.026814792	0.063328911
LOC105606707	893.3291097	-1.121761967	0.250340521	-4.480944446	7.43E-06	5.01E-05
IL17B	31.24970957	-2.191387741	0.502828149	-4.358124634	1.31E-05	8.23E-05
PPARGC1B	22.53576573	-1.220122495	0.540936601	-2.255573928	0.024097328	0.058117084
PDE6A	11.23444271	-2.158628978	0.917645736	-2.352355481	0.018654937	0.047108985
SLC26A2	489.9412571	1.056304802	0.224803008	4.698801912	2.62E-06	1.97E-05
CDX1	79.94097922	-1.909068694	0.370608297	-5.151176349	2.59E-07	2.49E-06
SLC6A7	29.96704879	-1.244389958	0.509145427	-2.444075686	0.01452238	0.038156044
LOC114115102	17.64648143	-2.097453117	0.658264518	-3.1863378	0.001440863	0.005228312
TCOF1	374.2571421	-1.018329816	0.246218938	-4.1358712	3.54E-05	0.000199822
CD74	5.331833522	3.474967308	1.644760628	2.112749569	0.034622208	0.078499858
SYNPO	42.27558957	-1.17095085	0.477549127	-2.452000816	0.014206434	0.037493804
LOC121819726	282.328719	-1.613943248	0.248493481	-6.494911822	8.31E-11	1.84E-09
TNIP1	63.48087631	-1.409778923	0.380833397	-3.701825876	0.000214054	0.000983002
GM2A	16.15162301	2.204214247	0.856758613	2.572736607	0.010089796	0.028102447
ATOX1	1986.742687	-1.198448122	0.226671482	-5.287158794	1.24E-07	1.30E-06
FAM114A2	10745.84387	1.1654848	0.192848406	6.043528289	1.51E-09	2.49E-08
LOC114114900	20.42469158	-1.376436192	0.700384792	-1.965257109	0.049384487	0.105499647
LOC121819663	4.752170873	-2.892910194	1.312899272	-2.203451747	0.027562924	0.064802378
LOC101111631	149.8259697	-2.501383957	0.324721589	-7.70316493	1.33E-14	6.34E-13
LOC121819667	4889.44685	-1.507585933	0.218086904	-6.912776062	4.75E-12	1.39E-10
UBLCP1	10110.94051	1.496648367	0.19979404	7.49095601	6.84E-14	2.84E-12
CCNJL	210.5653573	-1.203436347	0.233889046	-5.145330094	2.67E-07	2.56E-06
SLU7	3952.690692	1.484704788	0.188530949	7.87512497	3.40E-15	1.84E-13
LOC114114960	11.60447114	-1.648701517	0.766323114	-2.151444328	0.031441146	0.072522028
GABRG2	333.4063062	1.201376827	0.293732151	4.090041969	4.31E-05	0.000238693
NUDCD2	12057.69934	1.301312995	0.23554961	5.524581397	3.30E-08	3.97E-07
HMMR	24735.87792	1.443977667	0.195896855	7.371112044	1.69E-13	6.59E-12
MAT2B	22035.90862	1.156644844	0.223475134	5.175720549	2.27E-07	2.21E-06
LOC121819670	287.1847462	1.053685237	0.311682186	3.380639911	0.000723172	0.002861301
LOC105606740	2.379194067	4.899127699	1.987457796	2.465022256	0.013700474	0.036321827
FAM151B	230.006653	1.03703263	0.289574798	3.581225433	0.000341986	0.001488255
ANKRD34B	41.51512075	1.26335016	0.457551344	2.761111245	0.005760505	0.01743003
MSH3	1142.192502	1.006574018	0.224109006	4.49144832	7.07E-06	4.79E-05
ZCCHC9	461.5534651	1.204720768	0.25909482	4.649729274	3.32E-06	2.44E-05
ATG10	162.1680413	-1.049666207	0.276626704	-3.794522336	0.000147928	0.000709525
XRCC4	2790.916443	1.314503062	0.240777972	5.459399178	4.78E-08	5.61E-07
VCAN	6407.879256	1.413090354	0.216779892	6.518549025	7.10E-11	1.61E-09
LOC121819702	1808.719033	1.082189365	0.243792203	4.438982667	9.04E-06	5.94E-05
LOC121819703	32.82026879	1.37482392	0.468709728	2.933209699	0.003354772	0.010950098
LYSMD3	465.7632195	1.737045525	0.255890828	6.788228944	1.14E-11	3.04E-10
ARRDC3	108.5160385	1.4560074	0.328138288	4.437176196	9.11E-06	5.98E-05
FAM172A	1860.821599	1.012867212	0.194205171	5.215449247	1.83E-07	1.83E-06
SLF1	14126.9841	1.454434254	0.184125412	7.899150025	2.81E-15	1.55E-13
LOC101122786	39.36266079	-1.246047654	0.479077159	-2.600933126	0.009297058	0.026228988
RFESD	87.6412787	-1.044562584	0.307970467	-3.391762184	0.000694447	0.002762195
GLRX	20268.34221	-1.195887094	0.1862305	-6.421542632	1.35E-10	2.81E-09
LOC121819683	124.854371	-1.754253363	0.359013715	-4.886312951	1.03E-06	8.63E-06
PCSK1	139.002495	3.35209653	0.857159007	3.910705599	9.20E-05	0.000467681
RIOK2	2313.58969	1.962575502	0.262446401	7.478005019	7.55E-14	3.09E-12
LOC121819705	5.697001704	3.143213301	1.211566727	2.594337753	0.009477333	0.026669469
LOC121819738	130.9916005	-1.061225264	0.265070043	-4.003565436	6.24E-05	0.00033135
LOC121819706	19.44949917	1.236601023	0.598124889	2.067462911	0.038690556	0.08602075
ST8SIA4	24.97142026	1.53431702	0.780295212	1.966328892	0.049260632	0.105341398
PPIP5K2	12325.09827	1.002418971	0.198814042	5.041992822	4.61E-07	4.16E-06
NUDT12	629.5501362	1.343030391	0.206502262	6.503707897	7.84E-11	1.75E-09
LOC105609312	84.07928533	-1.791540822	0.3465529	-5.169602742	2.35E-07	2.28E-06
LOC105615331	58.34103171	1.607296142	0.627081484	2.563137619	0.010373092	0.028766604
STARD4	302.0995229	1.780257287	0.265739324	6.699261735	2.09E-11	5.30E-10
NPY1R	11.75550636	2.403415912	0.976601113	2.461000585	0.013855014	0.036682666
NAF1	830.5541965	1.257875454	0.225677407	5.573776618	2.49E-08	3.07E-07
MAD2L1	28451.20271	1.278046534	0.218283023	5.854997407	4.77E-09	6.94E-08
LOC114115237	1064.478298	1.465895838	0.313419218	4.67710897	2.91E-06	2.17E-05
LOC114115414	7724.065507	1.213712926	0.295455815	4.107933795	3.99E-05	0.000222381
USP53	6580.79244	1.354550275	0.233079946	5.811526479	6.19E-09	8.75E-08
LOC101116481	521.2525714	1.299586945	0.363536473	3.574846106	0.000350434	0.001519383
UGT8	53.41349518	1.148925918	0.433001046	2.653402178	0.007968486	0.022978643
ZGRF1	5834.718764	1.228401085	0.199104172	6.169640102	6.84E-10	1.23E-08
LOC121819869	329.6449613	-1.440379188	0.223315633	-6.44997023	1.12E-10	2.38E-09
LOC121819865	14.98885895	-2.183882207	0.808966468	-2.699595465	0.006942383	0.020407651
GAR1	2432.396966	2.254112995	0.235126648	9.586803601	9.09E-22	1.33E-19
CASP6	5088.372383	1.889726946	0.231433178	8.165324281	3.21E-16	2.01E-14
SEC24B	808.9397816	-1.000004319	0.208015426	-4.807356552	1.53E-06	1.22E-05
OSTC	7695.360272	1.24298638	0.233490329	5.323502632	1.02E-07	1.09E-06
RPL34	1164.489196	-1.118822241	0.228572676	-4.894820586	9.84E-07	8.31E-06
LEF1	2505.506509	1.214025975	0.213911781	5.675358177	1.38E-08	1.78E-07
TBCK	628.1752108	1.063722324	0.222056268	4.790327855	1.67E-06	1.32E-05
INTS12	6573.621274	1.22478189	0.21734142	5.635289805	1.75E-08	2.22E-07
PPA2	404.6394701	1.145747896	0.284348895	4.029373481	5.59E-05	0.000300823
SLC39A8	28.648809	1.099254011	0.483386268	2.274069589	0.022961803	0.055794091
H2AZ1	1232.619919	1.564769055	0.274784719	5.694527196	1.24E-08	1.62E-07
DNAJB14	346.2804102	1.338946209	0.257685004	5.196057939	2.04E-07	2.01E-06
LOC114115281	57.24974295	1.867961494	0.50116558	3.727234209	0.000193593	0.000902055
EIF4E	71855.20407	1.324970312	0.238787002	5.548753911	2.88E-08	3.51E-07
SMARCAD1	14311.89205	1.133431604	0.180129954	6.292299414	3.13E-10	6.09E-09
SNCA	13406.36955	1.030553232	0.209217213	4.925757395	8.40E-07	7.20E-06
NAP1L5	5.315760404	3.041048443	1.365012068	2.227854621	0.025890211	0.061579023
PYURF	326.4434873	1.930488367	0.299749534	6.440338169	1.19E-10	2.51E-09
SPP1	784.4427117	5.700681825	1.069981732	5.327830985	9.94E-08	1.07E-06
NCAPG	16666.37361	1.063043094	0.195143836	5.447484883	5.11E-08	5.95E-07
LOC106991210	16.09051542	-1.730394561	0.75230725	-2.300116821	0.021441603	0.052714115
LOC101104829	2.277786568	4.829497097	1.949552672	2.477233452	0.013240527	0.035281167
LOC101105132	318.2142563	1.193056955	0.223637916	5.334770489	9.57E-08	1.04E-06
PPARGC1A	1489.422883	1.290862502	0.198427268	6.505469302	7.75E-11	1.73E-09
PI4K2B	1378.065286	1.213074186	0.25103664	4.832259489	1.35E-06	1.10E-05
RBPJ	4521.095037	1.178127424	0.189809951	6.206879148	5.40E-10	9.96E-09
LOC121819825	179.1420174	-1.654391573	0.26289731	-6.292919374	3.12E-10	6.08E-09
C6H4orf19	45.21878155	-1.077306306	0.480814752	-2.240584968	0.025052971	0.059967123
KLHL5	2001.902951	1.036593068	0.22556844	4.595470311	4.32E-06	3.09E-05
WDR19	3272.298048	1.067491403	0.197773262	5.397551684	6.76E-08	7.61E-07
LOC101110238	12.60194199	1.483283167	0.755611524	1.963023486	0.049643445	0.105956423
N4BP2	5052.755979	1.069104041	0.243034848	4.398974253	1.09E-05	6.98E-05
LOC114115305	27.87322144	2.16776363	0.510335959	4.247718769	2.16E-05	0.000128412
RBM47	13.48866838	1.975174655	0.776756926	2.542847819	0.010995311	0.030256439
GNPDA2	11547.03113	1.102126207	0.231023027	4.770633572	1.84E-06	1.44E-05
GABRG1	10524.46588	1.643753659	0.242276911	6.784607128	1.16E-11	3.10E-10
ATP10D	25234.4528	1.062423103	0.165721037	6.410912699	1.45E-10	3.00E-09
NIPAL1	52.52936585	-1.545789846	0.466833363	-3.311224019	0.000928888	0.003567736
SLC10A4	20.75125692	-1.809462377	0.68128864	-2.655940919	0.007908747	0.022826691
ZAR1	5041.997929	-1.7752352	0.258154414	-6.876640899	6.13E-12	1.75E-10
OCIAD2	45.79612957	1.476781803	0.435693679	3.389495588	0.000700213	0.002782774
SGCB	362.7115134	1.554622794	0.276644824	5.619562191	1.91E-08	2.41E-07
PDGFRA	14.3837335	3.945832202	1.040598485	3.791887321	0.000149507	0.000716549
NMU	20.03295995	1.202470188	0.560265387	2.146251074	0.031852953	0.073273888
CEP135	5277.80584	1.185707613	0.209190715	5.668069991	1.44E-08	1.85E-07
AASDH	2007.42574	1.050486796	0.19874546	5.285588899	1.25E-07	1.30E-06
PAICS	5671.386717	1.142199371	0.192448874	5.935079515	2.94E-09	4.54E-08
PPAT	401.4358182	1.142220542	0.228266242	5.00389602	5.62E-07	4.98E-06
IGFBP7	202.7199044	1.35895068	0.38642774	3.516700642	0.000436946	0.001848801
CENPC	12102.60474	1.085484688	0.211596975	5.129963166	2.90E-07	2.75E-06
STAP1	23.12784205	1.251524169	0.609503735	2.053349465	0.040038697	0.088598474
TMPRSS11D	39.79549676	1.4823906	0.685312346	2.163087545	0.030534447	0.070661741
MOB1B	761.1235688	1.588280742	0.263426442	6.029314033	1.65E-09	2.68E-08
SLC4A4	3202.349625	1.132587323	0.205988144	5.498313166	3.83E-08	4.57E-07
LOC114115375	2309.593471	1.883546638	0.239323679	7.870289499	3.54E-15	1.90E-13
NPFFR2	200.7546819	1.033666443	0.41322766	2.50144543	0.01236875	0.033389936
LOC101102731	38.68499313	-1.435967342	0.516554656	-2.779894295	0.00543766	0.01661109
RASSF6	6.664103156	2.737679903	1.102500712	2.483154772	0.013022449	0.034814287
EREG	28.56772747	6.605256903	1.209734342	5.460088774	4.76E-08	5.59E-07
AREG	35.09019815	1.766155095	0.448235371	3.94024035	8.14E-05	0.000420272
RCHY1	4597.153874	1.47873048	0.234390938	6.308821032	2.81E-10	5.51E-09
ODAPH	382.5466112	1.060475978	0.256116949	4.140592733	3.46E-05	0.000196581
LOC114115332	732.4359698	1.143266439	0.233825337	4.889403581	1.01E-06	8.52E-06
SDAD1	8883.525301	1.156868847	0.177196352	6.528739649	6.63E-11	1.52E-09
CXCL10	530.4234571	1.264098618	0.266266408	4.747495669	2.06E-06	1.60E-05
ART3	6342.744879	1.338984864	0.258265297	5.184532641	2.17E-07	2.13E-06
SCARB2	943.5482663	1.054601392	0.286364964	3.682717945	0.00023076	0.001051242
SHROOM3	1097.783835	-2.09855964	0.256896714	-8.168884703	3.11E-16	1.96E-14
PRDM8	18.45907058	-1.202722143	0.592281958	-2.030658078	0.042289692	0.09269013
CFAP299	80.79493873	-1.124496872	0.321305886	-3.499770536	0.000465659	0.001958374
BMP3	14.89614899	-1.53310262	0.708780038	-2.16301608	0.030539943	0.070661741
TMEM150C	161.7690554	1.076338867	0.376869955	2.855995424	0.004290213	0.013535219
LOC101116315	231.5846193	1.723638944	0.243641486	7.074488729	1.50E-12	4.82E-11
THAP9	22383.52232	1.278291352	0.240942047	5.305389283	1.12E-07	1.18E-06
PLAC8	119.1565804	1.103027755	0.437344108	2.522104987	0.011665489	0.0317874
SLC10A6	47.50408447	-1.121386506	0.47392948	-2.366146341	0.017974338	0.045648109
LOC105612688	177.1354651	-1.525698671	0.290519994	-5.251613331	1.51E-07	1.54E-06
LOC101122787	947.7620351	1.627038475	0.231628613	7.024341468	2.15E-12	6.76E-11
LOC101112981	105.0096224	-2.172420158	0.501963981	-4.327840722	1.51E-05	9.33E-05
TMEM128	6813.898817	2.519634302	0.25175523	10.00826993	1.40E-23	2.44E-21
WDR1	165.513018	-1.144226094	0.266262051	-4.297368286	1.73E-05	0.000105581
CPEB2	562.3668573	1.577195199	0.347121267	4.543643238	5.53E-06	3.85E-05
LOC114115250	4.2375924	3.130996517	1.395835797	2.243098023	0.024890494	0.059673107
LOC105614340	17.9946265	1.419454871	0.662417866	2.142839051	0.032126024	0.073775527
LOC101117587	73.90883059	-1.210932238	0.375269856	-3.226830559	0.001251696	0.004646045
BLOC1S4	8.410627081	2.101836589	0.904454336	2.323872532	0.020132327	0.050145223
LOC121819851	24.72238513	-2.019777325	0.539663932	-3.742657617	0.000182084	0.000853941
ABLIM2	64.96073547	-1.375532198	0.362415385	-3.79545752	0.000147371	0.000707036
HTRA3	2.970228064	5.21609717	2.088946417	2.496999026	0.01252493	0.03375332
LOC114115253	10.81394381	-2.287404516	0.875112226	-2.613841344	0.00895306	0.025415051
TRMT44	28.24951052	-1.352395067	0.538811472	-2.509959674	0.012074495	0.032722596
LRPAP1	114.7141579	-1.363353007	0.363591551	-3.749682865	0.000177058	0.00083412
GRK4	79.5379128	-1.347663565	0.322027137	-4.184937888	2.85E-05	0.000165676
SH3BP2	7.096831478	-3.511742502	1.244661282	-2.821444319	0.004780794	0.014828831
TNIP2	14.96895906	-2.362091643	0.720244629	-3.279568565	0.001039659	0.003944782
NSD2	130.041798	-1.11378732	0.281605246	-3.955136977	7.65E-05	0.00039689
LOC114115364	16.65092776	-1.448202324	0.675818372	-2.142886882	0.032122183	0.073775527
NKX1-1	51.99346296	-1.708335663	0.502218267	-3.401580098	0.000669975	0.002679614
UVSSA	63.72454013	-1.078734359	0.376406733	-2.865874239	0.004158594	0.013184211
MAEA	701.5751076	-1.267396887	0.2931717	-4.323053311	1.54E-05	9.52E-05
RNF212	238.5004581	-1.778205636	0.33374559	-5.328027359	9.93E-08	1.07E-06
LOC114115366	15.56952912	-1.848523793	0.65303306	-2.830674138	0.004645002	0.014467382
DGKQ	5.139693411	-2.503649316	1.232106533	-2.032007176	0.042152929	0.092405756
TMEM175	13.71534937	-1.410570769	0.677125047	-2.083176181	0.037235167	0.083347476
GAK	188.9923677	-1.393528668	0.311695519	-4.470801095	7.79E-06	5.23E-05
CPLX1	116.534623	-1.296948573	0.336839107	-3.850350349	0.000117949	0.000579838
SLC49A3	9.478500632	-2.404044682	0.865106314	-2.778900864	0.005454317	0.016652932
ATP5ME	949.7683934	-1.688168522	0.249663022	-6.761788374	1.36E-11	3.57E-10
TMEM271	78.16046011	-1.261924844	0.400061416	-3.154327793	0.001608683	0.005756068
LOC101103400	94.07206952	1.480680254	0.305576841	4.845525101	1.26E-06	1.04E-05
LOC121819929	7.513225838	-2.274174345	1.00831011	-2.255431462	0.02410626	0.058123696
DCP2	3449.042533	1.437559454	0.198689439	7.235208166	4.65E-13	1.66E-11
LOC105611988	25.45871058	-2.217296863	0.590754549	-3.753330158	0.000174501	0.000823517
LOC114115686	11.73577405	1.597405837	0.766434174	2.084204868	0.037141536	0.083177551
CDO1	83776.00908	1.417095278	0.194294133	7.293556703	3.02E-13	1.12E-11
AP3S1	3107.333109	1.180649087	0.199156464	5.928248894	3.06E-09	4.69E-08
LOC114115920	6.383407253	2.160384086	1.044581423	2.068181608	0.038622949	0.085926571
POLK	632.1580204	1.344431331	0.262678152	5.118169595	3.09E-07	2.91E-06
LOC114115962	2.315860808	-4.481778754	1.91555165	-2.339680454	0.019300245	0.048484282
POC5	4571.979477	1.219426953	0.187239325	6.512664755	7.38E-11	1.66E-09
F2R	90.36145998	1.08026638	0.396236878	2.726314585	0.006404592	0.019043615
LOC101106776	64.32600454	3.59425409	0.555546943	6.469757656	9.82E-11	2.13E-09
LOC121819934	238.7624832	-1.887548694	0.313830584	-6.014546678	1.80E-09	2.92E-08
SCAMP1	4004.923825	1.091511296	0.235710649	4.630725429	3.64E-06	2.65E-05
LOC121819938	508.6657496	-1.893336958	0.231672426	-8.172474343	3.02E-16	1.92E-14
DMGDH	420.9903083	1.265516788	0.221912784	5.702766476	1.18E-08	1.55E-07
[truncated: 3,072 more rows]
