# Supplementary material for: Identification of unique transcriptomic signatures through integrated multispecies comparative analysis and WGCNA in bovine oocyte development
Source: BMC Genomics. 2023 May 18;24:265. doi: 10.1186/s12864-023-09362-w (PMC10193610; doi:10.1186/s12864-023-09362-w)
Supplement: Supplementary file 1 — Additional file 1. [file 12864_2023_9362_MOESM1_ESM.zip › Table S3.csv]

DEGs of pig : MII vs GV
GENE	baseMean	log2FoldChange	lfcSE	stat	pvalue	padj
LOC100125545	92.88804502	-1.767825818	0.745818932	-2.370315022	0.017772935	0.076287556
PDE10A	59.68721655	-9.33735582	1.73579858	-5.379285321	7.48E-08	3.20E-06
LOC106506356	27.32869834	-7.237549537	2.4205792	-2.990007324	0.002789708	0.018362119
AGPAT4	211.8885598	-2.321307027	1.097195989	-2.115672178	0.034372698	0.122807283
ACAT2	34.61853487	-7.584062562	3.115623161	-2.434204064	0.014924578	0.066597469
SERAC1	113.2444637	-7.321440206	1.708328381	-4.285733521	1.82E-05	0.000332862
SYNJ2	2354.70672	1.478674739	0.721205928	2.050280899	0.040337027	0.136402179
LOC110259912	27.29470742	-8.208162061	3.731628017	-2.199619582	0.027833897	0.105903866
SCAF8	11288.09066	1.396750281	0.499562028	2.795949657	0.005174746	0.029518148
MTRF1L	11.0692802	-6.907264701	2.982112479	-2.316232117	0.020545598	0.084598144
SF3B5	11.23131127	-6.927525892	3.458437028	-2.003079957	0.045168707	0.147754105
VTA1	1301.680984	-1.583013058	0.298730417	-5.299135837	1.16E-07	4.63E-06
REPS1	7383.240684	1.363464611	0.333741998	4.085385173	4.40E-05	0.000665034
CCDC28A	221.0339209	3.759506298	1.088967703	3.452357942	0.00055571	0.005113383
IFNGR1	522.2348029	-12.46633554	1.792318676	-6.955423558	3.52E-12	4.81E-10
LOC106508844	222.4862138	3.901519545	1.293326189	3.016655487	0.002555801	0.01717784
MAP7	187.8068583	1.517232571	0.772654951	1.96366123	0.049569392	0.157253118
LOC106506526	174.4194465	-2.321937295	1.001400966	-2.318688891	0.020411911	0.08414373
RPS12	44.40766484	-3.366502222	1.029450523	-3.270193319	0.00107474	0.008711433
MED23	3160.798511	1.085637144	0.259228449	4.187955248	2.81E-05	0.00046988
ARHGAP18	37130.32871	1.250570343	0.224585696	5.568343697	2.57E-08	1.22E-06
NCOA7	500.4070322	1.965834706	0.817925732	2.403439125	0.016241671	0.071067983
LOC106506546	242.0929335	2.112234572	1.074725901	1.965370492	0.049371372	0.156762799
FAM184A	2763.379545	1.286117322	0.53941596	2.38427747	0.017112694	0.074100226
ASF1A	7873.949186	-1.590701048	0.228311274	-6.96724703	3.23E-12	4.54E-10
DCBLD1	15941.4276	1.4722223	0.200844764	7.33015026	2.30E-13	4.36E-11
VGLL2	16.14113659	-7.450996787	2.679581913	-2.780656472	0.005424911	0.030638289
PHF3	29943.20123	2.074424902	0.408846547	5.073847189	3.90E-07	1.25E-05
ADGRB3	177.8304666	-4.168612281	1.658959268	-2.512787602	0.011978143	0.056622916
LOC100511846	1272.797402	1.990110879	0.311337418	6.39213524	1.64E-10	1.45E-08
DPPA5	65.93223379	-2.182908503	0.984158983	-2.218044586	0.026551793	0.102309671
OOEP	143.8399479	-2.176004466	1.023951225	-2.125105584	0.033577804	0.120660667
CEP162	5599.958645	2.336591049	0.482176366	4.845926126	1.26E-06	3.33E-05
ZNF292	956.5250092	2.969361508	0.74083765	4.008113666	6.12E-05	0.000883075
SMIM8	24.98322842	-4.805027009	2.196380542	-2.187702412	0.028691286	0.108304325
AKIRIN2	19458.5538	1.436717879	0.355353296	4.043068957	5.28E-05	0.000782019
PM20D2	1732.827866	1.371458951	0.570858775	2.40244875	0.016285716	0.071231907
RRAGD	271.4416928	-2.597522909	0.897072924	-2.895553796	0.003784901	0.023443858
MDN1	2782.804846	1.837165632	0.745524232	2.464260119	0.013729643	0.062634262
CASP8AP2	37425.69135	1.522628489	0.364926009	4.17243071	3.01E-05	0.000497118
MAP3K7	1242.408859	1.289196918	0.437930628	2.943838213	0.003241694	0.020731898
LOC110260379	38.38174167	-8.700792266	2.416070525	-3.60121618	0.000316732	0.003295536
MANEA	2236.158693	2.593117274	0.629775605	4.117525756	3.83E-05	0.000601565
LOC110256961	368.245462	-3.899060543	1.153972096	-3.378817007	0.000727984	0.006332412
UFL1	10300.10756	1.578389877	0.31849229	4.955818164	7.20E-07	2.13E-05
GPR63	2578.409881	1.021048827	0.474857283	2.150222529	0.031537617	0.11556673
KLHL32	2149.402335	1.384995602	0.464273962	2.983142965	0.002853047	0.018620519
LOC106508906	15.98840031	4.792067554	2.239203247	2.140077083	0.032348538	0.117503702
LIN28B	220.8468959	-2.09152382	0.963712421	-2.170277952	0.029985796	0.111705613
LOC110260408	920.6642948	-2.060589486	0.984137982	-2.093801401	0.036277675	0.127083433
PRDM1	128.4337587	-4.621921502	1.996415027	-2.315110556	0.020606882	0.084721533
LOC110260421	22.70102281	-7.94180941	3.9084729	-2.031946904	0.042159031	0.140701327
BEND3	509.1079866	-3.116716909	1.455339101	-2.141574363	0.032227749	0.117182953
CD164	19362.60404	1.317470887	0.386139081	3.411907661	0.0006451	0.00575959
SMPD2	10.33950104	-6.807999803	3.446450994	-1.975365329	0.048226704	0.154259878
ZBTB24	72.57401366	-4.266813991	1.678435985	-2.542136865	0.011017702	0.053083138
LOC102157516	21.44097588	-7.860323438	3.847323107	-2.043062987	0.041046203	0.138195696
GTF3C6	1260.922418	-2.713706311	0.48481366	-5.59742131	2.18E-08	1.05E-06
REV3L	4136.280129	1.987910598	0.508550873	3.908970965	9.27E-05	0.001230674
HDAC2	12439.03994	-1.071820351	0.409652498	-2.616413558	0.008885886	0.044994934
LOC110259440	36.7487576	-8.637454809	3.589634963	-2.406220939	0.016118513	0.070671974
DSE	83.99918493	2.143769813	1.006416262	2.130102518	0.03316315	0.11965937
RWDD1	720.2149116	-3.438472184	0.631507105	-5.44486698	5.18E-08	2.34E-06
PGM3	86.4537681	-5.048574009	1.629376765	-3.098469376	0.001945231	0.013839146
UBE3D	520.8272464	1.313561033	0.33943787	3.869812856	0.000108919	0.001383347
IBTK	19857.63221	1.262284669	0.217319875	5.808417965	6.31E-09	3.59E-07
TENT5A	40.61062827	-8.782091466	2.170080644	-4.046896362	5.19E-05	0.000773281
ELOVL4	1878.14898	1.117540581	0.366015301	3.053261919	0.002263683	0.015592177
LCA5	3001.606672	2.235074052	0.484507931	4.613080423	3.97E-06	9.00E-05
IRAK1BP1	25.73479292	-8.123551039	3.782915353	-2.147431354	0.031758957	0.116181092
COX7A2	7.816711228	-6.404594216	3.083731554	-2.076897455	0.037811025	0.130511355
CD109	692.5433386	2.531618746	1.079481221	2.34521796	0.01901596	0.079973454
SLC17A5	12273.41284	1.200468394	0.229563578	5.229350432	1.70E-07	6.22E-06
EEF1A1	27946.51193	-2.189693116	0.180542882	-12.12838243	7.47E-34	2.69E-30
MTO1	169.4246002	-3.307989253	1.57407974	-2.101538549	0.035593718	0.125538357
EPG5	1595.415241	-2.188181571	0.890831754	-2.456335397	0.014036209	0.06347088
HAUS1	393.4057329	-4.525023704	0.633311969	-7.145015294	9.00E-13	1.45E-10
C1H18orf32	144.809635	-1.571488013	0.787356664	-1.995903615	0.045944415	0.149658193
RPL17	295.6455122	-2.119785341	0.669060181	-3.168302942	0.001533317	0.01149828
MBD1	235.1640747	-3.57934345	1.17421977	-3.048273876	0.002301601	0.015803058
SKA1	1436.519605	-3.62397559	0.876572318	-4.134257399	3.56E-05	0.000568349
MAPK4	2186.718424	1.960772718	0.773053637	2.53639932	0.011199894	0.053744592
ME2	38351.12959	1.154742051	0.202898984	5.691216525	1.26E-08	6.56E-07
DCC	6295.976232	1.494565007	0.363358187	4.113200308	3.90E-05	0.000609304
LOC106508959	3388.109605	-5.149572359	0.788989756	-6.526792418	6.72E-11	6.73E-09
MBD2	69.70170438	1.997058611	0.795155591	2.511531874	0.012020843	0.056673515
POLI	874.5784977	-1.654280462	0.42824524	-3.862927848	0.000112036	0.001416288
LOC110256985	661.3531813	-3.016086809	1.433979658	-2.103298183	0.035439712	0.125160942
ONECUT2	24529.35833	1.402565699	0.517069152	2.712530216	0.006677169	0.035947089
NARS1	1408.296588	-1.707703727	0.607666324	-2.810265535	0.004950064	0.028613592
SNX22	8.019143751	-6.440320485	3.153349704	-2.042374329	0.041114414	0.138339265
HERC1	4057.790724	1.965971907	0.602073568	3.26533502	0.001093347	0.008822599
LOC110260967	38.57885281	-7.738151095	2.015271793	-3.839755572	0.000123157	0.001535346
LACTB	3563.915862	-3.413425473	0.421286414	-8.10238679	5.39E-16	1.88E-13
LOC100152206	25.86978951	-8.13120336	3.704071299	-2.195207031	0.02814875	0.106763977
VPS13C	5065.362702	1.440312444	0.470053464	3.064146005	0.002182923	0.01519062
GCNT3	951.0801822	-4.8407184	1.517459799	-3.19001426	0.001422658	0.010894961
CCNB2	2719.85173	-1.532605826	0.679882783	-2.254220674	0.024182289	0.095537257
LOC102158936	116.1345674	2.220102492	0.865097162	2.566304213	0.010278863	0.050306459
LOC102160652	108.9811339	-2.719503805	0.951275523	-2.858797204	0.004252505	0.025536272
ZNF280D	2531.801692	1.699721019	0.45780597	3.71275416	0.000205016	0.002315739
RFX7	1371.419099	1.6131876	0.392371721	4.111375803	3.93E-05	0.000611493
LOC110256986	259.9736012	-5.60490302	1.569707126	-3.57066801	0.000356072	0.003613004
LOC110256987	103.9537315	-1.161504045	0.497367348	-2.335304179	0.019527536	0.081365987
ATOSA	5728.814889	1.545947392	0.460346127	3.358228303	0.000784438	0.006752906
MYO5A	836.0113892	1.355347284	0.479134231	2.828742336	0.004673131	0.027422964
MAPK6	17357.79567	1.063776272	0.212340155	5.009774405	5.45E-07	1.66E-05
LEO1	200.6782743	-3.047970298	1.343706719	-2.268330027	0.023309099	0.092964004
TMOD3	845.4710268	1.702058076	0.823512727	2.066826681	0.038750488	0.132964165
SCG3	281.7202227	-2.248968037	0.989583991	-2.272639874	0.023047891	0.092234181
SPPL2A	7961.335612	1.600984265	0.472663465	3.387154677	0.000706216	0.006197858
FAM227B	1020.505833	-1.424716077	0.38469164	-3.70352753	0.000212622	0.002386705
GALK2	490.4737847	-1.534954711	0.686027765	-2.237452752	0.025256764	0.098629897
COPS2	4110.804414	-1.556860196	0.467981766	-3.326753968	0.000878639	0.007432932
SECISBP2L	6208.535125	1.2939796	0.363795849	3.556883902	0.00037528	0.003763581
SHC4	89.13032972	4.895646443	2.254553764	2.17144808	0.029897318	0.111481349
EID1	55.27936832	-3.641514637	1.370116647	-2.657813584	0.007864938	0.040857656
CEP152	9830.565586	1.264053962	0.212764732	5.941087832	2.83E-09	1.82E-07
MYEF2	6549.236408	1.219955013	0.421460808	2.894587091	0.003796576	0.023494661
SHF	17.02099722	-6.547794679	2.759505829	-2.372814223	0.01765314	0.075893775
TERB2	133.1906591	-7.955729455	1.609952608	-4.941592329	7.75E-07	2.24E-05
EIF3J	1748.742334	-2.071750948	0.711343775	-2.912446866	0.003586092	0.022456656
WDR76	667.594803	2.662076834	0.910530909	2.923653451	0.003459497	0.021879019
MFAP1	689.8902698	-1.018289443	0.498147901	-2.044150826	0.040938649	0.137962356
TP53BP1	1099.046237	1.833317359	0.784018782	2.338358979	0.019368634	0.080984539
CCNDBP1	155.1260814	-6.828530251	1.750358209	-3.901218743	9.57E-05	0.001266105
UBR1	2694.063085	1.386961966	0.682213011	2.033033588	0.04204913	0.140479664
CDAN1	49.35200188	-8.095553366	2.824925724	-2.865757955	0.004160122	0.02507893
HAUS2	299.0562906	-9.193294086	1.03063827	-8.920000698	4.66E-19	4.20E-16
ZNF106	6854.604907	1.04321052	0.419085691	2.489253495	0.012801166	0.059374802
PLA2G4E	1523.603053	-3.953407007	1.520840285	-2.599488615	0.009336278	0.046772157
LOC110261331	133.9254933	-4.8136972	1.997677271	-2.409647079	0.015967958	0.070306552
NUSAP1	6683.68061	-1.603851374	0.23126418	-6.935148266	4.06E-12	5.49E-10
EXD1	771.4788594	1.444769678	0.636381856	2.270287352	0.023190154	0.092666417
CHAC1	137.9443906	-5.43406066	1.814401588	-2.994960264	0.002744806	0.018102867
RMDN3	292.749999	-5.905092024	1.741236492	-3.391321083	0.000695566	0.006119281
KNL1	9041.354835	1.664529071	0.491968207	3.383407803	0.000715922	0.006267796
RPUSD2	85.03953883	-9.847877672	3.135174331	-3.141094125	0.001683179	0.012390261
CCDC32	96.98384981	-5.892660922	1.219956792	-4.830221007	1.36E-06	3.55E-05
KNSTRN	2154.724071	1.496760294	0.533654256	2.804737857	0.005035752	0.028923497
INAFM2	1720.477549	-2.15678144	0.374625764	-5.757162612	8.55E-09	4.65E-07
MEIS2	115.082171	-6.322155301	1.700620171	-3.717558694	0.000201157	0.002284074
LOC110261473	49.89809537	-7.131346268	1.791640963	-3.980343391	6.88E-05	0.000970868
SCG5	94.79168845	-3.671178503	1.503937814	-2.441044084	0.014644867	0.065511412
PGPEP1L	26.39554244	-8.160789418	2.651092274	-3.078274377	0.002082031	0.014657425
SYNM	33.8561562	-8.518633894	3.696530636	-2.304494331	0.02119491	0.086416776
SELENOS	297.7748225	-4.366237152	1.999875168	-2.183254846	0.029017048	0.109139199
UBE3A	1510.556199	2.04174178	0.489808413	4.168449796	3.07E-05	0.000504829
FAN1	1236.607601	-1.281922362	0.461743234	-2.776266695	0.005498708	0.030925947
NSMCE3	2868.042295	-1.174639871	0.503419576	-2.333321799	0.019631262	0.081703803
TJP1	5390.744221	1.984622004	0.638080973	3.110298049	0.001868987	0.013422442
SNRPA1	467.1898253	1.76210666	0.658026305	2.677866595	0.007409272	0.038939162
CTDP1	37.96045767	8.902490519	2.79244019	3.188068468	0.001432266	0.010960787
ZNF236	402.7710859	-2.680715126	0.545999401	-4.909740046	9.12E-07	2.58E-05
CNDP2	72.32707982	-9.614462151	2.140633286	-4.491410188	7.08E-06	0.000147518
TIMM21	844.2764076	-3.758293676	1.655892247	-2.269648694	0.023228907	0.092787006
KDSR	312.8524701	-4.70164504	1.666917104	-2.820563199	0.004793943	0.027925968
ZCCHC2	8464.196312	1.261430481	0.269737235	4.67651595	2.92E-06	6.85E-05
CLPX	4686.949146	1.006723915	0.265397927	3.793262165	0.000148681	0.001777765
CILP	93.22816509	-9.979964543	1.911185593	-5.221870957	1.77E-07	6.41E-06
TIPIN	1024.494754	-1.655701794	0.733305716	-2.257860205	0.023954376	0.094879321
SMAD3	417.2476061	-3.607214284	1.681039649	-2.145823441	0.031887068	0.116413617
SKOR1	46.34831619	-8.972751189	2.165075142	-4.144313985	3.41E-05	0.000548809
CLN6	16.5357396	-6.507019742	3.287514317	-1.979312975	0.04778078	0.153423091
ITGA11	8.0846851	-6.45311531	3.272033701	-1.972203193	0.048586415	0.154952432
RPLP1	77.5704941	-4.447479048	1.668653653	-2.665309867	0.007691741	0.040150667
TLE3	282.0014465	-10.61467698	1.311822963	-8.091546866	5.89E-16	1.99E-13
LOC100627175	1151.26291	1.442860392	0.625219173	2.307767349	0.02101208	0.085865452
FBXO33	4656.346618	1.296409965	0.504204169	2.571200405	0.010134666	0.049758268
FKBP3	135.6432632	-4.920565332	1.373746256	-3.581858957	0.000341158	0.003502534
MIS18BP1	2893.013102	2.068424941	0.441531397	4.684661052	2.80E-06	6.64E-05
KLHDC1	170.996916	-10.8552989	1.650888386	-6.575428719	4.85E-11	4.95E-09
KLHDC2	2962.470132	1.31855491	0.392193516	3.362000789	0.000773799	0.006675835
NEMF	4396.170654	1.177851551	0.407537592	2.890166639	0.003850377	0.023767784
LOC110262124	59.52000963	-9.332960403	1.904355711	-4.900849325	9.54E-07	2.67E-05
SOS2	13122.35742	1.198099931	0.288904909	4.147039022	3.37E-05	0.000544775
NIN	3591.35663	1.238481749	0.546847597	2.264765826	0.023527054	0.093632309
RTRAF	792.5705943	1.531329462	0.320550448	4.777187085	1.78E-06	4.47E-05
NID2	1714.731838	1.087253251	0.505606701	2.150393278	0.03152412	0.115556402
ERO1A	1693.288182	1.153522002	0.409003748	2.820321346	0.004797558	0.027925968
FERMT2	6814.889493	1.140794639	0.370003579	3.083198935	0.002047882	0.014464838
BMP4	441.2145437	1.37501823	0.678150429	2.027600621	0.042601026	0.141547293
SAMD4A	24.10311144	-6.182696285	2.623826859	-2.356365956	0.018454727	0.078405418
SOCS4	5548.113898	1.246731537	0.592200848	2.105251185	0.035269449	0.12484485
DLGAP5	13759.18268	1.15818726	0.205839249	5.626658978	1.84E-08	9.04E-07
ATG14	2578.850329	-1.373630009	0.435292409	-3.155648894	0.001601415	0.011934513
LOC110262235	4260.917184	1.456445309	0.472194797	3.084416258	0.00203952	0.014424606
AP5M1	2045.223327	-1.380177462	0.303332759	-4.550044203	5.36E-06	0.000116256
TIMM9	402.3856593	-2.38810829	1.146774089	-2.082457489	0.037300702	0.129161887
KIAA0586	3481.126968	1.148251155	0.400465202	2.867293214	0.004139993	0.024999363
PCNX4	5750.090532	1.100648605	0.532510691	2.066904239	0.038743178	0.132964165
PRKCH	2449.520826	1.494062316	0.607743245	2.458377495	0.013956638	0.063269704
MRPS11	16.3373195	-7.468588021	3.029765623	-2.465071213	0.013698602	0.062564935
SYNE2	3918.118024	2.729365323	0.607524538	4.492600958	7.04E-06	0.000146979
PPP2R5E	2545.97144	1.594014793	0.561215703	2.840289012	0.004507268	0.026710375
LOC102166000	75.29219986	-6.901001284	1.629022338	-4.236284011	2.27E-05	0.000398552
LOC102166359	54905.9061	-1.264268898	0.367737651	-3.43796425	0.000586105	0.005329616
LOC110259585	795.0969721	-1.627627806	0.724123903	-2.247720036	0.024594048	0.096634782
LOC110257022	197.7290805	-2.181668699	1.007970927	-2.164416295	0.030432414	0.112893094
DMRTA1	9.425343834	-6.675331912	3.027416274	-2.204960041	0.027456899	0.10487508
LOC106509136	180.7070843	-3.251817223	1.165296708	-2.790548708	0.005261878	0.029904824
CDKN2B	14719.24845	-1.302531318	0.407717542	-3.194690404	0.001399809	0.010765696
MTAP	5210.869425	1.175298105	0.327876871	3.584571557	0.000337632	0.003476228
IFN-OMEGA-4	16.98239165	7.742083325	3.909401422	1.980375636	0.047661336	0.153264679
LOC100156936	73.74543461	-9.641984068	3.231747766	-2.983519992	0.002849534	0.018620054
DENND4C	33359.36591	1.110794008	0.260171936	4.269461279	1.96E-05	0.000349313
HAUS6	620.7495928	-2.127516822	1.00270401	-2.12177951	0.033856258	0.121320787
SAXO1	1599.204281	-1.401803622	0.404699135	-3.463816702	0.000532569	0.004934017
ADAMTSL1	86.21077125	-3.484831199	1.73031046	-2.01399187	0.044010387	0.144878129
CNTLN	1976.820783	1.613506804	0.315757663	5.109952954	3.22E-07	1.08E-05
FREM1	131.1753111	-4.481673056	1.307130633	-3.428634402	0.000606626	0.005497248
LOC102165237	169.4177151	-2.063154135	0.980602938	-2.103964871	0.035381511	0.124996192
PTPRD	416.1699375	-3.287065209	1.193941934	-2.753119826	0.005903029	0.032807741
RIC1	3529.079406	1.202396642	0.539599836	2.228311724	0.025859735	0.10047691
PLGRKT	67.59055262	7.912350281	2.71079681	2.91882824	0.003513498	0.022120745
LOC110255579	81.10631186	5.673123478	1.830801246	3.098710737	0.001943647	0.013836975
RCL1	347.7432799	-5.896417515	1.8054615	-3.265878289	0.001091251	0.008812262
PUM3	2127.519529	-1.553322075	0.576824101	-2.692886918	0.007083629	0.037759581
DMRT3	26.0416211	-8.141004518	2.601790724	-3.129000516	0.00175402	0.012815834
DMRT1	192.2446284	-2.349355175	0.690113843	-3.404300896	0.000663336	0.005892523
ENTREP1	221.8190184	-6.572574434	0.829140705	-7.926971132	2.25E-15	6.07E-13
RORB	29569.4028	1.719423762	0.591379466	2.907479651	0.00364354	0.022711262
NMRK1	44.29111466	-4.409783017	1.99668728	-2.208549662	0.02720598	0.104210941
VPS13A	5158.549662	1.626823821	0.566678469	2.870805774	0.00409427	0.024820222
LOC106506974	25.06501612	-8.085423268	2.260197218	-3.577308743	0.00034715	0.003553936
LOC110255746	11.79120013	-6.998416597	3.122086454	-2.241583217	0.024988322	0.097899576
NPAP1	34.88213701	4.970507396	2.429245441	2.046111649	0.040745387	0.137353842
TLE1	44.18692121	-5.284775599	2.620320094	-2.016843519	0.043711846	0.144297097
CA9	257.6747221	2.02842907	0.767842648	2.641724935	0.008248502	0.04232197
CLTA	450.7635781	1.155840321	0.566883863	2.038936714	0.041456344	0.139143641
RNF38	121622.2421	1.187356874	0.253452851	4.684724867	2.80E-06	6.64E-05
MELK	25393.47431	1.137686252	0.346985548	3.278771292	0.001042601	0.008495471
GRHPR	90.16166704	-2.758498162	1.141478555	-2.416600952	0.015666181	0.069278197
ZBTB5	152.4875297	-3.461642326	1.461605261	-2.368383872	0.017865988	0.076535177
FBXO10	2387.936089	-1.780092706	0.515189001	-3.455222653	0.000549839	0.005072296
TOMM5	11.27210723	-6.932896021	2.76584402	-2.506611353	0.012189466	0.057311488
TRMO	80.16534901	-9.762907609	1.882857481	-5.185154856	2.16E-07	7.71E-06
COL15A1	35.10737083	-6.587255671	2.479204176	-2.657004104	0.007883848	0.040877395
NR4A3	28.1520398	-6.003067824	3.03863868	-1.975578032	0.048202589	0.15422833
TMEFF1	9947.184992	-1.608564114	0.689615901	-2.33255079	0.019671734	0.081840768
PLPPR1	57.99762004	-8.329030258	2.151377541	-3.871487034	0.000108173	0.001380216
MRPL50	577.6295788	-1.806537286	0.730437398	-2.473226716	0.013389917	0.061421064
RNF20	6926.817644	1.042298115	0.28955384	3.599669457	0.000318622	0.003308837
SMC2	17749.80512	1.224762695	0.255731499	4.789252406	1.67E-06	4.24E-05
ABCA1	1534.355973	1.100007423	0.435953613	2.523221254	0.011628521	0.055242309
KLF4	647.7225391	-1.617334125	0.815077965	-1.984269228	0.047225835	0.152375353
ACTL7B	18.28020927	-7.630451314	2.653580276	-2.875530612	0.00403349	0.024535921
PALM2AKAP2	142.6110951	4.409765333	1.8785458	2.347435624	0.018903139	0.079684796
SVEP1	1055.699289	2.347588423	1.120273829	2.095548752	0.036122239	0.126785194
LOC102160537	57.04791234	-5.88923202	1.269012103	-4.640800514	3.47E-06	7.97E-05
SNX30	2712.615	-1.969850653	0.350609909	-5.618354196	1.93E-08	9.44E-07
PRPF4	670.3372281	-2.456135298	0.731517625	-3.357588683	0.000786255	0.006763169
RNF183	575.146564	-2.959922733	1.330847759	-2.224088152	0.026142514	0.101103696
ALAD	39.83428568	-7.785765866	2.855119302	-2.726949399	0.006392284	0.03472435
POLE3	122.8195366	-6.281999659	1.203723988	-5.218804081	1.80E-07	6.50E-06
LOC102163214	44.75261577	-7.093649557	1.926784315	-3.681600219	0.000231775	0.002574148
PHF19	4893.178188	-1.727897212	0.426644892	-4.049965779	5.12E-05	0.000764561
CNTRL	819.8999631	1.661061852	0.785100362	2.115731862	0.034367619	0.122807283
RAB14	6330.425515	1.335637827	0.228141476	5.854427932	4.79E-09	2.87E-07
GGTA1	22.60191212	-7.936221931	3.908479527	-2.03051388	0.042304332	0.140940632
TTLL11	29.3145489	-8.311742552	2.136203321	-3.890894875	9.99E-05	0.001308673
NDUFA8	32.14549453	-4.757288621	2.057488247	-2.312182647	0.02076762	0.08518818
LOC100522178	635.3456437	-11.78699175	1.330808742	-8.857014064	8.22E-19	5.93E-16
LOC110257113	148.4560003	3.31749453	1.533483374	2.163371698	0.030512603	0.113061804
LOC110257115	23.11534081	-7.967924116	3.908442266	-2.038644446	0.041485526	0.139198411
LOC110257123	20.03676409	-7.76259094	3.906033233	-1.987333562	0.046885445	0.151628033
LOC110257124	46.6717928	-2.564684977	1.079799299	-2.375149695	0.017541834	0.075535292
LOC110259713	25.63199068	-8.11815024	2.412576275	-3.364929982	0.000765631	0.006612044
RABGAP1	34850.44579	1.161548895	0.225608749	5.148509984	2.63E-07	9.05E-06
LOC102162280	81.24850008	-5.116987902	1.842291712	-2.777512306	0.005477677	0.030855772
NEK6	46.31430375	-5.768137123	1.490189576	-3.870740485	0.000108505	0.001381336
PSMB7	120.6132636	-7.336324251	1.523061135	-4.816828481	1.46E-06	3.78E-05
SCAI	660.0631939	1.565227734	0.647519452	2.41726751	0.01563752	0.069208018
PPP6C	5429.741587	1.274024784	0.352763338	3.611556661	0.000304365	0.003200708
HSPA5	785.9810442	-2.327286912	0.653059065	-3.56366987	0.000365706	0.003691964
MVB12B	59.1939798	-5.342358475	1.985470211	-2.690727086	0.007129649	0.037900211
LOC110256249	15.06418066	-3.850462321	1.604154182	-2.400306881	0.016381332	0.07156334
ZBTB43	37.29870781	8.87703572	3.522126774	2.520362352	0.011723408	0.055639912
SLC2A8	213.436495	-4.678136446	1.929150863	-2.424971804	0.015309576	0.068016542
LOC110256295	18.05808177	-7.611705885	2.707999841	-2.810822132	0.00494151	0.028579409
SWI5	34.30854749	-6.806320485	1.919950986	-3.545049084	0.00039254	0.003886254
URM1	74.35289642	-4.738784212	2.394383552	-1.979124943	0.047801941	0.153445506
ODF2	256.3130438	-4.007325308	1.605533114	-2.495946844	0.012562142	0.058643203
ZER1	103.3193532	-10.12919653	1.658859866	-6.106119476	1.02E-09	7.27E-08
TBC1D13	33.30750212	-8.495707156	3.538330861	-2.40104939	0.01634813	0.071447138
SPOUT1	35.25036603	-6.288966323	1.969536824	-3.193119441	0.001407447	0.010816751
C1H9orf78	304.0940488	-4.488976058	1.14336167	-3.926120821	8.63E-05	0.001167678
FUBP3	130.4579949	-9.501343745	1.611411981	-5.896284662	3.72E-09	2.31E-07
QRFP	20.18572897	-7.772484087	3.908685566	-1.988516077	0.046754643	0.151431305
LAMC3	30.53944086	-6.655270178	2.130445518	-3.123886588	0.001784792	0.012996795
POMT1	30.99541427	-8.391983748	3.582608931	-2.342422494	0.019159013	0.080377185
SETX	6064.308277	2.824747205	0.439036306	6.433971782	1.24E-10	1.13E-08
RPL7A	133.3392204	-2.144531339	0.711604865	-3.013654692	0.002581214	0.017252204
BET1L	301.5733286	-4.040757955	1.628348285	-2.481507176	0.013082808	0.060447934
PSMD13	677.5354518	-4.036507698	1.399068707	-2.885139005	0.003912409	0.024054645
TALDO1	193.2409417	-3.962421691	1.381622835	-2.867947454	0.004131441	0.024986431
GATD1	67.34576354	-9.511241386	1.672740112	-5.686024578	1.30E-08	6.70E-07
CTTN	120.3896427	3.150515264	1.342483055	2.346782146	0.018936323	0.079762535
PPP6R3	955.7751253	2.054768994	0.699791538	2.936258701	0.003321972	0.021195197
TCIRG1	98.82102203	-10.06465252	2.152246926	-4.676346565	2.92E-06	6.85E-05
ALDH3B1	15.88335782	-7.427810298	2.544468588	-2.919199055	0.003509321	0.022120745
NDUFV1	77.82792611	-7.885722385	2.40989781	-3.272222728	0.001067055	0.008662115
B4GAT1	19.09266981	-7.692235469	3.908795406	-1.96792993	0.049076101	0.156191907
BRMS1	56.2878511	-5.267797963	1.982310479	-2.657403075	0.007874523	0.040877395
FIBP	26.6930773	-5.487364183	2.196432879	-2.498307249	0.012478798	0.058404315
MUS81	53.25537225	-6.218930537	1.84748053	-3.366168377	0.000762202	0.006592953
CFL1	63.86391901	-4.767525669	1.689851356	-2.821269251	0.004783404	0.027888583
KAT5	36.78224433	-7.668748143	2.265240617	-3.38540113	0.000710743	0.006227491
PCNX3	8.921574897	-6.596208271	3.181326586	-2.073414374	0.038133732	0.131457508
CDCA5	50.41968902	-9.093939895	2.502860938	-3.633417964	0.000279691	0.002993611
ARL2	22.01066527	-7.898190159	3.908525322	-2.020759624	0.043304654	0.14339035
PRDX5	39.63328106	-8.746950828	2.076088949	-4.213186932	2.52E-05	0.00043364
GPR137	140.5985155	-5.806013674	1.446485154	-4.013877127	5.97E-05	0.000866397
MACROD1	13.12665155	-7.150869853	3.463034451	-2.064914442	0.038931096	0.13327219
SPINDOC	126.9033872	3.43231776	0.981740009	3.496157566	0.00047201	0.004512031
STX5	111.2202009	-8.311172641	1.726538831	-4.813776843	1.48E-06	3.82E-05
POLR2G	25.52001176	-6.148160176	1.873327311	-3.281946589	0.001030931	0.008438508
ZBTB3	40.92875698	-8.792928875	1.986016726	-4.427419345	9.54E-06	0.000192173
UBXN1	55.51505815	-8.266559891	1.816446838	-4.550950636	5.34E-06	0.000116041
EEF1G	59.45010559	-4.25687277	0.896208999	-4.749866133	2.04E-06	5.03E-05
INCENP	1553.173435	-6.997323268	1.289932126	-5.424567021	5.81E-08	2.58E-06
TMEM138	218.7000215	-2.630990163	1.178458382	-2.232569433	0.025577352	0.099666015
VPS37C	13.09578906	-3.191012409	1.390406539	-2.295021146	0.021731912	0.08807529
CCDC86	115.0143499	-2.844044822	1.428368544	-1.991114152	0.046468339	0.150910533
LOC110259711	478.6888735	1.192711879	0.465549547	2.561944023	0.010408809	0.050827494
LOC102158414	60813.98212	2.161681105	0.307326783	7.033819458	2.01E-12	3.02E-10
PATL1	4173.948949	1.004767833	0.38245713	2.627138452	0.008610629	0.04380612
OSBP	2675.53772	-4.086203978	0.705150474	-5.794797182	6.84E-09	3.82E-07
MED19	89.24213841	-9.917317142	1.835619179	-5.402709481	6.56E-08	2.86E-06
LOC100524237	20.08920787	-7.765148152	2.944417261	-2.637244475	0.008358257	0.04278368
PSMC3	69.7669101	-2.85329271	0.85259387	-3.346602422	0.000818085	0.007003554
SLC39A13	128.7097278	-4.121732265	1.355993595	-3.039639922	0.002368611	0.016170817
NR1H3	147.735563	-4.109068781	0.793098904	-5.181029455	2.21E-07	7.85E-06
ARFGAP2	136.0523676	-3.557262388	1.484140651	-2.396849912	0.016536696	0.072125588
F2	1258.345207	-2.193814144	0.772213931	-2.840940906	0.004498065	0.026685065
ZNF408	74.18176463	-9.651232007	1.864001811	-5.177694544	2.25E-07	7.92E-06
AMBRA1	46.15384665	-3.63357922	1.290531067	-2.815568964	0.004869095	0.028236051
CRY2	64.4776965	-5.950937262	1.134995018	-5.243139546	1.58E-07	5.87E-06
ACCSL	11642.58059	1.16694136	0.338562808	3.446750002	0.000567373	0.005198723
LOC110259278	138.6659798	-3.697527405	1.492179531	-2.477937359	0.013214434	0.060822371
PRR5L	40.50056474	-3.341781447	1.1444429	-2.920007146	0.003500234	0.022098033
NAT10	3488.529698	-1.201493457	0.451120476	-2.663353851	0.007736601	0.040345909
LMO2	89.40148603	-9.919981104	1.588229109	-6.245938353	4.21E-10	3.30E-08
QSER1	1363.26847	1.226878957	0.422155381	2.906226029	0.003658171	0.022776218
EIF3M	6768.404588	-1.637831669	0.425433271	-3.849796855	0.000118216	0.001480571
KIF18A	17753.33729	1.355811532	0.297774342	4.553150964	5.28E-06	0.000115065
LOC110259287	33.54485945	-8.505885243	3.592221626	-2.367862045	0.017891206	0.07658257
SLC17A6	90.73539215	5.818016083	1.993214521	2.918911147	0.003512563	0.022120745
LOC110259290	382.2843397	1.535487294	0.653161459	2.350854101	0.018730376	0.079155705
ZDHHC13	1559.651698	1.736071943	0.681273438	2.548274813	0.010825715	0.052460844
SPTY2D1	44.60532845	-7.948846631	2.907739853	-2.733685623	0.006262981	0.03421798
LDHC	2093.31512	-2.52074798	0.504556251	-4.995970172	5.85E-07	1.77E-05
LDHA	1569.738507	-1.74354249	0.60853942	-2.865126616	0.004168425	0.025114995
PIK3C2A	22192.48986	1.622358008	0.278382075	5.827810599	5.62E-09	3.27E-07
C2H11orf58	1644.541605	-2.832012923	0.605553563	-4.676733974	2.91E-06	6.85E-05
CRSP3	96.35995359	-5.1945824	1.294621733	-4.012432563	6.01E-05	0.000869387
COPB1	19867.7637	1.001094018	0.268750819	3.724989648	0.000195323	0.002227179
SPON1	570.1875083	1.755493575	0.58806906	2.985182686	0.00283409	0.018552746
FAR1	73.36332356	-4.06260816	2.047438693	-1.984239223	0.047229178	0.152375353
LOC110259298	117.231548	-3.954024329	1.057473541	-3.739123653	0.000184663	0.002130317
TEAD1	3317.707117	1.577662114	0.460261509	3.427751577	0.000608602	0.005497248
LOC110259299	53.46649383	-5.240088375	1.50568412	-3.480204319	0.000501032	0.004702222
DKK3	28.52807934	-5.517227083	2.532848534	-2.178269647	0.029385968	0.110182105
ZBED5	468.64146	-3.439182806	1.39723592	-2.461418831	0.013838871	0.062893919
CTR9	541.9295256	2.408425662	0.748865663	3.216098402	0.001299463	0.010189482
LYVE1	94.40407602	-4.986957937	1.524408424	-3.271405392	0.001070144	0.00868068
SBF2	1212.662888	1.519371258	0.468389755	3.243818297	0.00117939	0.009377057
WEE1	65.05706496	-9.461184147	3.224743344	-2.933934003	0.003346954	0.021325849
MRPL55	15.81784778	-7.42207405	2.744551515	-2.704293948	0.006844971	0.036722572
RNF187	22.31080219	-7.917628684	3.831342137	-2.066541802	0.03877735	0.132986136
RACK1	841.0675061	-8.263209916	0.636529661	-12.9816573	1.55E-38	8.41E-35
TRIM41	307.0075785	-4.850227816	0.77915797	-6.224960795	4.82E-10	3.67E-08
MGAT1	2604.026291	-1.969476136	0.672572303	-2.928274219	0.003408493	0.021607089
NDUFA13	17.41270306	-7.559735435	2.619407339	-2.886048047	0.003901126	0.024012562
SUGP1	16.05208015	-7.442907156	3.096759655	-2.403450053	0.016241186	0.071067983
NR2C2AP	57.27382603	-9.277306583	1.751952984	-5.29540842	1.19E-07	4.69E-06
RFXANK	47.0577865	-8.993372819	2.280657825	-3.943324035	8.04E-05	0.001103522
DDX49	101.1987964	-5.686478417	1.082808566	-5.251600876	1.51E-07	5.65E-06
COPE	77.06168039	-5.259045867	1.909372572	-2.754331943	0.005881209	0.032703851
CRTC1	29.83668838	-8.336310244	2.133297211	-3.907711593	9.32E-05	0.001235589
ISYNA1	16.6777455	-5.017600371	2.011826076	-2.494052757	0.012629377	0.058855508
LSM4	55.31511107	-6.676634208	1.663979294	-4.012450295	6.01E-05	0.000869387
JUND	11.0321644	-3.635829682	1.788560276	-2.032824798	0.042070227	0.140483076
MAST3	205.007538	-11.11746717	1.475604282	-7.534179253	4.91E-14	1.02E-11
ARRDC2	172.9381582	-10.87206462	1.893596526	-5.741489526	9.38E-09	4.98E-07
CCDC124	24.82571476	-5.062079535	2.252895141	-2.246921947	0.024645016	0.096799897
NIBAN3	37.07719147	-8.650454731	3.482879709	-2.483707579	0.013002253	0.060152791
DDA1	401.7994512	-3.108262724	0.789529323	-3.936855333	8.26E-05	0.001127957
HAUS8	227.5888269	-2.031403597	0.928577298	-2.187651585	0.028694991	0.108304325
KLF2	32.3462011	-7.48364794	2.937401182	-2.547710536	0.01084324	0.052522248
FAM32A	25.38671129	-8.103378464	2.269283338	-3.570897617	0.00035576	0.003613004
BRD4	2252.330085	1.70332889	0.316707991	5.378231498	7.52E-08	3.20E-06
TECR	57.83285138	-7.458191905	1.535923834	-4.855834476	1.20E-06	3.21E-05
C2H19orf67	20.36908017	-7.78666149	2.919015321	-2.667564447	0.007640323	0.039998036
PALM3	160.0164129	-6.467630335	2.701984523	-2.393659282	0.016681237	0.072638898
C2H19orf53	12.08893878	-7.032736722	3.099660906	-2.26887293	0.023276054	0.092906744
IER2	18.07482711	-4.915770895	2.347738904	-2.093832021	0.036274947	0.127083433
STX10	164.8341124	-8.889505833	1.788384498	-4.970690498	6.67E-07	1.99E-05
NACC1	99.92389013	-9.116043815	1.503051198	-6.06502548	1.32E-09	9.09E-08
CALR	1257.822168	-2.441474492	0.70173263	-3.479209017	0.000502896	0.004715632
FARSA	54.06397843	-7.273086346	1.841380888	-3.949800063	7.82E-05	0.001078192
GCDH	11.73156096	-6.990895606	3.32616402	-2.101789197	0.035571746	0.125538357
LOC100521069	115.9812312	-3.48553198	1.219100873	-2.859100553	0.004248441	0.02552603
LOC102167305	2099.870908	1.900665846	0.72160723	2.633934038	0.008440188	0.043101122
LOC102166940	58.46710103	-9.306964235	3.445107007	-2.701502222	0.006902702	0.036958999
FBXL12	187.2417584	-5.066627718	1.426782404	-3.551086488	0.000383644	0.003812135
PPAN	64.31064743	-6.436028394	1.720631155	-3.740504394	0.000183651	0.002123174
EIF3G	74.70963414	-9.660689929	1.72169034	-5.611165786	2.01E-08	9.75E-07
DNMT1	741126.9372	1.308562329	0.234122226	5.589227263	2.28E-08	1.09E-06
MRPL4	66.36074298	-6.958491911	1.761424275	-3.950491662	7.80E-05	0.001076452
LOC100526209	23.29127428	-7.979647732	3.812581053	-2.09297786	0.036351131	0.127246195
KRI1	50.5037357	-8.129910387	1.860509305	-4.369723045	1.24E-05	0.000239533
AP1M2	8.6853854	-6.557680766	3.302566784	-1.985631539	0.047074252	0.152102263
DNM2	76.20114172	4.200558937	1.295807055	3.241654628	0.001188379	0.009427752
C2H19orf38	203.738815	-11.10818567	1.395164719	-7.961916987	1.69E-15	4.95E-13
YIPF2	51.90311774	-7.421693602	2.076951623	-3.573358916	0.000352431	0.003591015
TIMM29	87.1529695	-2.687834492	1.015777376	-2.646086196	0.008142906	0.041918965
SPC24	103.8316375	-4.503241517	1.406500755	-3.201734163	0.00136603	0.010551605
ECSIT	34.25382273	-8.536531932	2.200141379	-3.879992446	0.00010446	0.001345665
LOC100624806	525.5283777	-2.213430721	0.861881811	-2.568137176	0.010224669	0.050086527
LOC106507293	38.36990535	-8.699655784	3.638326637	-2.391114557	0.016797311	0.073026798
LOC102167936	178.4540625	-9.954260869	1.545530221	-6.440676949	1.19E-10	1.09E-08
HNRNPM	537.507646	-2.16423501	0.69317374	-3.122211482	0.001794979	0.013018413
RAB11B	31.94970716	-5.118535156	1.82168562	-2.809779635	0.004957543	0.02862624
NDUFA7	52.19139572	-9.143359561	1.771044058	-5.16269458	2.43E-07	8.52E-06
TRIP10	175.5039735	-6.653054959	1.552923926	-4.284211767	1.83E-05	0.000333635
CRB3	91.51519221	-6.684794399	1.614856363	-4.139559749	3.48E-05	0.000557839
KHSRP	5017.89296	-1.133740167	0.501785544	-2.259411774	0.023857783	0.094635288
GTF2F1	405.271704	-5.18677417	1.911271308	-2.713782261	0.006651987	0.035865049
PSPN	12.90035643	-7.127642557	3.01942055	-2.360599472	0.018245424	0.077791071
RANBP3	699.096404	-1.822617175	0.865044743	-2.106962895	0.035120796	0.124690426
LOC110259354	25.88116835	-8.131842383	3.863286318	-2.104902851	0.035299766	0.124872035
UHRF1	1196.126458	1.82169915	0.36125408	5.042708856	4.59E-07	1.43E-05
FEM1A	928.2092586	-3.12012638	0.780407104	-3.998075316	6.39E-05	0.000915265
CHAF1A	3034.113044	-1.269666013	0.560596482	-2.264848344	0.023521988	0.093632309
FSD1	31.96996827	-8.43679267	2.41416816	-3.494699669	0.000474595	0.004516796
SHD	52.35710286	-9.148579645	2.102713579	-4.350844422	1.36E-05	0.000258359
SIRT6	67.86889005	-4.070439654	2.035052707	-2.000164242	0.045482532	0.148511308
MAP2K2	22.79574346	-7.948653835	3.811770838	-2.085291633	0.037042836	0.128680749
MRPL54	154.7935603	-3.620917486	0.617800767	-5.860979266	4.60E-09	2.81E-07
APBA3	62.39886539	-9.401352996	3.192723601	-2.944618505	0.003233531	0.020691921
TBXA2R	293.3348166	-2.918896497	0.8526989	-3.423126847	0.000619052	0.005568379
MFSD12	13.42453112	-7.18512723	2.929294297	-2.452852633	0.014172839	0.063928424
TLE2	108.9915261	-6.777270675	1.167898664	-5.802961237	6.52E-09	3.67E-07
TLE6	91.42278245	-4.9661075	1.91809315	-2.589085677	0.009623115	0.047766847
LOC100516355	14108.17109	-1.429057278	0.266192662	-5.368507416	7.94E-08	3.33E-06
SGTA	739.8222064	-2.452318812	0.999501383	-2.453542189	0.014145694	0.063832594
SLC39A3	32.19441609	-8.446946584	2.743200705	-3.079230247	0.002075362	0.014630289
LMNB2	893.7154027	-2.090879023	0.776552873	-2.69251341	0.007091568	0.037780575
SPPL2B	55.50735204	-8.266703228	1.928040486	-4.287619107	1.81E-05	0.00033123
LINGO3	45.98296952	-8.961094351	1.835116384	-4.883120455	1.04E-06	2.87E-05
OAZ1	1023.302199	1.328146342	0.550124607	2.414264559	0.015767009	0.069645098
DOT1L	186.9976639	-5.60934425	1.794147879	-3.126467064	0.001769203	0.012900639
SF3A2	300.4134066	-5.209884322	1.156451522	-4.505060717	6.64E-06	0.000140788
MOB3A	128.9797033	-2.947284317	1.440005238	-2.046717774	0.040685803	0.13723849
CSNK1G2	101.7231113	-4.497844897	1.622484984	-2.772195085	0.005567966	0.031250496
SCAMP4	209.8917883	-5.463098963	1.955338218	-2.793940666	0.005207003	0.029655253
TCF3	580.7183363	-3.618936412	1.219404559	-2.9677898	0.002999494	0.01940079
MBD3	83.12047437	-8.850910117	2.691179869	-3.288858622	0.001005945	0.008306049
ATP5F1D	21.17458938	-6.867896917	2.195207962	-3.128586009	0.001756496	0.012825265
POLR2E	33.86209305	2.402027553	0.978906456	2.453786609	0.014136084	0.063815838
ABCA7	108.0584756	-8.213041099	2.729269361	-3.009245337	0.002618975	0.017472215
MED16	31.50664793	-8.415605286	3.586764168	-2.346294568	0.018961115	0.079820495
TBC1D9B	38.17849369	-6.402976415	1.926359982	-3.32387325	0.000887765	0.007493377
MAML1	229.3269554	3.143185625	1.495190836	2.102196957	0.035536026	0.125460144
HNRNPH1	2363.955011	1.238999592	0.280402523	4.418646379	9.93E-06	0.000199768
RUFY1	148.6032435	-3.560167708	1.619205403	-2.198712838	0.027898347	0.106037239
ZNF354A	4270.914811	-1.593569203	0.195437288	-8.153864697	3.52E-16	1.36E-13
COL23A1	47.43537262	-8.037633864	1.951862153	-4.1179311	3.82E-05	0.000601565
PHYKPL	24.42467221	-8.047428147	2.268297642	-3.547783147	0.000388488	0.003849659
LOC100524609	9.238551403	-6.644431957	3.014418402	-2.204216891	0.027509094	0.105037027
GRK6	109.3110495	-10.20994907	1.634376053	-6.247001144	4.18E-10	3.30E-08
UIMC1	214.1030292	-2.889447549	1.349413937	-2.141261084	0.03225299	0.11719597
TSPAN17	24.82889427	-6.119562897	1.959221613	-3.12346641	0.001787343	0.013006614
FAF2	180.0909933	-2.016516672	0.920633013	-2.190358855	0.028498222	0.107816726
TMEM174	22.44657253	-7.926521531	3.855718654	-2.055783174	0.039803421	0.135316624
BTF3	4360.826558	1.200060623	0.429507464	2.794039039	0.005205419	0.029655253
ARHGEF28	12.90232	-4.17939407	1.784972215	-2.341433684	0.019209838	0.080476059
LOC102165717	534.3632771	3.84064969	1.345475503	2.854492469	0.004310565	0.025784758
IQGAP2	5639.728666	1.914388268	0.44162546	4.334868435	1.46E-05	0.00027543
TBCA	10.86774395	-5.898807015	2.717940402	-2.170322429	0.029982429	0.111705613
ARSB	29.08617179	-8.300110011	2.507346758	-3.310315969	0.000931907	0.007799046
ZCCHC9	102.4430241	-6.850500936	1.385571328	-4.944170537	7.65E-07	2.23E-05
LOC110259417	14.4928919	-7.295649857	3.179929187	-2.294280604	0.021774386	0.088181374
MEF2C	57.89790039	-4.441492187	1.31748611	-3.371187105	0.00074845	0.00648437
LOC106508521	453.4310911	-1.316094737	0.609442983	-2.159504293	0.030811065	0.11386835
LOC106509500	1301.99076	-2.019403041	0.551988503	-3.658415037	0.00025378	0.002764416
SLF1	36673.20214	1.173854729	0.254129385	4.619122384	3.85E-06	8.76E-05
ELL2	5474.499655	-1.547837369	0.660833221	-2.342251147	0.019167812	0.080377185
CAST	1520.337199	-1.14485269	0.579478869	-1.975659082	0.048193402	0.15422833
LNPEP	1762.275211	1.106089116	0.52531631	2.105567816	0.035241911	0.12482904
RIOK2	3833.262922	-1.417728487	0.486397771	-2.914751202	0.003559722	0.022330291
RGMB	36.38077982	8.841285101	3.480260662	2.540408883	0.011072294	0.053321448
CHD1	16409.64066	1.396366548	0.350811651	3.980388181	6.88E-05	0.000970868
LOC110259429	1456.472053	-2.258536136	0.83301149	-2.711290496	0.006702188	0.036063837
SLCO4C1	1571.620059	-1.422591934	0.422708247	-3.365422709	0.000764265	0.006605518
PPIP5K2	19289.18985	1.410117218	0.392675201	3.591052386	0.000329345	0.003407119
NUDT12	14.85835697	7.550609212	2.938274092	2.569742977	0.010177399	0.049942402
LOC110259433	131.690918	-4.083891195	0.985413714	-4.14434175	3.41E-05	0.000548809
EFNA5	1123.281426	-1.246632448	0.53509031	-2.329760835	0.019818795	0.082325982
FBXL17	368.0509725	2.12908425	0.565740961	3.763355309	0.000167649	0.001966353
MAN2A1	1840.951713	1.736082369	0.472604899	3.673432864	0.000239314	0.002634397
SRP19	586.002447	-3.803822732	1.007796691	-3.77439494	0.000160396	0.001896886
APC	2166.573922	2.048529852	0.865491473	2.366897786	0.017937886	0.076684936
KCNN2	147.9601254	-3.664076359	1.79562458	-2.040558143	0.041294766	0.138816609
TRIM36	28398.52142	1.693878589	0.531503273	3.186957961	0.001437777	0.010995181
AP3S1	1236.620235	1.14820608	0.443420118	2.589431633	0.009613451	0.047740777
TNFAIP8	2272.533615	-1.061859472	0.526439476	-2.017058978	0.043689359	0.144266876
SNX2	3717.843792	1.152697976	0.400595782	2.877459095	0.004008919	0.024453501
LOC110259778	5429.254602	-1.671957452	0.670016626	-2.49539696	0.012581629	0.058683538
LOC102165655	20.27533924	-5.822012177	2.412042882	-2.413726646	0.015790304	0.069713128
LOC106509541	82.61562365	-6.132413593	1.615163755	-3.79677514	0.000146591	0.001762683
LOC102158243	156.4635201	-3.438598882	1.079855199	-3.184314791	0.001450971	0.011033704
LMNB1	66.68984203	3.192458187	1.229817505	2.595879612	0.009434912	0.047157127
LOC106509548	63.00905307	-9.415049901	2.597663759	-3.624429785	0.0002896	0.003069303
SLC12A2	447.7202371	2.190010716	0.499539941	4.384055283	1.16E-05	0.000226836
CHSY3	33.80130182	-6.696459978	2.629502705	-2.546664039	0.010875808	0.052602215
LOC110259475	198.1073899	6.439032146	1.431233888	4.498937735	6.83E-06	0.000144222
RAPGEF6	5077.629229	1.3017304	0.388675168	3.34914733	0.000810607	0.006945033
LOC110259703	37.25137448	-8.657148761	3.466100574	-2.497662309	0.012501522	0.058430296
IRF1	68.52579773	-5.385906048	1.485800747	-3.624918118	0.000289053	0.003066512
RAD50	11901.71791	1.244893866	0.338683148	3.675688832	0.000237209	0.002616548
LOC106509563	371.0597681	-4.77647476	1.343678582	-3.554774797	0.000378303	0.003783379
GDF9	13096.39043	-1.969253636	0.372065255	-5.292764125	1.20E-07	4.74E-06
UQCRQ	138.8229567	-7.044112569	1.25086088	-5.631411682	1.79E-08	8.91E-07
AFF4	2578.285356	1.065274962	0.430787454	2.472855123	0.013403847	0.06145891
HSPA4	9095.881025	-2.377848192	0.257243031	-9.243586445	2.38E-20	2.86E-17
FSTL4	363.992694	2.150533768	0.467262246	4.602412852	4.18E-06	9.34E-05
UBE2B	419.4109182	-3.370108273	0.773084934	-4.359298862	1.30E-05	0.000249898
CDKN2AIPNL	27.34042982	-5.011386605	1.460050701	-3.432337385	0.000598403	0.005427758
SEC24A	12769.11942	1.362369055	0.308650992	4.413946792	1.02E-05	0.00020265
SAR1B	66.92018324	-7.667888917	1.516130806	-5.057537838	4.25E-07	1.34E-05
CAMLG	91.61570581	-5.009809647	1.226176151	-4.085717734	4.39E-05	0.000665011
C2H5orf24	2343.653481	1.653389857	0.462788768	3.572666347	0.000353365	0.003597141
MACROH2A1	281.173967	-6.091826437	0.872484106	-6.982163222	2.91E-12	4.25E-10
FAM13B	875.6046283	1.410552954	0.660535552	2.135468635	0.03272275	0.11846533
LOC110255186	200.3752576	1.221059951	0.51261487	2.382022101	0.017217864	0.074406752
LOC100515533	263.2693908	-3.935927019	0.78650897	-5.004300231	5.61E-07	1.70E-05
FAM53C	6166.207994	-1.632774926	0.351505514	-4.645090508	3.40E-06	7.84E-05
ETF1	1105.063551	-1.599697917	0.604798018	-2.64501184	0.008168806	0.042012665
SIL1	30.82744957	-8.384540506	2.152965428	-3.894414838	9.84E-05	0.001297414
MATR3	12934.22261	1.126867876	0.496718555	2.268624486	0.023291171	0.092932804
PAIP2	3096.849606	-4.699057755	1.039865371	-4.518909744	6.22E-06	0.000132929
MZB1	12.13524235	-7.038376568	2.871139619	-2.451422606	0.014229278	0.064156258
CYSTM1	81.05080767	-1.902912569	0.750376156	-2.535944876	0.011214439	0.053790532
HARS1	81.13526237	-9.780372599	1.704116402	-5.739263226	9.51E-09	5.02E-07
HARS2	147.6311792	-10.64374323	1.474208902	-7.219969452	5.20E-13	9.08E-11
LOC100621701	21.5179297	-5.380945607	2.288344099	-2.351458249	0.018699988	0.079105775
TAF7	1325.231233	-1.064610908	0.322631429	-3.299774335	0.000967626	0.008048743
DIAPH1	1157.037551	1.250921907	0.519274754	2.408978865	0.015997224	0.070341987
LOC110259524	14.74986589	-7.320728938	2.657902037	-2.754326095	0.005881314	0.032703851
SPRY4	47.82496098	-8.049953625	2.847523379	-2.827001767	0.004698607	0.027542592
FGF1	62.85293358	6.484728255	2.803579345	2.31301756	0.020721674	0.0850642
TCERG1	433.8621894	1.579293994	0.636808983	2.480012116	0.013137792	0.060572665
PPP2R2B	297.202985	-2.174808817	0.798789481	-2.722630766	0.00647644	0.035075853
LOC110259532	27.56997637	-3.736329607	1.8119466	-2.062052826	0.039202707	0.13394774
RBM22	577.2709449	-1.973790091	0.812202778	-2.430169097	0.01509178	0.067205
ZNF300	117.9570449	2.176026283	0.991663455	2.194319325	0.028212461	0.10696813
LOC110259546	71.52156085	-3.809137625	1.812742302	-2.101312261	0.035613564	0.125538357
DNAAF5	95.11153801	-10.00957708	2.192573843	-4.565217774	4.99E-06	0.000109522
ZFAND2A	1204.527962	1.092647245	0.357302778	3.058042964	0.002227876	0.015402369
SNX8	23.71690867	-5.064061496	1.765937439	-2.867633577	0.004135542	0.024986431
TNRC18	16.77871226	-6.52836792	3.259946395	-2.002599776	0.045220264	0.147833377
LOC100738112	9.348013596	-6.661461167	3.088524037	-2.156842908	0.031017907	0.114476387
RAC1	1127.28956	1.287899649	0.505007151	2.550260221	0.010764254	0.052233181
LOC110260073	6793.404275	1.194873359	0.563310658	2.121162348	0.033908143	0.121456475
CYTH3	20.12413275	-7.768060547	3.908691463	-1.987381358	0.046880152	0.151628033
PMS2	790.5010667	-3.987059351	0.930656799	-4.284134985	1.83E-05	0.000333635
BAIAP2L1	2184.84584	-2.500791063	0.496094244	-5.040959641	4.63E-07	1.44E-05
MYH16	92.03243795	-6.6862569	1.903060874	-3.513422503	0.000442373	0.004281597
ARPC1A	209.0038206	-5.367854232	1.839002791	-2.918894011	0.003512756	0.022120745
PDAP1	217.0099511	-4.469125486	0.648513191	-6.891340908	5.53E-12	7.12E-10
TMEM225B	80.65823052	-9.771013213	1.958693423	-4.988536286	6.08E-07	1.83E-05
ZSCAN25	64.60376743	-9.450990845	3.363559323	-2.809818391	0.004956946	0.02862624
CYP3A46	744.8827872	-1.95483321	0.935955565	-2.088596172	0.03674409	0.128135781
MYH11	448.7291353	1.757421175	0.807514839	2.176332978	0.029530371	0.110570293
NTAN1	13.21534472	-7.160740313	3.026937155	-2.365671947	0.017997384	0.076824335
RRN3	4617.043423	-1.007296978	0.284572577	-3.539683934	0.000400606	0.003955258
TRIM4	192.4218976	-7.056496322	1.219729952	-5.78529396	7.24E-09	4.02E-07
COPS6	123.3270046	-4.312311751	2.044449422	-2.109277786	0.034920611	0.124097186
LAMTOR4	15.70407705	-7.411559343	3.038065198	-2.439565598	0.014704933	0.065747865
AGFG2	46.27259571	-8.970419379	2.255558486	-3.977028055	6.98E-05	0.000980663
LRCH4	23.16406344	-6.021830938	1.823436607	-3.302462457	0.000958399	0.007989859
GNB2	27.87674729	5.245748604	1.911332582	2.744550402	0.006059385	0.033421934
SRRT	79.87776955	-3.309974944	1.613939895	-2.050866302	0.040279969	0.13633871
MUC12	25.11643293	-8.088647129	2.42895768	-3.330089773	0.00086818	0.007362519
LOC106509650	38.66851146	-8.710924462	3.538743652	-2.461586743	0.013832394	0.062893919
DTX2	197.8619825	-3.275391554	0.677846558	-4.832054564	1.35E-06	3.54E-05
ZP3	3115.719452	-5.646342319	1.377150267	-4.100019042	4.13E-05	0.000636903
STYXL1	2092.284382	-2.431230022	0.49786067	-4.883354254	1.04E-06	2.87E-05
RHBDD2	23.78170761	-8.00998566	2.877626601	-2.783538926	0.005376941	0.030414991
HIP1	683.4770368	1.848895244	0.637631438	2.899629997	0.003736034	0.023167692
FKBP6	2694.537326	-1.062326756	0.340723099	-3.117859513	0.001821696	0.013168374
BAZ1B	1344.276508	1.751713901	0.588195254	2.978116347	0.002900259	0.018837755
LOC102167472	26.65512151	-8.173213652	2.369149959	-3.449850703	0.000560897	0.005152345
RCC1L	568.445557	-1.758025659	0.888473519	-1.978703498	0.047849399	0.153552297
LOC102168016	57.8724207	9.511092458	3.228609794	2.945878587	0.003220388	0.02062001
CALN1	1264.441701	-2.352813694	1.030212489	-2.283813988	0.022382465	0.090104411
ZNF646	152.916432	-4.63789824	0.830442988	-5.584848456	2.34E-08	1.12E-06
PHKG2	24.95843457	-7.108072567	2.210914115	-3.214992621	0.001304479	0.010199252
DCTPP1	364.891462	2.594624354	0.698937624	3.712240213	0.000205433	0.002318028
TBC1D10B	70.16378121	-9.57097691	1.991723123	-4.805375205	1.54E-06	3.97E-05
CD2BP2	274.4371949	-5.229507778	1.077027006	-4.855502926	1.20E-06	3.21E-05
QPRT	10.59488154	-6.842060415	3.130094733	-2.185895636	0.028823242	0.108598989
MVP	131.3909807	-3.820463928	1.529004603	-2.498660842	0.012466356	0.058372321
CDIPT	329.3620672	-7.150392799	0.946905872	-7.551323746	4.31E-14	9.14E-12
KCTD13	191.4619255	2.092656921	0.78924557	2.651464893	0.008014344	0.041395332
TMEM219	26.51040241	-8.165999371	2.493807345	-3.274510916	0.00105845	0.008598718
MAPK3	46.30721483	-5.702957892	1.812579468	-3.146321578	0.001653381	0.012229143
TUFM	141.6552718	-8.7039345	1.235310185	-7.045950567	1.84E-12	2.81E-10
SH2B1	428.4991522	1.798956402	0.45713776	3.935261006	8.31E-05	0.001131964
XPO6	1007.907155	3.093163	0.509484541	6.071161637	1.27E-09	8.81E-08
GTF3C1	303.8613766	4.891215175	2.2519121	2.172027574	0.029853583	0.111395043
PRKCB	17.29119619	-6.575597591	3.245396478	-2.026130747	0.042751388	0.141905757
EARS2	79.28605407	-9.746737802	3.126106312	-3.117852315	0.001821741	0.013168374
VWA3A	86.71111537	-3.592165518	1.609531469	-2.231808192	0.025627643	0.099823945
ZP2	5928.854686	-1.922545122	0.378919593	-5.073754853	3.90E-07	1.25E-05
ERI2	958.565635	2.180895871	0.765392243	2.849383296	0.004380407	0.026130313
THUMPD1	9732.835791	-1.259672464	0.51135932	-2.463380277	0.013763385	0.062761733
CCP110	9012.465089	1.445981619	0.286880568	5.040360978	4.65E-07	1.44E-05
TMC7	311.9602588	-4.845499873	1.584231347	-3.058580985	0.00222388	0.015386574
ARL6IP1	1327.322694	-4.061982473	0.653078172	-6.219749251	4.98E-10	3.74E-08
ABCC1	90.76706422	3.465964501	1.157492777	2.994372465	0.0027501	0.018123527
PARN	2710.588826	-1.63069716	0.436356771	-3.737073121	0.000186175	0.002145471
LOC110260089	1929.710581	-1.163253352	0.43272359	-2.688213395	0.007183547	0.038048539
ZC3H7A	694.6001657	3.074742204	0.701334304	4.384132056	1.16E-05	0.000226836
TVP23A	95.15994297	-10.01004979	1.626710665	-6.153552691	7.58E-10	5.50E-08
NUBP1	307.1952387	-1.360781545	0.458469153	-2.968098367	0.002996484	0.019392916
USP7	4895.059155	1.789408765	0.45761158	3.910322299	9.22E-05	0.001225313
PPL	33.01126319	-8.483115895	2.3746915	-3.572302294	0.000353857	0.003598762
GLYR1	2494.579646	-1.233600158	0.253426548	-4.867683228	1.13E-06	3.05E-05
NUDT16L1	45.4594897	-8.943977189	2.309668436	-3.872407419	0.000107766	0.001380216
HMOX2	63.58005592	-5.305316851	2.037228152	-2.604183948	0.009209331	0.046239816
LOC110259939	156.5635936	-5.474583107	1.152425672	-4.750486944	2.03E-06	5.02E-05
TRAP1	536.9619323	-3.198095289	0.897900473	-3.561748084	0.000368394	0.003708269
ZNF597	11621.99627	1.138484219	0.29371801	3.87611307	0.000106138	0.001364042
LOC110260094	781.2627371	1.562586291	0.39708974	3.935096105	8.32E-05	0.001131964
SRRM2	2083.573282	2.279488503	0.803324797	2.837567706	0.00454587	0.02689495
ELOB	47.24436188	-6.691769357	1.664128853	-4.021184625	5.79E-05	0.000846761
ATP6V0C	218.7074303	-3.986797916	1.745225658	-2.284402534	0.022347885	0.09003219
CCNF	154.8847164	-10.71293638	2.173711841	-4.928406873	8.29E-07	2.37E-05
CASKIN1	23.5876674	-7.028144513	2.471471865	-2.84370808	0.004459188	0.026483466
TSC2	47.92126343	-8.054077515	1.90118341	-4.236349566	2.27E-05	0.000398552
JPT2	50.00680167	-6.549847096	2.037061675	-3.215340594	0.001302898	0.010198186
UBE2I	1070.658927	1.504157153	0.652841398	2.304016194	0.021221735	0.086493556
LMF1	17.83252873	-7.594352627	2.814119871	-2.698659963	0.006961927	0.037256547
IARS1	343.6547014	3.026925767	1.414979881	2.139200569	0.032419428	0.117642734
IPPK	549.4583028	-5.320771973	1.289593298	-4.125930229	3.69E-05	0.00058346
CARD19	14.50418776	-6.316006199	2.465095036	-2.562175538	0.010401873	0.050816554
CKAP2L	5223.691211	-3.034466648	0.99970351	-3.035366602	0.002402435	0.016360444
ZC3H8	1279.224465	1.684397872	0.59342334	2.838442236	0.004533432	0.026836035
ANAPC1	4837.459666	1.192940454	0.523466467	2.278924304	0.022671565	0.091031172
BCL2L11	84.12351179	-8.867967336	1.688309372	-5.252572474	1.50E-07	5.64E-06
NCAPH	5564.460148	-1.864238685	0.565672386	-3.295615506	0.000982063	0.008130041
CIAO1	941.0179099	2.790642643	0.647769958	4.308076667	1.65E-05	0.000306728
TMEM127	201.9080806	-7.259311257	1.468458363	-4.943491379	7.67E-07	2.23E-05
ASTL	367.4714854	-5.343091711	1.490500389	-3.584763714	0.000337384	0.003476228
LOC100511376	14779.58284	1.14948263	0.328155262	3.502862099	0.000460288	0.004419497
GCC2	1202.657733	1.740443237	0.440063269	3.95498411	7.65E-05	0.001060482
UXS1	1378.589762	1.094071137	0.342965409	3.190033481	0.001422563	0.010894961
LOC100625214	107.1018394	-3.937938458	1.847988327	-2.130932539	0.0330947	0.119452219
MAP4K4	10962.81177	-1.416971257	0.386789264	-3.663419307	0.000248871	0.002722982
RNF149	170.52992	-1.485883192	0.592550576	-2.507605685	0.012155223	0.05718768
TBC1D8	87.51234743	-4.38206087	1.076018706	-4.072476477	4.65E-05	0.000698126
RPL31	45.99990032	-7.994360591	1.748443262	-4.572273384	4.82E-06	0.000106545
NPAS2	60.84158996	-9.36442618	3.367500066	-2.78082435	0.005422107	0.030638289
PDCL3	1202.644808	-1.346474279	0.570089393	-2.361865166	0.018183254	0.077556561
EIF5B	41402.06325	1.044775991	0.433667028	2.409166302	0.01598901	0.070341987
LOC102164468	25.14451865	-5.53521115	2.36834837	-2.337160875	0.019430821	0.081025399
LOC110259978	125.36951	-2.709865787	0.991757645	-2.73238709	0.006287722	0.034294072
UNC50	251.1751367	-2.950293571	0.90090348	-3.274816487	0.001057306	0.008595877
TMEM131	13591.7714	1.862375662	0.315774082	5.897810388	3.68E-09	2.30E-07
CNNM3	1333.687918	-1.977621679	0.526290871	-3.757659096	0.00017151	0.001999906
CHMP3	4937.018363	-1.841399353	0.523769486	-3.515667488	0.00043865	0.004254983
PTCD3	2059.482798	-2.039550074	0.753389117	-2.707166891	0.006786013	0.036460502
ST3GAL5	46.79113072	-8.01775087	1.911387455	-4.194728206	2.73E-05	0.000460494
USP39	454.4260616	-5.59774355	1.009989112	-5.542380095	2.98E-08	1.40E-06
GGCX	598.4448082	-3.16173812	0.847513034	-3.730607074	0.000191019	0.002185506
MAT2A	733.6442712	1.53957871	0.52574218	2.928391082	0.003407212	0.021607089
ELMOD3	133.8292588	-10.50216467	1.560389429	-6.730476686	1.69E-11	1.97E-09
TMSB10	11.65786892	-5.99793747	2.247221014	-2.669046539	0.007606691	0.039879846
SUCLG1	181.3736326	-9.007175773	1.70432812	-5.284883624	1.26E-07	4.91E-06
MRPL19	322.8625318	-8.273599411	1.272688226	-6.500884697	7.98E-11	7.81E-09
AUP1	36.94461392	-6.345976212	1.797593085	-3.53026292	0.000415147	0.004083913
BOLA3	10.42285648	-5.839877875	2.512456484	-2.324369761	0.020105685	0.08329388
TET3	5108.267842	1.04201157	0.401568028	2.594856905	0.009463031	0.047232221
DGUOK	30.32774878	-7.392501085	1.93316656	-3.824037327	0.000131284	0.001616183
TPRKB	21.79418894	-5.94132605	1.991028873	-2.984048162	0.00284462	0.018599174
ALMS1	8632.220827	1.612009886	0.38065658	4.234814187	2.29E-05	0.000399871
SMYD5	45.45035269	-7.01878838	1.883281383	-3.726893093	0.000193855	0.002212765
NOTO	644.2949069	-3.49223487	1.06432452	-3.281174873	0.001033756	0.008449304
RAB11FIP5	54.50877398	-6.938677838	2.21135135	-3.137754585	0.001702474	0.012498281
ZNF638	5368.773859	1.705612585	0.41271349	4.132679517	3.59E-05	0.000570583
PAIP2B	781.4482329	2.08933237	0.975597279	2.141593068	0.032226242	0.117182953
NAGK	417.6665428	-3.880357863	1.391999071	-2.787615269	0.005309756	0.030113664
FIGLA	12.40678253	-7.071188391	3.262310444	-2.167540004	0.030193703	0.112267959
PCYOX1	470.5755334	-2.189805943	0.475142077	-4.608739258	4.05E-06	9.13E-05
PCBP1	4072.739	1.122225534	0.34552331	3.247901089	0.001162597	0.009263962
PPP3R1	3566.547928	1.459397957	0.580004572	2.516183541	0.011863338	0.056156249
SPRED2	25648.85199	-3.026943218	0.512106471	-5.910769326	3.41E-09	2.15E-07
LGALSL	169.4964796	-10.84282745	1.850565794	-5.859195864	4.65E-09	2.83E-07
EHBP1	1849.591166	1.41211688	0.649772168	2.173249256	0.029761562	0.111128318
USP34	23597.96306	1.61282574	0.363441047	4.437654343	9.09E-06	0.00018429
C3H2orf74	13.68948738	-6.234995268	2.169488296	-2.873947409	0.004053765	0.024602236
PEX13	2186.916836	1.344662197	0.499433803	2.69237322	0.00709455	0.037780575
REL	788.2162416	-2.233223421	0.331492126	-6.736882263	1.62E-11	1.90E-09
PAPOLG	11132.98392	-1.413232733	0.451178226	-3.132315903	0.001734332	0.012697701
LOC110260099	16.67588513	-7.497470005	2.944046896	-2.546654408	0.010876108	0.052602215
PPP4R3B	7588.136229	1.536514517	0.242269087	6.342181475	2.27E-10	1.90E-08
CFAP36	268.0704058	-2.466454145	1.178470168	-2.092928792	0.036355512	0.127246195
SPTBN1	3469.067257	1.48958261	0.362876144	4.104933969	4.04E-05	0.000625192
ACYP2	892.8428454	1.759122607	0.48232633	3.647162715	0.000265152	0.002865228
LOC110260101	275.2192228	1.880862657	0.678609822	2.771640782	0.005577455	0.031287527
PSME4	3176.721076	1.854148338	0.536244714	3.457653363	0.000544902	0.005031045
FOXN2	35316.33028	1.018950838	0.467476741	2.179682427	0.02928101	0.109940947
MSH6	3399.590244	2.351976784	0.548834905	4.285399421	1.82E-05	0.000332862
LOC110260017	62.43948927	-9.402114371	3.225242657	-2.915164957	0.003555006	0.022313642
LOC100521660	390.0687162	1.862506003	0.55850271	3.334819992	0.000853546	0.007261183
LOC110260018	223.4441194	-8.285325747	1.436792156	-5.76654439	8.09E-09	4.42E-07
STPG4	18.830717	-6.697154799	2.338411037	-2.863976732	0.004183587	0.025178309
TTC7A	13.95389102	-6.260943488	2.708595377	-2.311509331	0.020804738	0.085275785
CRIPT	380.9134808	-2.313426472	0.564542866	-4.097875666	4.17E-05	0.000640564
CAMKMT	51.80421421	-7.459560757	2.859731484	-2.608482929	0.009094455	0.045857919
PPM1B	2448.883921	1.607394749	0.4917056	3.269018593	0.001079212	0.008738995
PLEKHH2	24.47926068	-8.051198265	3.86779818	-2.081597304	0.037379268	0.129392533
COX7A2L	6313.700428	-1.280390252	0.389373226	-3.288336659	0.001007812	0.008306049
EML4	23865.28329	1.014261327	0.325497716	3.116032083	0.001833023	0.01321462
SOS1	7171.504075	1.851663452	0.316737467	5.846051205	5.03E-09	2.98E-07
GEMIN6	700.6600423	-5.116623683	1.099117706	-4.65520995	3.24E-06	7.52E-05
SRSF7	197.0876973	3.464277183	1.570368005	2.206028887	0.027381977	0.104673887
ATL2	16030.92446	1.441983204	0.202275014	7.12882515	1.01E-12	1.59E-10
CEBPZOS	590.907464	-1.981068735	0.609043991	-3.252751465	0.001142934	0.009127447
HEATR5B	12522.61001	1.097434159	0.282688045	3.882138555	0.000103542	0.001337024
FAM98A	2029.23019	-1.346822105	0.272671621	-4.939355623	7.84E-07	2.25E-05
RASGRP3	9808.059667	-1.482867752	0.58608055	-2.530143257	0.011401596	0.054519078
BIRC6	9703.510984	1.79912577	0.319217901	5.636042847	1.74E-08	8.72E-07
YIPF4	6450.79273	-1.060967442	0.411982496	-2.575273104	0.010016097	0.04928794
SLC30A6	1130.58828	1.580414571	0.499200882	3.165888977	0.001546098	0.011586098
SPAST	72452.48345	1.000044279	0.385452453	2.59446858	0.009473727	0.047242029
CAPN14	61.56546662	-6.42665825	2.06628376	-3.110249606	0.001869293	0.013422442
LCLAT1	179.3860895	1.761467842	0.719375541	2.4486068	0.014340991	0.064498695
LBH	122.6150293	-4.761016433	1.081645362	-4.401642718	1.07E-05	0.000212144
CLIP4	4015.214097	1.378365589	0.278631851	4.946906054	7.54E-07	2.21E-05
SPDYA	59.86837561	-6.630791904	1.563732127	-4.240363032	2.23E-05	0.00039265
LOC106509865	356.7530468	-2.792622599	0.856193858	-3.26167091	0.001107576	0.008917474
CCDC121	201.2730465	-2.347004195	1.184392338	-1.981610417	0.04752286	0.15308482
PPM1G	933.4519044	-4.809288719	1.323249381	-3.634453782	0.00027857	0.00298752
SNX17	53.56288606	-6.293630176	1.164960493	-5.402440869	6.57E-08	2.86E-06
EIF2B4	76.11291237	-9.687889332	3.157334923	-3.068375566	0.002152259	0.01501586
GTF3C2	1544.615416	-1.866956194	0.909941546	-2.051732007	0.040195714	0.136149355
SELENOI	127.6057841	4.121513336	1.661071644	2.48123755	0.013092709	0.060457928
HADHA	534.5466357	-1.837152855	0.735513527	-2.497782554	0.012497283	0.058430296
CENPO	2965.591287	1.12609466	0.541312797	2.080303045	0.037497746	0.129761147
NCOA1	8467.259186	1.090266035	0.193287393	5.640647429	1.69E-08	8.53E-07
ITSN2	23295.26525	1.570626753	0.234248547	6.704958367	2.01E-11	2.29E-09
LOC100738909	437.2482731	-4.152495576	1.172850168	-3.540516674	0.000399344	0.003946398
ATAD2B	1437.88636	1.686114224	0.786709861	2.143247858	0.032093201	0.116890115
LOC102159977	1601.892504	-3.045185121	0.701830009	-4.33892122	1.43E-05	0.000271823
LOC110260049	20.35480594	-5.79165285	2.433629764	-2.379841394	0.017320091	0.074729149
APOB	75.63433133	-9.67888086	3.159500119	-3.063421584	0.002188215	0.01521766
RHOB	11.38896357	-5.22717046	2.426813761	-2.153923199	0.031246195	0.114887897
SMC6	7913.113295	1.580339919	0.477712214	3.308142165	0.000939171	0.007853765
NBAS	3979.955012	1.019469598	0.433644041	2.350936487	0.01872623	0.079155705
LOC106509005	23.28809205	-4.472685082	2.153355179	-2.077077263	0.037794429	0.130495697
IAH1	8.919981113	-6.594624182	2.955716183	-2.231142564	0.025671687	0.099889725
ASAP2	279.7658296	2.599414117	1.103109836	2.356441791	0.018450959	0.078405418
ACP1	381.5232531	-2.232387336	0.442418232	-5.045875543	4.51E-07	1.41E-05
PUF60	179.3535537	-6.854638894	1.115161828	-6.146766075	7.91E-10	5.67E-08
GFUS	61.74294129	-8.421256407	1.854618862	-4.54069382	5.61E-06	0.000121103
LY6E	33.63370724	-7.542721169	2.163849876	-3.485787647	0.00049069	0.004633299
SLC45A4	15.23109577	-4.576809008	2.097837793	-2.181679166	0.02913322	0.109462003
PTK2	67.00142701	3.807865534	1.857103197	2.050432922	0.040322203	0.136394674
PHF20L1	9517.078994	1.369967727	0.315809322	4.337958481	1.44E-05	0.000272538
EFR3A	1775.364246	1.752270109	0.641022467	2.733554907	0.006265468	0.03421798
CYRIB	900.9903156	-1.586816728	0.791567911	-2.004650146	0.045000462	0.147337367
LOC110260221	1074.769295	-6.73185601	0.869157801	-7.745263294	9.54E-15	2.29E-12
LRATD2	23609.35965	1.33195934	0.393741791	3.382824401	0.000717445	0.006270978
SQLE	1030.595041	-2.931168134	0.91376433	-3.207794436	0.001337571	0.010390418
NDUFB9	53.69486511	-5.380552713	1.424910641	-3.776063254	0.000159327	0.00188836
TRMT12	680.6196283	1.397194305	0.710671792	1.966019082	0.049296406	0.156662677
TMEM65	96.80011686	-5.237468017	1.945988016	-2.691418434	0.007114889	0.03787025
NTAQ1	239.0990619	-1.729500586	0.660582424	-2.618145024	0.008840922	0.044830187
ATAD2	3946.400216	1.416842613	0.295285057	4.798219813	1.60E-06	4.10E-05
ZHX1	2637.519089	1.426994579	0.552002165	2.585124968	0.009734371	0.048120432
C4H8orf76	3050.989047	-3.056459688	1.203695936	-2.53922905	0.011109706	0.05343028
TBC1D31	8764.517803	1.168524509	0.236592956	4.938965769	7.85E-07	2.25E-05
ZHX2	127.6304508	1.979660547	0.884703301	2.237654753	0.025243578	0.098613992
COLEC10	16.18696742	-7.453523464	2.774848362	-2.686101181	0.007229119	0.038196436
AARD	30.42226608	2.598053848	1.161563215	2.236687436	0.025306776	0.098756257
RAD21	1574.238931	1.324194309	0.513769805	2.577407812	0.009954443	0.049029143
UTP23	986.025712	-1.204212853	0.333465794	-3.61120353	0.000304779	0.003201959
EIF3H	3281.549608	-1.978712797	0.466273446	-4.243674638	2.20E-05	0.000387528
LOC102157842	3493.511601	-1.986159768	0.51903353	-3.826650212	0.000129899	0.001604607
LOC110260235	204.5687987	-4.331495978	0.841848898	-5.14521785	2.67E-07	9.15E-06
KCNV1	77.12667204	-9.706437615	2.231437847	-4.34985793	1.36E-05	0.000259068
PKHD1L1	44.56425437	-8.915946198	1.968406781	-4.529524225	5.91E-06	0.000126674
ENY2	63.25513348	1.731862253	0.761226386	2.275094878	0.022900239	0.091711134
LOC102162375	60.85519122	-4.284242149	2.039990798	-2.100128174	0.035717568	0.125850645
LOC110260241	11.84612049	-7.004642875	3.077855249	-2.275819461	0.022856817	0.09157113
OXR1	4168.767795	1.925847165	0.489289014	3.936011458	8.28E-05	0.001130501
UBR5	5760.371107	1.770750651	0.471592745	3.754830139	0.000173459	0.00201828
VPS13B	2134.245399	1.259471502	0.246540272	5.108583238	3.25E-07	1.08E-05
OSR2	223.6001835	-2.754756385	1.270841817	-2.167662685	0.030184361	0.112267959
STK3	677.8593494	1.20234348	0.602547365	1.99543397	0.045995569	0.149760995
POP1	65.17230091	-9.464210273	2.198608553	-4.30463634	1.67E-05	0.000310264
TSPYL5	257.4387108	-2.312053701	1.105516113	-2.091379469	0.036494061	0.127552402
UQCRB	20.9868723	-3.542196111	1.288807711	-2.748428708	0.005988166	0.033167314
LOC102164357	77.54728734	9.933354942	3.126051334	3.17760455	0.001484971	0.011221282
VIRMA	22508.26372	1.048339074	0.31598239	3.317713599	0.000907575	0.007624898
RAD54B	2923.046548	1.223109927	0.496000033	2.465947272	0.013665145	0.062498112
RBM12B	4848.066026	-1.238992811	0.300198951	-4.127238972	3.67E-05	0.00058168
LOC110260455	100.7166809	-10.09152554	2.35418555	-4.286631335	1.81E-05	0.000332142
ZNF704	27.99312831	-8.24485544	3.708029727	-2.223513846	0.026181171	0.101178453
RPL7	336.5990749	-3.861199867	0.937963115	-4.116579645	3.85E-05	0.000603054
LOC110260277	5729.618861	-1.951218674	0.508439156	-3.837664057	0.00012421	0.001543145
XKR9	1307.81567	-1.484531443	0.41657752	-3.563637911	0.00036575	0.003691964
TRAM1	5832.84019	-1.658785794	0.63917151	-2.595212347	0.009453249	0.047205174
ARFGEF1	2881.026924	1.723305115	0.547792581	3.145908093	0.00165572	0.01223808
CSPP1	5475.09349	1.114869505	0.299476122	3.722732542	0.000197078	0.002244825
COPS5	21.99265144	-6.923607818	2.008738842	-3.446743634	0.000567387	0.005198723
VCPIP1	4792.429884	-1.196740022	0.47166355	-2.537274762	0.011171923	0.053657959
MYBL1	8426.441811	1.097482781	0.224330667	4.892254797	9.97E-07	2.76E-05
RRS1	289.3238268	-2.593813414	1.12663898	-2.302257831	0.021320636	0.086700716
GGH	216.3928525	-5.259228678	1.60469267	-3.27740556	0.001047658	0.008530251
UBXN2B	3237.381001	1.296100721	0.58707085	2.20774157	0.027262293	0.104352768
RPS20	57.94717092	1.855158906	0.91015678	2.038284993	0.04152144	0.139275728
MRPL15	409.0747033	1.91488193	0.687694779	2.78449392	0.005361133	0.030341431
ATP6V1H	402.4388255	1.678579854	0.568393899	2.953198224	0.003144999	0.02021803
RB1CC1	3885.937064	1.523267826	0.448664421	3.395116159	0.000685995	0.006049838
UBE2V2	1255.230372	1.386697503	0.486295291	2.851554456	0.004350603	0.025983587
C4H1orf112	4227.128033	-1.625004372	0.331531675	-4.901505626	9.51E-07	2.67E-05
CCDC181	90.59482015	-9.939398285	2.098092282	-4.737350388	2.17E-06	5.31E-05
MPZL1	12481.57326	-1.970029078	0.473537528	-4.160238549	3.18E-05	0.000519662
CD247	67.00144798	-6.005459008	1.227569675	-4.892153276	9.97E-07	2.76E-05
GPA33	1150.406131	-1.267325384	0.559300749	-2.265910399	0.02345687	0.093429176
LOC110260462	65.68740749	-7.213116846	2.283526661	-3.158761827	0.001584409	0.011824063
TMCO1	742.7445238	-1.641231313	0.522280661	-3.142431716	0.001675508	0.012342186
LOC110260463	425.3872095	-3.194583649	0.8282823	-3.856877842	0.000114845	0.001441685
PBX1	47.14353412	-4.981796863	1.306233051	-3.813865268	0.00013681	0.001672793
HSD17B7	1244.428364	-1.125659274	0.339466789	-3.315962891	0.00091328	0.007654995
NR1I3	70.39463831	-9.575056103	2.029124877	-4.718810662	2.37E-06	5.74E-05
NDUFS2	15.61961404	-7.401834826	3.122271213	-2.37065723	0.01775649	0.076247213
LOC100517340	87.81377949	-9.8941676	3.106493595	-3.184995332	0.001447563	0.011027601
ETV3	146.1864618	6.101981382	1.459039792	4.182189831	2.89E-05	0.000480643
HDGF	69.30098266	-6.087722886	2.168781303	-2.806978683	0.005000855	0.028814831
RHBG	75.97356373	-9.684854746	2.625993896	-3.688072071	0.00022596	0.00251716
DAP3	27.62398418	-4.183403685	1.599024763	-2.616221952	0.008890874	0.044999135
ASH1L	1632.721807	2.507301212	0.663190428	3.780665561	0.00015641	0.001861946
HCN3	10.37106071	-5.831446609	2.828553019	-2.061635956	0.039242408	0.134041066
SCAMP3	150.3314076	1.456098246	0.73743186	1.974552938	0.048318904	0.154432833
FLAD1	78.29145679	-9.728625958	1.602157581	-6.07220293	1.26E-09	8.81E-08
KCNN3	419.7343735	-1.918948574	0.896861447	-2.139626561	0.032384958	0.117596522
TDRD10	173.5552739	-7.465021989	1.042982757	-7.157378143	8.22E-13	1.35E-10
INTS3	1770.286867	1.151115059	0.536251181	2.146596783	0.031825396	0.116266919
CHTOP	2185.461164	-2.752286862	0.54813673	-5.02116846	5.14E-07	1.57E-05
S100A11	7.139055408	-5.27309359	2.485261141	-2.121746283	0.03385905	0.121320787
TDRKH	337.9360524	-3.44538184	1.424761978	-2.41821574	0.015596826	0.069084429
SNX27	2403.715073	1.821516106	0.545928736	3.33654557	0.000848265	0.007234379
CGN	1052.743561	-2.951045801	0.734985499	-4.015107514	5.94E-05	0.000864207
POGZ	2094.944626	1.02822171	0.458399294	2.243070011	0.0248923	0.097594051
PSMB4	50.08820624	-4.242253861	1.334852263	-3.178069947	0.00148259	0.011211114
SCNM1	39.66844119	-4.894033807	1.916571251	-2.553536064	0.010663523	0.051814094
LYSMD1	71.39832498	-9.595628744	2.402487215	-3.994039463	6.50E-05	0.000926087
MLLT11	3575.997238	1.43464696	0.274140395	5.233256342	1.67E-07	6.13E-06
C4H1orf56	80.81744978	-9.774672695	1.691342809	-5.779238036	7.50E-09	4.14E-07
BNIPL	29.75669045	-8.332978649	2.087137108	-3.992540125	6.54E-05	0.000930738
MINDY1	39.52068076	-6.275967836	1.911601666	-3.283093934	0.001026744	0.008423352
ANXA9	23.78958275	-8.010360126	3.898973937	-2.054479013	0.039929353	0.135489346
CERS2	1576.801055	-1.259426047	0.58193057	-2.164220462	0.030447434	0.112910103
GOLPH3L	966.7759041	2.199548878	0.73998473	2.972424686	0.002954577	0.019156067
PLEKHO1	715.9726101	-5.117011121	1.390360895	-3.680347413	0.000232916	0.002582365
VPS45	2309.584231	-3.32794522	1.2767753	-2.60652381	0.009146646	0.046035284
OTUD7B	116.7826647	3.556328329	1.688011868	2.106814767	0.035133639	0.124690426
LOC110260327	33.40983169	-8.500144729	2.154187359	-3.945870676	7.95E-05	0.001093244
LIX1L	975.654422	-1.645661043	0.786591305	-2.092142428	0.036425777	0.127354872
RBM8A	26.02211757	3.527453973	1.581919207	2.229857226	0.025756923	0.100149358
POLR3C	392.1574017	-12.05314502	2.096410118	-5.749421316	8.95E-09	4.80E-07
BCL9	1222.288418	-1.74300631	0.544531679	-3.200927286	0.001369861	0.010572943
LOC100519022	52.67688804	-9.156998477	3.273025329	-2.797716961	0.005146519	0.029372617
ZNF697	15.72877572	-7.413647635	2.872637165	-2.580781077	0.009857707	0.048663435
WARS2	58.71084167	8.566840779	2.441994286	3.508133016	0.000451263	0.004352158
WDR3	936.6629908	1.716947335	0.778310595	2.2059925	0.027384525	0.104673887
TENT5C	29699.55771	1.260616271	0.335334928	3.759275177	0.000170406	0.001991325
MAN1A2	3135.377197	1.146356185	0.507669102	2.258077516	0.023940827	0.094879321
TRIM45	38.50876934	-8.705064407	1.95943963	-4.442629552	8.89E-06	0.000180417
PTGFRN	67.37633309	-9.511766776	1.758739154	-5.408287382	6.36E-08	2.80E-06
LOC102165975	158.4939098	-3.787604419	1.413534579	-2.679527248	0.00737262	0.038858293
CASQ2	85.62873459	-7.15218802	1.572006898	-4.549717961	5.37E-06	0.000116256
BCAS2	461.568078	-2.875040508	0.435838878	-6.596567333	4.21E-11	4.42E-09
LOC110260341	170.9724432	-3.148888451	0.83001775	-3.793760375	0.000148383	0.001776163
HIPK1	20243.78598	1.002823399	0.326352458	3.072823182	0.002120441	0.014822539
DCLRE1B	47.0834554	-8.027342889	2.847939616	-2.818649259	0.004822618	0.028035752
AP4B1	93.14376492	-9.978718887	2.077830355	-4.802470454	1.57E-06	4.02E-05
MAGI3	4116.879623	1.731924967	0.452158423	3.83034989	0.000127961	0.001582478
LOC100156854	2432.452283	-1.220465427	0.409735026	-2.978669996	0.002895024	0.018826354
MOV10	82.87909017	-7.886665145	1.552266712	-5.08074101	3.76E-07	1.21E-05
DDX20	4996.64606	-1.85703332	0.423561379	-4.384331081	1.16E-05	0.000226836
LRIF1	768.7548674	1.100857512	0.544407758	2.022119441	0.043164014	0.143099815
LAMTOR5	85.02825158	2.466209115	0.888432735	2.775909777	0.005504748	0.030943834
RBM15	205.9351897	-6.868079209	1.058497868	-6.488514922	8.67E-11	8.38E-09
AHCYL1	21.36088117	-4.99757657	2.285042753	-2.187082304	0.028736516	0.108385445
EPS8L3	54.64272127	-8.244677026	2.471052105	-3.336504726	0.00084839	0.007234379
LOC110260350	25.39452086	-5.100222281	2.437713906	-2.092215279	0.036419262	0.127354872
ATXN7L2	144.5937681	-7.660388929	2.606268157	-2.939217482	0.003290421	0.02100628
WDR47	8764.167599	1.149350046	0.373402126	3.078049018	0.002083606	0.014657425
AKNAD1	46.19521848	-8.967439381	3.38148234	-2.65192554	0.008003419	0.041375107
HENMT1	6101.598319	1.419522148	0.44300059	3.204334666	0.00135375	0.010485992
EEIG2	40066.15564	1.183322629	0.330659995	3.57866887	0.000345349	0.003538843
LOC106510205	34.68542153	-8.554172159	3.519353439	-2.430609004	0.015073471	0.067151104
LOC106510209	477.2352066	1.833677138	0.736832249	2.488595118	0.012824893	0.059433903
LOC110260473	25.73315185	-8.123086934	3.758449098	-2.161286936	0.030673181	0.113475042
DPH5	272.8059109	-1.271263809	0.620421696	-2.049031839	0.040459002	0.136729187
PLPPR5	17.00543178	-5.81569248	2.37947437	-2.444108058	0.014521077	0.065092199
SNX7	11975.70171	1.476785179	0.418815713	3.526097834	0.000421731	0.004133653
LOC106507459	82.0832266	-9.79657156	3.137278546	-3.122633651	0.001792407	0.01301316
CNN3	496.9268204	1.436779609	0.46739656	3.074005529	0.002112055	0.014773464
ABCD3	10111.50402	-1.003582313	0.35760158	-2.806425835	0.005009444	0.02884896
ARHGAP29	28191.05815	1.274448221	0.358488692	3.55505836	0.000377895	0.003782797
LOC110260490	20.9905025	-7.829368617	3.89895505	-2.008068448	0.044636019	0.146498743
GCLM	1413.040789	1.67535107	0.821625101	2.03906997	0.041443045	0.139143641
DNTTIP2	3820.579269	1.042399091	0.360826161	2.888923266	0.003865634	0.023832016
FNBP1L	11631.9039	1.057832917	0.40664587	2.601361515	0.009285455	0.04656066
CCDC18	18912.3226	1.504623581	0.306149971	4.914661845	8.89E-07	2.52E-05
GFI1	620.581261	4.800784637	1.382523449	3.472479718	0.000515674	0.004818746
EPHX4	52.19447382	-9.143433732	3.311616862	-2.76101799	0.00576215	0.032173492
BRDT	2538.408753	1.520637618	0.384370878	3.95617282	7.62E-05	0.001059291
ZNF644	6639.850261	2.24667912	0.595066911	3.77550672	0.000159683	0.001890511
LRRC8C	974.8805643	-2.021999633	0.739730562	-2.73342719	0.006267898	0.03421798
LOC102161056	117.0252241	-10.30843412	3.162888487	-3.259183549	0.001117334	0.008969337
LOC110260393	64.7189318	-8.488390004	2.805870069	-3.025225615	0.002484477	0.016810935
LOC102167089	106.9947281	-4.601872024	2.097466413	-2.194014644	0.028234357	0.107013651
DNAI3	67.60070743	-6.031165276	1.672024365	-3.6071037	0.000309634	0.003240376
SCO2	35.36133826	-8.581739068	3.562491626	-2.408914875	0.016000029	0.070341987
RTL6	32.37245081	-8.454394596	3.582933595	-2.359629162	0.018293211	0.077883733
SAMM50	36.88831683	-8.642595298	2.23249958	-3.87126402	0.000108272	0.001380216
SCUBE1	28.22074794	-8.256706259	3.903102734	-2.115421197	0.034394065	0.122831081
LOC100620827	87.89910347	-3.38486371	1.029662891	-3.287351364	0.001011346	0.008322259
SERHL2	14.25032719	-7.26941886	3.343282207	-2.174336	0.029679911	0.110976611
TCF20	3801.532801	-1.164522263	0.571517913	-2.037595387	0.041590414	0.139377475
SEPTIN3	262.6166739	-3.929325143	1.294912349	-3.034433293	0.00240988	0.016400828
XRCC6	3088.232373	-1.462667595	0.672650296	-2.174484429	0.029668774	0.110973314
PMM1	29.46873023	-7.347960929	2.999889777	-2.449410303	0.014309034	0.06438173
ACO2	876.7763624	-4.962628304	1.420699833	-3.49308713	0.000477471	0.004532124
TEF	29.52016921	-8.321573546	3.717289184	-2.238613445	0.025181079	0.098476492
SLC25A17	2890.575885	-1.22351004	0.291678475	-4.194721744	2.73E-05	0.000460494
ADSL	27.76631317	-8.232902677	2.216731695	-3.713982479	0.000204023	0.00230693
ENTHD1	46.22027977	-8.968020144	2.074618302	-4.32273259	1.54E-05	0.000289013
CBX6	299.6949844	-4.715319021	1.616592708	-2.916825616	0.003536134	0.022246807
NPTXR	147.8962193	-10.64597037	1.495877711	-7.116872112	1.10E-12	1.71E-10
JOSD1	2880.769349	-1.471898449	0.704528095	-2.089197663	0.036689934	0.12803024
PLA2G6	129.9992554	-3.96191386	1.729186376	-2.291201177	0.021951781	0.08873374
C5H22orf23	39.09787172	-8.726342239	3.614543089	-2.414231073	0.015768459	0.069645098
EIF3L	440.5513346	-1.696565309	0.823132739	-2.061107801	0.039292757	0.134139737
FBXO7	521.8869014	-1.826794758	0.691957997	-2.640037063	0.008289696	0.042493037
RTCB	1002.049273	-6.142791598	1.189974038	-5.162122369	2.44E-07	8.52E-06
BTBD11	168.4996567	-2.630959162	0.671611325	-3.917383562	8.95E-05	0.001203285
TCP11L2	33.58882743	-8.507896457	3.529416441	-2.410567469	0.015927725	0.07020526
CKAP4	132.2839407	-2.955941991	0.709670025	-4.165234388	3.11E-05	0.000509952
LOC102160723	16.86697048	-7.514487608	2.484062637	-3.025079761	0.002485676	0.016810935
ADCY6	13.21188802	-7.16259334	2.852629966	-2.510873623	0.01204328	0.056735018
DDX23	637.3790886	-5.822356599	1.420895368	-4.09766738	4.17E-05	0.000640564
RND1	138.506907	-6.25236762	1.959705133	-3.19046346	0.001420448	0.010894961
TUBA1A	7.721152567	5.608539168	2.589536479	2.165846751	0.0303229	0.112564012
DNAJC22	32.5593659	-7.494513771	1.78277416	-4.203849226	2.62E-05	0.000446475
KCNH3	46.41444026	-4.36574735	1.842421527	-2.369570311	0.017808769	0.076411057
MCRS1	117.3113305	-4.656467907	1.988126368	-2.342138801	0.019173583	0.080377185
TMBIM6	1504.838315	-1.799888815	0.614028891	-2.931277078	0.003375715	0.021444955
AQP6	366.716747	-11.95610106	1.484189458	-8.055643433	7.91E-16	2.59E-13
LIMA1	1539.300111	1.648506477	0.424088917	3.887171794	0.000101419	0.001319056
DIP2B	2912.836809	1.087645902	0.411660356	2.642095326	0.008239486	0.042295769
ZNF740	767.9811518	-1.756558767	0.777041065	-2.26057392	0.023785654	0.094418402
AAAS	272.2128411	-4.86917357	1.905393932	-2.555468183	0.010604506	0.051620042
PRR13	85.50667981	-3.715312153	1.520493795	-2.443490506	0.014545952	0.065149731
MAP3K12	835.1583441	-3.435152817	1.522549468	-2.256184702	0.024059066	0.095189453
TARBP2	55.36675288	-7.383141025	1.447791591	-5.099588277	3.40E-07	1.12E-05
ATP5MC2	422.0684492	-4.119120125	1.00174413	-4.111948352	3.92E-05	0.000611493
CBX5	3101.491079	1.614513258	0.504219969	3.202001819	0.001364761	0.010551605
GTSF2	27141.70397	2.155940017	0.457280351	4.714700759	2.42E-06	5.85E-05
RAB5B	401.3452697	2.171947777	0.770061326	2.820486762	0.004795085	0.027925968
RPS26	12.10113779	-7.035436587	2.795383831	-2.516805209	0.011842428	0.056106355
PA2G4	556.4036088	-1.80070682	0.628625648	-2.864513761	0.0041765	0.025149642
ESYT1	2565.624042	-1.376284117	0.33638584	-4.091385404	4.29E-05	0.000651697
CNPY2	159.8261014	-9.794726922	1.373889347	-7.129196352	1.01E-12	1.59E-10
MARS1	266.6026913	-5.784779869	1.494302116	-3.871225108	0.00010829	0.001380216
MBD6	13.40605314	-3.623019048	1.616016192	-2.24194477	0.024964942	0.097843404
DTX3	24.84114188	-6.236809119	2.0067121	-3.107974044	0.001883746	0.013490415
TSPAN31	87.55149412	-4.153653824	1.674291124	-2.480843244	0.0131072	0.060457928
METTL1	126.1024715	-10.41652471	1.596402066	-6.52500077	6.80E-11	6.75E-09
EEF1AKMT3	64.41649475	-8.481419732	1.593573007	-5.322266188	1.02E-07	4.12E-06
AVIL	106.3756059	-8.243954795	1.599707485	-5.153413905	2.56E-07	8.85E-06
ATP23	465.1593319	-1.351778469	0.441139316	-3.064289264	0.002181878	0.01519062
LOC110260852	23.60382853	-7.024754105	1.920515977	-3.657743122	0.000254446	0.002764416
LRIG3	2161.639134	1.155714314	0.498231412	2.319633579	0.020360708	0.084028687
TAFA2	1747.372545	-1.015580635	0.465363298	-2.182339342	0.029084497	0.109343308
USP15	4587.487672	1.787670965	0.333327468	5.363107257	8.18E-08	3.42E-06
RXYLT1	2114.108783	1.405310851	0.343431727	4.091965706	4.28E-05	0.000650983
TBC1D30	633.6791661	-2.217678188	0.532547515	-4.164282291	3.12E-05	0.00051131
LEMD3	6439.648519	-1.01606385	0.472114199	-2.15215694	0.031384996	0.115280733
NUP107	13176.62383	1.14780635	0.489912307	2.342881233	0.019135473	0.080377185
CPM	462.4224435	1.46097046	0.561921686	2.599953867	0.009323629	0.046730428
YEATS4	1115.597392	-1.526092443	0.567221148	-2.690471695	0.007135109	0.037903295
RAB3IP	770.4394341	-2.317513996	0.928212929	-2.49674824	0.012533791	0.058536102
ZFC3H1	3704.813093	1.338256959	0.488891387	2.737329792	0.006194016	0.033954129
TMEM19	157.1132396	-5.092323162	2.017983091	-2.523471671	0.011620242	0.055242309
TBC1D15	2546.705382	1.445401996	0.389975886	3.706388134	0.000210236	0.002367288
KCNC2	42.99019935	-8.863807913	3.46053623	-2.56139723	0.010425208	0.050884608
BBS10	26.38416389	-8.159625511	3.886774752	-2.099330687	0.03578776	0.125938001
RESF1	14691.57	2.079896956	0.367817177	5.654703163	1.56E-08	7.93E-07
DENND5B	2144.719238	1.025505477	0.444940734	2.30481365	0.021177012	0.086376347
STK38L	4843.329037	1.647768625	0.526422125	3.130127984	0.001747302	0.012775372
INTS13	3846.246102	-1.587505995	0.505828697	-3.13842612	0.001698577	0.012478145
ITPR2	125.2035745	6.807635109	1.877402188	3.626093094	0.000287742	0.003055596
KRAS	10776.10616	1.116665108	0.358620639	3.113778148	0.001847083	0.013298262
ETFRF1	203.3983303	-4.058281018	0.802907226	-5.054483116	4.32E-07	1.36E-05
CMAS	7206.963039	1.202776976	0.250893581	4.793972691	1.64E-06	4.17E-05
SLCO1A2	91.49787206	-7.38006974	2.391733179	-3.085657633	0.002031025	0.014373921
LOC110260733	6.382620801	-5.10836339	2.563864866	-1.992446427	0.046322098	0.150525952
CDKN1B	11.2521116	-6.930508053	3.263470251	-2.12366209	0.03369841	0.12086526
GPR19	279.1444789	-8.389215761	0.903921728	-9.280909508	1.68E-20	2.27E-17
BORCS5	437.2002032	-2.914906681	1.010594674	-2.884347956	0.003922251	0.024101465
MANSC1	814.5024658	-1.865358105	0.873278815	-2.136039572	0.032676188	0.118336357
LRP6	1246.232837	1.068109352	0.353970518	3.01750936	0.002548612	0.017150825
LOC106507269	53.12430022	3.920219488	1.404509545	2.791166142	0.005251851	0.029863519
MAGOHB	35.30749202	-8.579146758	2.674714892	-3.20749953	0.001338943	0.010393615
PHC1	100.6649027	-7.636522783	1.259623868	-6.062542143	1.34E-09	9.18E-08
SLC2A3	197.9633339	-6.187395001	2.748453062	-2.251228186	0.024371089	0.096037709
NECAP1	466.562739	-3.682611493	0.945997079	-3.892836008	9.91E-05	0.001302334
EMG1	53.45912668	-9.178449414	1.80665745	-5.080348471	3.77E-07	1.21E-05
PHB2	208.046267	-1.822032667	0.840692596	-2.167299528	0.030212022	0.112267959
TPI1	25.98275685	-5.750636643	1.73162346	-3.32095099	0.000897113	0.007566375
CDCA3	623.5227322	3.105875576	1.224046966	2.537382685	0.011168479	0.053657959
COPS7A	87.49664774	-6.943782569	1.817264109	-3.821009028	0.000132907	0.001632445
PIANP	51.03845964	-9.11186778	2.261350091	-4.029392803	5.59E-05	0.000823296
NOP2	496.4308991	-2.695383597	0.749070628	-3.59830368	0.000320299	0.003323069
IFFO1	28.56950854	-8.274701744	2.427461699	-3.408787767	0.000652522	0.005806697
NDUFA9	120.0098635	-9.380356007	1.548224145	-6.058784212	1.37E-09	9.28E-08
TULP3	1583.997618	-5.869278868	1.477199915	-3.973246146	7.09E-05	0.000992951
RHNO1	855.6225944	2.695300989	0.646629688	4.168229576	3.07E-05	0.000504829
FKBP4	98.49222707	-3.273663794	1.392581845	-2.350787357	0.018733736	0.079155705
DDX11	490.8897854	-1.182656849	0.33331041	-3.54821456	0.000387852	0.003849659
KDM5A	7100.896803	1.70049838	0.338368177	5.025586018	5.02E-07	1.54E-05
ERC1	2027.489208	1.437396793	0.340342736	4.223380267	2.41E-05	0.000418016
FBXL14	1034.020204	-2.115653457	0.447373316	-4.729055983	2.26E-06	5.51E-05
PPHLN1	26201.20381	1.166960959	0.375000054	3.111895442	0.001858903	0.013365576
ARID2	9636.052917	1.462071217	0.335093343	4.363175953	1.28E-05	0.000245943
SCAF11	6536.008312	1.240644764	0.390343855	3.178338142	0.001481219	0.011208581
SLC38A1	113.9270665	-6.263569473	1.703595868	-3.676675667	0.000236293	0.00260911
SLC48A1	10.20352197	-5.807715215	2.763768238	-2.101375627	0.035608006	0.125538357
ASB8	442.2150945	-2.570039037	0.990575677	-2.594490354	0.009473127	0.047242029
LALBA	49.0279458	-9.053422927	1.786496428	-5.067697189	4.03E-07	1.28E-05
APPL2	5704.359745	1.029682228	0.334582845	3.077510524	0.002087375	0.014657425
GLT8D2	935.8009038	-2.647872478	1.044940299	-2.533994028	0.011277065	0.053971307
HSP90B1	8910.247602	-1.026839912	0.34997757	-2.934016345	0.003346066	0.021325849
NUP37	1608.627471	1.417803701	0.354573252	3.998620009	6.37E-05	0.000914373
SYCP3	538.3945192	-2.404152525	1.217610234	-1.974484492	0.048326679	0.154432833
CHPT1	604.2540633	1.854109907	0.627364574	2.955394651	0.003122693	0.020101525
ARL1	4780.427827	1.160720863	0.439527664	2.640836874	0.008270153	0.04241295
UTP20	8556.416417	1.530720324	0.507599387	3.015607115	0.002564653	0.017205278
NR1H4	585.2234234	1.296759057	0.64698135	2.004322162	0.045035561	0.147407686
UHRF1BP1L	3352.174646	1.76175251	0.557185008	3.161880675	0.001567538	0.011714314
APAF1	2581.463809	1.709029459	0.47211142	3.619970597	0.000294636	0.00311658
LOC102162163	57.12061831	-6.572157927	1.689133031	-3.890846846	9.99E-05	0.001308673
ELK3	3477.107554	1.278667659	0.340471245	3.755581944	0.000172939	0.002014397
NR2C1	10913.38412	1.121423782	0.260459012	4.305567203	1.67E-05	0.000309678
LOC110260823	23.31849792	8.199856099	3.790474595	2.16327953	0.030519687	0.113061804
LOC110260801	3881.204408	2.062824281	0.889540715	2.318976801	0.020396294	0.084111395
CEP290	23814.10378	1.838748772	0.409462216	4.490643337	7.10E-06	0.000147766
LOC110260861	27.69842033	-8.229155973	2.125718968	-3.871234201	0.000108286	0.001380216
CCDC59	249.757636	-3.376822909	1.562281968	-2.161468274	0.030659185	0.113475042
PPFIA2	2973.141769	1.99842654	0.546323539	3.657954306	0.000254236	0.002764416
MYF6	22.54474361	-6.959834296	3.148924414	-2.2102259	0.027089488	0.103875037
E2F7	479.0198427	3.13873825	1.487077704	2.110675347	0.034800226	0.123832045
DPEP1	22.52576569	-7.931522808	2.238443581	-3.543320402	0.000395122	0.003908244
GALNS	43.94874999	-8.895700645	3.369859834	-2.639783576	0.008295899	0.042504696
RNF166	31.60346157	-6.688725997	1.921276453	-3.481396957	0.000498806	0.004689467
ZC3H18	26.97100432	-7.220169969	2.024434422	-3.566512153	0.000361764	0.003661973
LOC106510452	73.81697108	-5.440564043	2.375844175	-2.289949863	0.022024223	0.088960104
MEAK7	20.89641695	8.040992968	3.908907135	2.057094909	0.039677097	0.134929563
ATP2C2	730.1919765	-2.701459593	0.74794245	-3.611854886	0.000304015	0.003200139
KCNG4	122.0332001	-10.3688299	2.968767834	-3.492637512	0.000478275	0.004532124
SLC38A8	149.8376058	-9.701503825	1.502801088	-6.455614055	1.08E-10	1.01E-08
NECAB2	60.44923656	-9.355438661	3.392730382	-2.757495471	0.005824602	0.03245521
MLYCD	61.50391466	-9.380867672	2.192254661	-4.279095781	1.88E-05	0.000338898
LOC102166616	24.43417201	-8.048673713	3.888951279	-2.069625751	0.038487405	0.132423595
MPHOSPH6	391.6218587	-6.017886218	1.079246376	-5.576007807	2.46E-08	1.17E-06
PKD1L2	36.1598937	-8.614339283	3.550293484	-2.426373854	0.015250551	0.067800416
GCSH	59.60646582	-4.561186755	1.655805966	-2.754662592	0.005875269	0.032703851
LOC110261267	90.88969866	5.142559959	1.214151083	4.235518984	2.28E-05	0.000399264
TERF2IP	3273.490363	-1.621930541	0.363252803	-4.465018658	8.01E-06	0.000163462
GABARAPL2	349.8355877	1.182233018	0.396647061	2.98056669	0.002877156	0.018732673
ZFP1	379.5976813	-2.036639536	0.84586481	-2.407760095	0.016050725	0.070431829
WDR59	143.797846	-6.630802076	1.328726778	-4.990342776	6.03E-07	1.82E-05
LOC102164581	10.66833832	-5.865089656	2.341432572	-2.504915036	0.012248081	0.05749956
LOC100525750	443.467282	-1.595075478	0.694521643	-2.296653377	0.021638551	0.087828493
TAT	114.5813904	-10.2780677	2.958822492	-3.473702031	0.000513331	0.004800996
ZNF821	100.526911	-9.124815631	1.616803725	-5.643737389	1.66E-08	8.41E-07
LOC102158108	8.598238946	-6.540582201	3.135967421	-2.085666502	0.037008843	0.128603946
ZFHX3	1641.958501	1.347739696	0.377061479	3.574323471	0.000351135	0.003586122
WWP2	72.7543331	-6.168390638	1.73041206	-3.564694665	0.00036428	0.003683994
TERF2	502.4200437	-1.685774929	0.758202212	-2.223384347	0.026189894	0.101178453
VPS4A	81.35380524	-5.480351352	1.556340749	-3.521305573	0.000429427	0.004182569
HAS3	11770.55571	1.098318635	0.307289982	3.574209048	0.000351288	0.003586122
BBS2	4202.205071	-1.879069165	0.52119453	-3.605312521	0.000311778	0.003258268
CPNE2	605.0992729	1.187170116	0.550919645	2.154887971	0.031170602	0.114765935
PSME3IP1	15823.39576	-3.745233351	0.262337963	-14.27636822	3.07E-46	3.32E-42
ARL2BP	1493.932564	-3.611065557	0.673562742	-5.361142073	8.27E-08	3.44E-06
CCL22	127.6344478	-2.978831787	1.511180241	-1.971195564	0.048701511	0.155273734
CIAPIN1	88.62516515	-7.255961928	2.646246123	-2.741983017	0.00610695	0.033595986
COQ9	34.274601	-5.462469203	1.807457924	-3.022183328	0.002509585	0.016951448
DOK4	11.45020434	-6.954258265	2.838715401	-2.449790585	0.014293932	0.064340532
ADGRG1	179.3494709	-2.972655827	0.837002012	-3.55155159	0.000382967	0.003809841
CNGB1	18.99226613	-7.684838441	2.860543954	-2.686495493	0.007220592	0.038170019
USB1	57.58024558	5.711399388	2.462861812	2.319009276	0.020394533	0.084111395
SETD6	48.37234306	-3.05683951	1.501457231	-2.035915141	0.041758877	0.139768887
CDH8	92.83372712	-3.433947213	0.665610797	-5.159091812	2.48E-07	8.63E-06
CBFB	31318.70201	1.002108237	0.407563474	2.458778327	0.013941067	0.063240433
LOC110260941	117.026165	-5.96573127	2.084019585	-2.862608064	0.0042017	0.025273258
LRRC36	156.6624075	-10.72906974	1.459164833	-7.352883986	1.94E-13	3.75E-11
RANBP10	751.4469024	-3.215479356	0.826798172	-3.889074098	0.000100627	0.001313497
THAP11	469.3304394	-2.914645981	0.955012638	-3.051944933	0.002273638	0.015650787
DDX28	66.05970361	-5.494731414	1.860293792	-2.953690131	0.003139991	0.020200859
SLC7A6	727.7427587	-1.355062427	0.663307779	-2.042886379	0.041063687	0.138211558
PRMT7	32.51509642	-5.92261771	1.924952594	-3.076760295	0.002092635	0.01467557
AMFR	4939.654479	1.74101126	0.287255637	6.060842803	1.35E-09	9.22E-08
LPCAT2	125.2993456	6.332149393	2.278588829	2.778978512	0.005453013	0.030748857
AKTIP	1271.804126	1.129435356	0.504739239	2.237661091	0.025243164	0.098613992
CHD9	501.0307398	2.661528281	1.261364593	2.11003884	0.034855011	0.123945471
BRD7	14783.52032	1.858521634	0.364667297	5.096485615	3.46E-07	1.14E-05
SIAH1	4668.548024	-2.076610629	0.374060553	-5.551536009	2.83E-08	1.33E-06
C6H16orf87	1687.503197	-3.829910551	0.561819366	-6.816978527	9.30E-12	1.13E-09
PDCD5	101.2272934	-3.01690214	1.078240725	-2.79798571	0.005142239	0.029363676
TDRD12	1531.080592	1.069173951	0.517614632	2.065579071	0.038868242	0.133141263
FAAP24	293.6940142	-2.486715156	0.756685245	-3.286327008	0.001015031	0.008339902
RHPN2	4724.40278	1.047135451	0.35334501	2.963492968	0.00304169	0.019650226
CEBPG	97.84079907	-3.085872594	1.088083376	-2.836062622	0.004567349	0.026992508
KCTD15	39.39161498	-8.737691655	3.466140584	-2.520870531	0.011706492	0.055584004
PDCD2L	210.3071637	-6.23005128	1.711671422	-3.639747209	0.000272906	0.002933883
LOC102159288	10.54744131	-6.83680643	2.87765582	-2.375824928	0.017509768	0.075457269
HAUS5	185.626961	-4.114145397	1.686509379	-2.439444125	0.014709877	0.065747865
UPK1A	50.03478873	-9.083231614	1.987961721	-4.569117964	4.90E-06	0.000107722
PROSER3	263.0233887	3.136379297	1.597974701	1.962721496	0.049678544	0.157414795
NPHS1	15.85124391	5.923081454	2.459393236	2.408350714	0.016024779	0.070349767
WDR62	256.1632885	-11.43898206	1.421511133	-8.047057666	8.48E-16	2.70E-13
POLR2I	17.16319373	-7.539649361	2.492631304	-3.024775204	0.00248818	0.016817361
LOC106510528	148.0363729	-10.64775148	2.154515648	-4.942062729	7.73E-07	2.24E-05
LOC106510534	19.056292	-7.690256777	3.908798193	-1.967422312	0.049134544	0.15628598
LOC100620402	7.347062536	-6.314412405	3.159716158	-1.998411278	0.04567209	0.148975741
ZFP30	3329.282799	1.751338893	0.767820574	2.28092207	0.022553059	0.090622595
CATSPERG	28.6199798	-8.276357684	3.695127223	-2.239803174	0.025103704	0.098209392
PSMD8	90.26133134	1.775716643	0.895502406	1.982927831	0.047375491	0.152710811
FBXO17	113.3935998	-5.627712597	1.135782429	-4.954921342	7.24E-07	2.13E-05
ACP7	64.78893157	-9.455805084	1.757465891	-5.38036336	7.43E-08	3.20E-06
SYCN	4426.885831	-2.273217174	0.468980084	-4.847150767	1.25E-06	3.32E-05
C6H19orf47	431.8465376	-6.25819388	1.416612078	-4.41771885	9.97E-06	0.000200255
SERTAD3	230.0799649	3.032118147	1.011287904	2.998273917	0.002715135	0.017980709
COQ8B	18.70828896	-7.663799145	3.908835817	-1.960634701	0.049921651	0.157864297
C6H19orf54	257.8366377	-3.63289859	1.151785438	-3.15414527	0.001609689	0.011966742
EXOSC5	170.0116228	-3.551349296	0.889618492	-3.991991319	6.55E-05	0.000931669
BCKDHA	70.31522147	-5.376286792	1.83278497	-2.933397468	0.003352744	0.021328654
DEDD2	62.31099912	-6.511803586	1.996878457	-3.260991455	0.001110234	0.008927232
GRIK5	143.1785355	-8.206337208	1.247788801	-6.576703688	4.81E-11	4.95E-09
RABAC1	10.68985577	-6.855816387	2.875653987	-2.384089469	0.017121439	0.074108438
RPS19	32.83602436	-6.01237743	1.312688384	-4.580201595	4.65E-06	0.000103005
LOC102158679	11.40707273	-6.950031858	2.952012324	-2.354337007	0.01855578	0.078569724
ETHE1	18.66233283	-7.66008204	2.436075596	-3.144435277	0.001664077	0.012283069
ZNF112	2095.72871	-3.224562478	0.784952401	-4.107971991	3.99E-05	0.000617909
MARK4	31.80429653	-6.601150919	2.035969169	-3.242264676	0.001185838	0.009414495
SYMPK	7.995306046	-5.442146614	2.510774224	-2.167517318	0.030195431	0.112267959
C5AR1	655.9956457	-4.2028911	1.522178534	-2.761102594	0.005760658	0.032173492
NAPA	90.52045347	-6.172012715	1.219967649	-5.05916097	4.21E-07	1.33E-05
LIG1	68.02513427	-9.525907579	3.166828794	-3.008027336	0.002629495	0.017531586
CYTH2	224.9516333	-11.25144294	1.414956149	-7.951796208	1.84E-15	5.21E-13
RPL18	17.91099571	-7.60091161	2.402918939	-3.163199344	0.001560454	0.011677508
MAMSTR	27.08517373	-8.197019934	3.702980012	-2.213627918	0.026854385	0.103166105
PPP1R15A	222.8643755	2.981277942	1.236973007	2.410139853	0.015946407	0.070258984
NUCB1	133.0451423	-7.952989524	1.848361955	-4.302723014	1.69E-05	0.000312073
FTL	7246.000906	-2.116545801	0.492711301	-4.295711904	1.74E-05	0.000321005
TRPM4	281.2093697	-11.57309169	1.371001897	-8.441338935	3.14E-17	1.79E-14
RPL13A	12.88764141	-5.271965278	1.845677533	-2.856384814	0.004284954	0.025674138
PRMT1	306.8391086	1.564278136	0.523946212	2.985570082	0.002830503	0.018544363
VRK3	27.25280668	-8.206317164	3.79974903	-2.159699785	0.030795918	0.113851256
ZNF473	127.1006912	6.203639988	1.575438101	3.937723726	8.23E-05	0.001125305
NR1H2	233.9020367	-6.582258591	0.893458193	-7.367170216	1.74E-13	3.43E-11
KLK5	31.87916173	-8.431892253	3.660250724	-2.30363789	0.021242979	0.08651497
TMC4	54.49976702	-8.240191946	1.732521855	-4.75618355	1.97E-06	4.90E-05
LOC110261295	119270.9979	1.211706366	0.219648274	5.516575864	3.46E-08	1.61E-06
LOC110261286	15577.28643	1.192759101	0.437004213	2.729399544	0.006344978	0.034554104
LOC100624495	2455.033768	1.287028186	0.412167817	3.122582918	0.001792716	0.01301316
LOC106508676	217.3642726	11.42020157	2.78734015	4.097168252	4.18E-05	0.000641037
LOC110261289	543.2508119	-2.534074843	1.289051343	-1.965844772	0.049316544	0.156680659
LOC102163603	69.0300702	-9.546840852	3.177501699	-3.004511643	0.002660076	0.017702755
LOC110261297	49.80007613	9.294026709	2.668741568	3.482550285	0.000496662	0.004673373
PPP2R1A	13.20577075	6.405542384	2.222263597	2.882440406	0.003946078	0.024206637
LOC100625971	47.02917639	-6.747311975	2.822471876	-2.390568364	0.016822317	0.073106141
ZNF577	680.3409775	1.564455977	0.674332969	2.320005175	0.020340597	0.084009773
ETFB	39.86778271	-8.754610784	2.433166048	-3.598032609	0.000320633	0.003323347
LOC100525582	17.12201909	-7.536257402	3.155817598	-2.388052277	0.016937932	0.073490523
NLRP7	2965.099544	-1.389006112	0.546969691	-2.539457187	0.011102463	0.05343028
GP6	28.87314958	-8.289794661	2.094948813	-3.957039242	7.59E-05	0.001056816
RDH13	85.56891107	-3.620893236	1.800234015	-2.011345861	0.044288938	0.145536165
CCDC106	10.7365383	-6.862045768	3.286098449	-2.08820456	0.036779386	0.128135781
EPN1	8.513096471	-6.526010348	3.20008271	-2.039325524	0.04141755	0.139142908
NLRP9	31783.58832	-1.048486045	0.317032011	-3.307192996	0.000942359	0.007874341
NLRP13	20535.2067	-2.037977116	0.490557628	-4.154409185	3.26E-05	0.000528577
ZNF667	11200.97894	1.387486537	0.422153229	3.286689383	0.001013726	0.008335507
ZNF583	3806.734386	-1.224510654	0.528757775	-2.315825341	0.020567807	0.084625186
PEG3	19.95455321	4.307818821	1.942576732	2.217579749	0.0265835	0.102333708
LOC110261380	64.22445458	-5.89076549	1.902716996	-3.095975651	0.001961665	0.013919458
LOC110261307	303.7227116	-2.760475646	0.968255323	-2.850979056	0.004358484	0.026013875
LOC110261309	359.9255011	-1.547836233	0.765550112	-2.021861415	0.043190671	0.143137177
LOC110261319	187.8655067	-6.30403448	1.574582804	-4.003622079	6.24E-05	0.00089882
LOC110261325	51.36418759	-8.154394723	2.040552968	-3.996169102	6.44E-05	0.000920225
LOC110261320	61.46319151	9.597729604	3.398073369	2.824462147	0.004736004	0.027701785
LOC102165933	777.1052238	-1.509627711	0.633543593	-2.382831629	0.01718005	0.074279897
LOC106504178	155.6132487	-3.316807713	1.553410485	-2.135177885	0.032746483	0.118511601
LOC102158443	3122.709627	1.554574749	0.648673625	2.396543793	0.016550516	0.072156781
RPS5	70.71539351	-3.624416616	1.38519028	-2.616547827	0.008882392	0.044994934
CHMP2A	20.21838051	-7.77530622	3.908681813	-1.989240002	0.046674718	0.151223392
UBE2M	34.39743021	-7.572679313	2.164341181	-3.498838067	0.00046729	0.004474821
INTS11	47.39556572	-6.033429476	2.936599713	-2.054563123	0.039921221	0.135489346
CDK11B	203.4652616	-2.539976816	0.617366254	-4.114213888	3.89E-05	0.00060751
TPRG1L	74.44986925	-7.358998093	1.721001656	-4.275997102	1.90E-05	0.000341041
LRRC47	73.04713098	-5.049481501	1.919131161	-2.631128921	0.008510175	0.043417539
CEP104	333.9025528	-3.287809229	1.107044009	-2.969899301	0.002978974	0.01930268
ZBTB48	54.52718644	-9.206779436	3.266501253	-2.81854459	0.004824191	0.028035752
PARK7	470.8380659	-6.076316326	1.191485176	-5.099783401	3.40E-07	1.12E-05
ENO1	46.92270185	-8.02276915	1.690079289	-4.746977968	2.06E-06	5.09E-05
UBE4B	1872.402537	3.12173394	0.838654761	3.722311118	0.000197408	0.002246212
KIF1B	5759.542441	1.420313884	0.536132202	2.649185927	0.008068593	0.041615941
MFN2	25.2446378	-5.542582139	2.342183385	-2.366416813	0.01796121	0.07673046
PRDM2	1544.70109	1.813737589	0.382428571	4.742683281	2.11E-06	5.19E-05
KAZN	387.5452529	-2.461024872	0.704126842	-3.495144233	0.000473806	0.004516796
FHAD1	25.68691641	-5.848280355	2.399472847	-2.437318831	0.014796627	0.066069343
EFHD2	44.03938481	-8.898663886	3.541880628	-2.512412139	0.011990896	0.056622916
SPEN	1689.297445	2.351803034	0.474714701	4.954139889	7.27E-07	2.14E-05
SZRD1	38.04849931	-6.863446241	2.139052049	-3.208639193	0.001333647	0.010374837
NECAP2	423.6570585	-2.947305584	1.417798616	-2.07879	0.037636656	0.1301586
CROCC	25.5137977	-7.138686048	3.053392998	-2.337951929	0.019389742	0.08101984
MFAP2	14.3959185	-5.307071449	2.111602314	-2.513291169	0.011961057	0.056569317
PADI4	9.723457058	-5.730622349	2.545766868	-2.251039724	0.024383021	0.096049754
PADI6	5775.479963	-1.510979184	0.428749866	-3.524150806	0.000424842	0.00416038
MICOS10	16.23093512	-7.457814902	2.50836984	-2.973171971	0.002947393	0.019120945
CDA	47.79935426	-9.016153376	2.416950195	-3.730384431	0.000191188	0.002185506
PINK1	339.4879092	-3.070308865	1.108337127	-2.770194006	0.005602291	0.031406192
DDOST	55.53559319	-6.465261948	1.819851643	-3.552631321	0.000381399	0.003803792
HP1BP3	5371.243345	-1.915137216	0.445347026	-4.3003256	1.71E-05	0.000314931
EIF4G3	647.1208595	1.977243773	0.891681666	2.21743235	0.026593561	0.102336033
USP48	1165.105471	2.183615919	0.672634143	3.246364967	0.001168889	0.009300402
CDC42	1181.055183	-1.307285102	0.516813803	-2.529508875	0.011422229	0.054569508
LOC110261111	32.11748014	-8.443051787	3.797982378	-2.223036061	0.026213368	0.101232998
KDM1A	4380.847956	1.616574102	0.402681136	4.014526529	5.96E-05	0.000865175
E2F2	379.3993534	-11.04270733	1.357023781	-8.137445695	4.04E-16	1.46E-13
ID3	12528.79833	1.996617066	0.25019171	7.980348609	1.46E-15	4.39E-13
LYPLA2	153.6106655	-5.526703973	1.349710498	-4.094732894	4.23E-05	0.000645982
HMGCL	54.02630113	-8.226365801	2.853197293	-2.883209592	0.003936454	0.0241613
PNRC2	1444.318473	-1.645273256	0.753054132	-2.184800782	0.028903457	0.108807834
GRHL3	43.05067438	-8.866184255	2.671733156	-3.31851414	0.000904977	0.007608983
NIPAL3	121.5092283	-10.3629388	1.549873514	-6.686312597	2.29E-11	2.58E-09
SYF2	245.521996	-4.168066033	1.491774989	-2.794031315	0.005205544	0.029655253
RSRP1	96.15603927	-8.126359317	1.504246274	-5.402279838	6.58E-08	2.86E-06
TMEM50A	290.1823291	-3.73271357	0.838027943	-4.454163613	8.42E-06	0.00017163
LDLRAP1	2420.521329	-3.485199303	1.342331055	-2.596378359	0.009421226	0.047110482
SELENON	177.1797529	-3.909731099	1.552736729	-2.517961369	0.011803627	0.055971536
PAQR7	87.7990604	-4.17449272	1.722436673	-2.423597212	0.01536764	0.068152962
STMN1	203.3448746	-4.920858853	0.866991762	-5.675785019	1.38E-08	7.08E-07
ZNF593	39.95308867	-5.864682393	1.669023408	-3.513840708	0.000441678	0.004278776
CEP85	3428.772355	1.445496351	0.434531028	3.326566475	0.00087923	0.007432932
DHDDS	19.10063872	-7.694154442	3.077197543	-2.500377156	0.012406115	0.058115399
ZDHHC18	102.2022429	6.709730542	1.498372314	4.478012895	7.53E-06	0.000155585
SFN	73.58386279	-4.97073946	1.905830693	-2.608174734	0.009102648	0.045877852
GPATCH3	10.64554057	-6.850881276	2.91143593	-2.353093608	0.018617947	0.078789519
SLC9A1	61.00969659	-7.014133048	2.367654519	-2.962481642	0.0030517	0.019691381
WDTC1	25.18451956	-5.507688958	2.004315583	-2.747915051	0.005997555	0.033190051
LOC102165025	18.20360557	-7.622942815	2.966609902	-2.569580453	0.010182175	0.049942402
PPP1R8	28.82139254	-3.265195575	1.416563707	-2.305011458	0.021165932	0.086363706
ATP5IF1	357.803528	-7.136216407	1.218166762	-5.858160497	4.68E-09	2.83E-07
SESN2	79.40387896	-9.749286582	1.844152581	-5.286594331	1.25E-07	4.89E-06
PHACTR4	1915.402051	-1.711666041	0.495465966	-3.454659166	0.000550989	0.005078578
EPB41	1945.111974	1.379290741	0.378327583	3.645757806	0.000266605	0.002873439
NKAIN1	283.8425308	-3.956048062	1.773258807	-2.230947928	0.025684578	0.099903962
SNRNP40	1166.782392	1.23194042	0.432025319	2.851546811	0.004350708	0.025983587
ZCCHC17	396.3604468	1.116844503	0.434969531	2.567638478	0.010239388	0.050135937
PEF1	142.5290165	3.436974837	1.127643452	3.047926924	0.00230426	0.015811283
PTP4A2	28396.38721	-1.623143591	0.310801038	-5.222452279	1.77E-07	6.41E-06
KPNA6	9009.814442	-1.567768976	0.293228969	-5.346569207	8.96E-08	3.69E-06
IQCC	13.63090892	-7.207246235	2.935326943	-2.455347011	0.014074865	0.063571031
RBBP4	21366.71495	1.067125372	0.349483137	3.053438803	0.002262349	0.015592177
FNDC5	102.9686312	-3.805333335	1.370530842	-2.776539731	0.005494092	0.030916053
PHC2	62.14701507	-6.564764404	1.358894615	-4.830959174	1.36E-06	3.55E-05
SMIM12	51.60062928	-4.540040887	2.176298775	-2.086129414	0.036966902	0.12854076
TMEM35B	46.96495702	-8.991088111	1.846082999	-4.870359629	1.11E-06	3.01E-05
ZMYM4	2165.428527	1.558330448	0.515839418	3.020960389	0.002519743	0.01698825
KIAA0319L	266.4202865	-3.069784716	1.293597475	-2.373060226	0.017641387	0.07587339
PSMB2	193.1163123	1.57473289	0.766123653	2.055455256	0.039835053	0.13538163
TRAPPC3	912.6254144	2.215203324	0.735401466	3.012236751	0.002593303	0.017322301
MAP7D1	31.29389515	-8.405592691	2.60315971	-3.228996154	0.001242256	0.009804849
LSM10	137.9180787	-7.212795917	1.309204231	-5.509297745	3.60E-08	1.67E-06
C6H1orf109	19.4092988	-7.716020214	3.908762212	-1.974031623	0.048378147	0.154432833
UTP11	1902.917521	-1.599265922	0.532609972	-3.002696171	0.002675994	0.017764991
MYCBP	2199.350524	-1.378811326	0.457509511	-3.013732593	0.002580551	0.017252204
BMP8A	34.46282136	-8.544259283	2.164161543	-3.948069085	7.88E-05	0.001084634
LOC100518075	30.73487988	-4.823481077	1.893796435	-2.546990261	0.010865647	0.052602215
PABPC4	5499.897151	-1.113359114	0.323091167	-3.445959618	0.000569035	0.005209418
PPIE	961.4873444	-2.477335583	0.703639607	-3.520744938	0.000430336	0.004187652
PPT1	559.8717038	-4.71158666	1.185860036	-3.973138919	7.09E-05	0.000992951
RLF	10461.68017	1.689591133	0.519389711	3.25303158	0.001141808	0.009125188
LDLRAD4	26.83146008	8.40212626	2.457869043	3.418459695	0.000629766	0.00564131
CEP192	15341.13791	1.063850288	0.302057385	3.522013831	0.000428282	0.004175169
PSMG2	90.10165695	-9.931718893	1.88512492	-5.268467243	1.38E-07	5.26E-06
PRELID3A	1069.24239	-2.178471855	0.323826731	-6.727276181	1.73E-11	1.99E-09
PPP4R1	641.9191861	1.621673836	0.810417814	2.00103429	0.045388695	0.148249643
ANKRD12	20385.31728	1.540170055	0.24067867	6.399279405	1.56E-10	1.41E-08
LOC102159707	29.24032807	-8.307486795	3.649584952	-2.27628262	0.0228291	0.091527858
MTCL1	39.6006996	-4.404992535	2.187593608	-2.013624706	0.044048951	0.144923592
RAB12	239.3694736	3.511898802	1.513547189	2.320310082	0.020324109	0.083973725
LOC733637	76.37213494	-2.111886552	0.901567241	-2.342461499	0.01915701	0.080377185
MYOM1	27.18168404	-4.703810243	2.149127455	-2.188706972	0.028618145	0.108127425
SMCHD1	28143.30963	1.543845837	0.444722967	3.471477639	0.000517602	0.004832594
LOC102163958	22.64193483	-7.939487279	2.393298911	-3.317382231	0.000908652	0.007628025
TYMS	7651.743749	1.106415591	0.303990947	3.639633352	0.000273027	0.002933883
CLUL1	200.4892129	-3.025372652	1.436695124	-2.105786121	0.035222935	0.12482904
LOC110261178	21.51384104	-7.864043879	2.431375565	-3.234401131	0.001218981	0.009642248
ROCK1	13274.26837	1.015731948	0.194042466	5.234585865	1.65E-07	6.11E-06
GREB1L	443.4586635	1.65510319	0.53218318	3.110025366	0.001870713	0.013423729
SNRPD1	404.6960292	-1.787684882	0.690737006	-2.588083259	0.009651165	0.047836488
ABHD3	179.606368	3.18584661	1.338093355	2.38088516	0.017271095	0.074606995
RIOK3	8272.449916	1.198513835	0.329524665	3.637099019	0.000275726	0.002959951
NPC1	1638.764253	-1.55310654	0.582308012	-2.667156398	0.007649606	0.040007923
OSBPL1A	1866.704113	1.564577363	0.74959046	2.087242898	0.036866184	0.12831424
LOC110261184	42.39147121	-8.843763183	2.288605367	-3.864258692	0.000111427	0.001410237
DSG2	21.8724963	-7.888674585	3.90853697	-2.01831904	0.043558045	0.14409009
MEP1B	2077.442763	-2.090519696	0.517035251	-4.04328272	5.27E-05	0.000782019
KLHL14	88.02490088	-7.965531736	1.639905201	-4.857312319	1.19E-06	3.20E-05
ASXL3	1018.858825	1.438570333	0.441644135	3.257306548	0.001124749	0.009018255
LOC102163786	41.1622318	-8.801334182	2.057221853	-4.27826205	1.88E-05	0.000339139
GALNT1	1391.098901	1.915998212	0.357735525	5.355907024	8.51E-08	3.53E-06
ELP2	5157.413465	-1.121037954	0.479302488	-2.338894502	0.019340894	0.080931096
TPGS2	3273.234923	-2.579928707	0.660915985	-3.903565301	9.48E-05	0.001255421
LOC102160780	607.8564866	1.756128379	0.788243331	2.227901349	0.025887094	0.10052517
SSX2IP	22242.91686	1.479786122	0.323378123	4.576024223	4.74E-06	0.000104868
RPF1	592.378041	-2.12188603	0.377765229	-5.616943722	1.94E-08	9.47E-07
UOX	281.4986385	-4.652700539	1.14181867	-4.074815611	4.61E-05	0.000693068
ADGRL2	117.6167243	-3.648541978	1.826794342	-1.997237398	0.0457994	0.149230747
NEXN	9251.446527	1.446210507	0.310333521	4.660181409	3.16E-06	7.35E-05
MSH4	69.48994974	-9.556520779	2.570013768	-3.718470655	0.000200433	0.002278236
LHX8	2654.048414	-1.871308763	0.798385374	-2.343866538	0.019084999	0.080232625
LOC110261402	259.8264048	2.776474727	1.262765716	2.198725142	0.027897472	0.106037239
NEGR1	1072.958192	1.779878263	0.836052396	2.128907557	0.033261909	0.119895777
CTH	216.7652849	-5.401093758	1.969344208	-2.742584935	0.006095768	0.03355153
LRRC40	8188.466871	1.381577983	0.220793886	6.257319919	3.92E-10	3.12E-08
LOC110261211	16.14932347	-6.473782424	2.562822675	-2.526036033	0.011535765	0.054942127
DIRAS3	70.89243375	-7.655089822	1.604883246	-4.769873348	1.84E-06	4.63E-05
GNG12	2718.023882	1.924245389	0.649486318	2.962718898	0.003049349	0.019687951
LOC110261213	31.66297517	-4.859003029	1.694969999	-2.866719194	0.004147508	0.025016827
SLC35D1	2778.121339	1.515895616	0.399271702	3.796651777	0.000146664	0.001762683
MIER1	21936.80272	1.096723932	0.351945555	3.116174976	0.001832135	0.01321462
JAK1	2109.56486	2.426297438	0.510083784	4.756664524	1.97E-06	4.90E-05
DOCK7	6262.418068	1.679634356	0.514237383	3.266262648	0.001089771	0.008806881
LOC110261219	431.9993907	2.045155757	0.756897191	2.702025825	0.006891841	0.036919114
CYP2J93	38.22312016	-8.694180804	1.938190352	-4.485720815	7.27E-06	0.00015064
CYP2J34	179.0642989	-10.92247343	1.658615876	-6.58529415	4.54E-11	4.72E-09
HOOK1	7803.797108	1.094761613	0.441766475	2.478145526	0.013206727	0.060812762
USP24	1695.502143	1.631000616	0.691741197	2.357819115	0.018382648	0.078191286
TTC4	426.1911945	-3.386674648	0.746232739	-4.53836246	5.67E-06	0.000122206
MRPL37	1295.616993	-3.320753854	0.575622056	-5.768983003	7.98E-09	4.38E-07
CDCP2	71.36634985	-9.595052718	3.294390739	-2.912542402	0.003584995	0.022456656
TCEANC2	24.92302754	-8.07781483	2.357539841	-3.426374685	0.000611696	0.005515968
LRRC42	2054.462821	1.807244268	0.49822868	3.627338892	0.000286357	0.003046876
LOC100515900	60.08769537	-5.824196635	1.932258635	-3.014191024	0.002576655	0.017252204
CZIB	41.66204006	-8.818560119	1.962572773	-4.493367197	7.01E-06	0.000146734
PODN	12.69123272	-7.104290075	2.728084229	-2.6041315	0.009210741	0.046239816
ECHDC2	22.1823987	-6.935335743	3.120425629	-2.22256082	0.026245429	0.101320651
TUT4	507.7617699	2.157833317	1.051325953	2.052487443	0.040122314	0.135973555
ORC1	1316.739772	-2.237379969	0.988425635	-2.263579464	0.023599992	0.093853552
CC2D1B	88.21643954	2.91969875	1.393761208	2.094834275	0.036185727	0.12692569
TXNDC12	190.987219	-5.562073769	1.857061047	-2.995094738	0.002743596	0.018102867
NRDC	8626.360034	1.065707752	0.246502093	4.32332131	1.54E-05	0.000288743
EPS15	4449.028602	1.696091812	0.35109809	4.830820394	1.36E-06	3.55E-05
LOC110261422	46.08037369	-8.964030711	3.347015684	-2.678215926	0.007401549	0.038939162
LOC102157940	44.00667014	-8.897300463	1.92165549	-4.630018497	3.66E-06	8.38E-05
LRRC41	32.0049808	-7.468788907	2.153187739	-3.468712352	0.000522959	0.00487
TSPAN1	44.78122156	-8.922943314	1.864720104	-4.785138152	1.71E-06	4.31E-05
TMEM69	53.12359157	-9.168762023	1.78767083	-5.128887193	2.91E-07	9.83E-06
GPBP1L1	18875.04329	-1.007929306	0.47552048	-2.119633851	0.034036935	0.121837142
AKR1A1	36.83148641	-8.640779511	2.515136755	-3.43551081	0.000591438	0.005369085
TOE1	49.35634785	-9.063075318	1.820550464	-4.978206041	6.42E-07	1.92E-05
UROD	9.556379607	-6.694658509	3.020661567	-2.216288836	0.026671727	0.102600341
EIF2B3	191.5108449	-4.08643582	1.438707828	-2.840351418	0.004506386	0.026710375
MED8	119.8490576	-6.797632064	1.296998543	-5.241048343	1.60E-07	5.92E-06
LOC110261247	16.41696977	-7.475640193	2.888400455	-2.588159194	0.009649038	0.047836488
SLC2A1	77.90432125	-4.784650226	1.978882223	-2.417854975	0.015612298	0.069124662
LOC106504280	82.59769264	-9.806085211	2.554902271	-3.838144936	0.000123967	0.001541897
P3H1	27.43270395	-8.215064531	3.811802442	-2.155165346	0.031148898	0.114728371
PPIH	62.57261109	4.327390789	1.850535121	2.338453747	0.019363722	0.080984539
LOC110261250	33.4473404	-7.534436886	2.24116498	-3.361839469	0.000774251	0.006675835
LOC102166304	167.9162355	2.940302738	1.486479361	1.978031324	0.047925173	0.153657185
NFYC	295.7322028	-4.801981691	1.364425681	-3.519416087	0.000432498	0.00420113
EXOC2	253.213333	-4.546122298	1.97891051	-2.297285438	0.021602492	0.087715034
WRNIP1	152.1232623	-2.964329849	1.401155194	-2.115632774	0.034376052	0.122807283
SERPINB1	95.07789349	-2.753548739	1.034093479	-2.662765791	0.007750134	0.040397011
LOC106504299	39.75909412	-8.750447371	1.981518034	-4.416032165	1.01E-05	0.000201449
RIPK1	368.2025521	-2.89189516	0.97954504	-2.95228401	0.003154327	0.020256954
RREB1	26.30414343	-7.183433388	2.22965816	-3.221764446	0.001274038	0.010004622
DSP	105.5178969	4.288317506	1.422322135	3.015011438	0.002569696	0.017228424
C7H6orf52	98.95918827	-3.76803967	1.260088302	-2.990298112	0.002787053	0.018355874
SMIM13	581.418954	2.123760205	0.979672588	2.167826509	0.030171889	0.112267959
HIVEP1	30.0981692	4.374505153	1.941780364	2.252832109	0.024269737	0.095742917
TBC1D7	368.8519735	-1.190400975	0.59573286	-1.998212715	0.045693604	0.148975741
NOL7	187.5939287	-2.207077562	1.009363075	-2.186604223	0.028771429	0.108479314
RNF182	6643.740391	-1.378420562	0.270119808	-5.102996969	3.34E-07	1.11E-05
LOC106504325	68.93756471	9.763575129	3.169383806	3.080590969	0.002065902	0.014573096
LOC110261782	130.4110067	-5.906259541	1.778989566	-3.320007972	0.000900149	0.007586067
JARID2	1343.000581	1.375115206	0.477600488	2.879216503	0.003986645	0.024372594
LOC110261652	20.43810953	-7.79098775	3.908661094	-1.993262543	0.046232706	0.150280597
LOC106504335	12.53251196	-6.10917806	2.481775267	-2.461616143	0.013831261	0.062893919
E2F3	2319.787074	2.387154011	0.68067194	3.507055118	0.000453095	0.00436205
GPLD1	1330.112599	2.638733656	1.043672498	2.528315788	0.011461121	0.05465879
ACOT13	78.31093028	-9.729018132	3.353163613	-2.901444503	0.003714466	0.023085887
H2AC11	50.42519684	-9.093946279	3.312655353	-2.745213525	0.006047154	0.033385842
ZNF184	4515.184705	1.330429855	0.303418194	4.384805791	1.16E-05	0.000226836
DHX16	215.0210521	-3.070536994	1.014499864	-3.026650966	0.002472793	0.016765723
NRM	14.42193009	-6.307896436	2.676107467	-2.357116265	0.018417479	0.078308662
DDX39B	796.0931858	-3.067543384	0.533289177	-5.752120079	8.81E-09	4.74E-07
MSH5	319.4149455	2.418512065	1.127738159	2.144568795	0.03198734	0.116594124
LSM2	40.62372493	-5.997143415	1.407410487	-4.261118891	2.03E-05	0.000360829
LOC100624113	99.59416838	-4.184143086	2.107392919	-1.985459402	0.047093383	0.152118655
BRD2	338.8319761	3.558316825	1.539270937	2.311689735	0.020794787	0.085267296
LRRC1	950.850123	2.215138866	0.954860231	2.319856661	0.020348633	0.084010895
PRIM2	3594.379153	-1.453348687	0.347943876	-4.176962977	2.95E-05	0.000490309
RAB23	1661.984028	-1.893425538	0.522634069	-3.622851339	0.000291373	0.003085079
DAXX	298.5542566	-2.346536356	1.191883923	-1.968762487	0.048980372	0.156024906
RPS10	14.38260924	-7.283776798	2.560908269	-2.844216205	0.004452083	0.026455786
ILRUN	1638.592003	-1.220049214	0.49659395	-2.456834632	0.014016719	0.063462309
SNRPC	630.5071902	2.273804869	0.869495736	2.615084555	0.008920537	0.04510707
TCP11	1400.35927	-5.040302912	0.810187224	-6.221158226	4.93E-10	3.73E-08
DEF6	19.08170138	-7.691535499	3.908796392	-1.967750358	0.049096769	0.156211741
PPARD	174.9285037	2.643846941	1.054781966	2.506534076	0.012192131	0.057311488
RPL10A	330.5819861	-3.893447157	1.051131126	-3.704054672	0.00021218	0.002386266
CLPS	11.58360737	-6.971216135	2.753369992	-2.531884983	0.01134512	0.054273007
MAPK13	53.65183539	-6.676177295	1.310355925	-5.094934259	3.49E-07	1.14E-05
KCTD20	88.75184976	6.468158884	2.445810518	2.644587075	0.008179066	0.04204545
STK38	15054.63154	1.015405396	0.324107509	3.132927713	0.001730721	0.012688433
LOC102161912	90.16973479	-5.466489564	1.874645519	-2.916012392	0.003545364	0.02228432
PIM1	474.9757875	1.864969477	0.487618324	3.824650112	0.000130958	0.001614004
RNF8	1887.397314	-2.481418591	1.166073105	-2.128012884	0.033336015	0.120003001
CCDC167	21.35070469	-7.854504779	2.478533189	-3.169013356	0.001529574	0.011478167
BTBD9	1819.066635	1.900163458	0.648262955	2.931161565	0.003376971	0.021444955
LOC110261520	1122.302931	1.476735818	0.524060074	2.817875069	0.004834262	0.028067988
PRICKLE4	251.7646256	2.003248908	0.63209828	3.169204805	0.001528566	0.011478167
MED20	865.3594549	2.129025646	0.617997236	3.445040725	0.000570973	0.005214952
MRPS10	470.3111355	-3.162242918	0.683935414	-4.62359874	3.77E-06	8.62E-05
TRERF1	116.5535217	-9.338241426	2.002144208	-4.664120291	3.10E-06	7.23E-05
UBR2	3010.529941	2.004117594	0.546420115	3.667722948	0.00024472	0.00268028
TBCC	582.5445086	-1.610019153	0.613750014	-2.623249068	0.008709558	0.044267789
RPL7L1	300.4913113	-6.314776523	0.775716785	-8.140569657	3.93E-16	1.46E-13
KLHDC3	116.4571794	-10.30119947	1.614922277	-6.378758665	1.79E-10	1.56E-08
CUL7	195.7432323	-10.08711548	1.579494594	-6.386293132	1.70E-10	1.50E-08
MRPL2	8.983565553	-6.606094737	3.237371235	-2.040573742	0.041293214	0.138816609
YIPF3	111.4779379	-6.258053519	1.724593821	-3.628711552	0.000284839	0.003036695
GTPBP2	443.3793278	-2.640384445	0.71435327	-3.696188647	0.00021886	0.002444054
MAD2L1BP	3497.726606	-2.887066255	0.351882784	-8.204624915	2.31E-16	9.63E-14
MRPL14	26.59358812	-8.170725606	2.266389728	-3.605172361	0.000311946	0.003258268
LOC110261539	108.129801	-10.19445909	1.844283467	-5.527598806	3.25E-08	1.51E-06
PAQR8	9.178549037	-6.636553823	2.954287321	-2.246414483	0.024677472	0.096857062
EFHC1	948.8297075	-1.983085266	0.614544111	-3.226920947	0.0012513	0.009864836
ELOVL5	568.6108766	-3.210736938	1.067747577	-3.007018705	0.002638235	0.01757903
HYKK	100.8654774	5.973875626	2.794952991	2.137379643	0.032567126	0.118020385
SKIC8	622.3105846	-4.757405889	0.759866456	-6.260844717	3.83E-10	3.07E-08
CIB2	119.4062335	-5.762611213	1.21081912	-4.759266779	1.94E-06	4.86E-05
MORF4L1	2936.40631	2.124420725	0.456994574	4.648678225	3.34E-06	7.74E-05
TLNRD1	14.52214097	3.248020169	1.525061519	2.129763376	0.033191154	0.119720492
BTBD1	125.6133036	-3.113886342	1.55484594	-2.002697671	0.045209749	0.147833377
RAMAC	715.7994181	1.627418573	0.51132127	3.182771123	0.001458729	0.011069357
RPS17	9.519450755	-6.687006291	3.260790052	-2.050731934	0.040293059	0.13633871
WDR73	234.7256879	-2.546260541	1.29490193	-1.966373268	0.049255509	0.15657869
ZSCAN2	25.51815712	-8.111024395	3.771347167	-2.15069683	0.031500137	0.115537873
IQGAP1	3133.581042	2.203290591	0.518146926	4.252250627	2.12E-05	0.000374196
BLM	3850.728051	1.108977871	0.526904694	2.104702963	0.035317172	0.124872035
RCCD1	30.43235353	-8.365677464	2.314531455	-3.61441511	0.000301026	0.003174861
SLC41A3	59.90841778	-7.508005089	1.476887768	-5.083666646	3.70E-07	1.20E-05
CFAP100	13.34522836	-7.175270875	2.787854866	-2.573760551	0.010059987	0.049436475
AP3S2	24.43925424	-8.048988437	3.805522749	-2.115080888	0.034423054	0.12289405
ZNF710	162.7074955	-7.291451572	1.385974999	-5.260882466	1.43E-07	5.44E-06
CIB1	87.09411957	-3.449673279	1.672068969	-2.06311662	0.039101549	0.133813367
FBXO22	1888.400874	-1.760812249	0.456902682	-3.853801515	0.000116298	0.001458238
NRG4	862.6233825	-1.25283732	0.543986662	-2.303066247	0.021275116	0.086580681
SCAPER	1359.703524	2.08145219	0.821159818	2.534771118	0.011252082	0.053899415
IMP3	12.93562903	-7.130603187	2.808071051	-2.539324346	0.01110668	0.05343028
SNUPN	74.23149359	-9.651946705	1.654936311	-5.832216405	5.47E-09	3.20E-07
PTPN9	691.5031295	-5.517888539	0.939092105	-5.87576928	4.21E-09	2.60E-07
COMMD4	15.85507722	-7.424437018	2.871829229	-2.585264104	0.009730443	0.048120432
LOC106504438	70.56507154	-7.846897412	1.837257604	-4.270983772	1.95E-05	0.000347509
C7H15orf39	76.84305793	-9.701170671	2.170268442	-4.470032594	7.82E-06	0.000160891
FAM219B	188.088946	-4.448788603	1.446485986	-3.075583617	0.00210091	0.01471453
SCAMP2	767.3776996	-3.526429758	0.546809266	-6.449103874	1.13E-10	1.05E-08
CSK	133.1700674	-4.281172101	2.058607609	-2.079644553	0.037558147	0.129928616
EDC3	1686.922955	-3.192141995	1.553348177	-2.055007397	0.03987829	0.135470154
LOC100525054	7.641723303	-6.371767406	3.118151532	-2.043443797	0.041008526	0.138111813
UBL7	376.5753002	-4.858777841	1.951841961	-2.489329535	0.012798428	0.059374802
NPTN	72.75971637	-3.200187495	0.968055907	-3.305787889	0.000947098	0.007907826
HCN4	441.4033065	-5.045332271	1.284062868	-3.929194119	8.52E-05	0.001154299
NEO1	1978.301196	1.46438833	0.438163306	3.342106263	0.000831452	0.007112367
PKM	48.58188394	5.725789087	1.945143437	2.943633347	0.00324384	0.020733371
GRAMD2A	1140.729022	-2.071859575	0.660120689	-3.138607244	0.001697528	0.012478145
LOC110261570	15.44472018	-7.387316023	3.130784223	-2.359573671	0.018295948	0.077883733
RALGAPA1	3649.74029	1.961592397	0.445173579	4.406354039	1.05E-05	0.000208344
PSMA6	235.0999885	-4.879241496	1.056047181	-4.620287411	3.83E-06	8.73E-05
BAZ1A	11973.68602	1.104461015	0.326877111	3.378826406	0.00072796	0.006332412
ARHGAP5	4125.762118	1.215109595	0.40162396	3.025490798	0.0024823	0.016809114
HECTD1	3717.608098	1.725134151	0.400361202	4.308944381	1.64E-05	0.000306568
NOVA1	571.8037046	-6.840639189	0.816544185	-8.377549328	5.40E-17	2.66E-14
LOC110261583	117.4061414	10.5316908	3.007008587	3.502381352	0.000461119	0.004419637
LOC110261585	271.379931	-2.737539826	1.31722025	-2.078270378	0.037684463	0.130282293
STXBP6	11744.17114	1.153313515	0.527538895	2.18621513	0.02879987	0.108548726
LOC100154047	21.55278949	-7.867778116	3.852624712	-2.042186484	0.041133037	0.138358903
LOC100739080	24.40395004	-8.046829628	3.908352999	-2.05887995	0.03950574	0.134558267
NOP9	822.5078283	-13.12174849	1.292603365	-10.15141136	3.27E-24	7.07E-21
RABGGTA	51.92837899	-5.183492161	2.410211685	-2.15063772	0.031504806	0.115537873
TINF2	400.2533621	-2.967596206	1.144872307	-2.592076155	0.009539865	0.047506158
TSSK4	118.4995554	-10.32665241	1.780764872	-5.79899827	6.67E-09	3.74E-07
PSME1	12.08298163	-5.326067846	2.713511909	-1.962795088	0.049669989	0.157414795
DHRS4	27.36698732	-8.212706045	2.802734319	-2.930247791	0.003386918	0.021495508
PABPN1	111.44928	2.561459506	0.737988888	3.4708646	0.000518786	0.004839464
ACIN1	344.1285184	5.500529372	1.068575392	5.147535132	2.64E-07	9.07E-06
PSMB5	100.771056	-9.128853606	1.698170742	-5.37569832	7.63E-08	3.24E-06
AJUBA	44.06745042	-5.058694852	1.952854712	-2.590410244	0.009586162	0.047648992
RBM23	113.5112534	-2.608597743	0.7254299	-3.595933589	0.00032323	0.003347057
DAD1	18.99717542	-5.73915695	2.025961395	-2.832806669	0.004614128	0.027120849
METTL3	369.1591658	2.304747178	1.121595531	2.054882634	0.039890342	0.135470154
TOX4	264.8750258	-2.077804451	0.978284815	-2.123925894	0.033676341	0.120863667
RAB2B	3049.281101	-1.691858865	0.683236928	-2.476240372	0.013277415	0.061060311
RPGRIP1	1451.389394	-1.639316023	0.75295556	-2.177175004	0.029467513	0.110373123
METTL17	113.8325571	-5.586501737	1.384889103	-4.033898255	5.49E-05	0.00080876
PNP	936.844241	1.525762068	0.416959228	3.659259622	0.000252945	0.002763167
PIP4P1	51.58729366	-7.410384691	2.042459956	-3.628166452	0.000285441	0.003040118
CCNB1IP1	86.65521269	-9.874453859	1.910278831	-5.169116517	2.35E-07	8.26E-06
LOC110261717	29.14464299	-8.303171155	2.165311934	-3.834630486	0.000125753	0.001556951
LOC110261611	77.30617189	-9.709962337	1.785772195	-5.437402577	5.41E-08	2.42E-06
NOP10	58.51921486	-2.949422042	1.377144072	-2.141694615	0.032218064	0.117182953
KATNBL1	16290.72693	-1.863255758	0.547671069	-3.402143848	0.000668594	0.005925356
AVEN	1148.294816	-1.870885595	0.533573078	-3.50633432	0.000454324	0.004369993
RYR3	277.2287913	-2.27443982	0.541771964	-4.198149724	2.69E-05	0.000455709
TMCO5B	74.60996387	-4.455560233	2.017798423	-2.208129505	0.027235247	0.104286131
LOC110261612	31.34453835	-8.40825426	2.045846217	-4.1099151	3.96E-05	0.000613611
CHD2	4950.770051	1.5391888	0.578679936	2.659827486	0.007818068	0.04066041
LOC110261616	192.499968	-2.936166105	1.446477832	-2.029872867	0.042369464	0.14102857
ZBTB25	30.75766251	-8.3808804	3.820717842	-2.193535547	0.028268816	0.107106745
MAX	1235.234127	-2.080446486	0.57316682	-3.629739921	0.000283707	0.003030595
LOC110261688	23.72506012	-6.290307242	2.203122351	-2.855178351	0.004301267	0.025747373
ARG2	51.7316558	-4.006785459	1.791399995	-2.23667828	0.025307375	0.098756257
ZFP36L1	801.0819438	-2.703657048	0.642151567	-4.210309821	2.55E-05	0.000436642
SLC39A9	482.505767	1.886465066	0.886589859	2.127776499	0.033355619	0.120033638
PLEKHD1	73.94674238	-9.646184474	3.349375891	-2.879994598	0.00397682	0.024356694
SUSD6	42712.2689	-1.685091988	0.455793007	-3.697055382	0.000218115	0.002438244
SIPA1L1	3263.277493	1.607758591	0.585104805	2.747813004	0.005999421	0.033190051
LOC106507739	63.6446894	-8.46354105	1.553739355	-5.447207747	5.12E-08	2.32E-06
LOC110261629	14.0577422	-7.250683929	2.585678774	-2.804170418	0.005044623	0.028943727
ZFYVE1	10931.32969	-3.13178761	0.629540392	-4.974720682	6.53E-07	1.95E-05
PSEN1	2236.864022	-1.696286065	0.362995226	-4.673025817	2.97E-06	6.95E-05
PAPLN	11.10216986	-6.909028811	3.0963866	-2.231319827	0.025659951	0.099879976
ZNF410	66.11283244	-9.484331024	2.611476238	-3.631789133	0.000281463	0.003009597
COQ6	105.7725673	-3.168174197	1.388698811	-2.281397646	0.022524927	0.090543179
ALDH6A1	98.40288976	-5.780931964	1.232435136	-4.690658189	2.72E-06	6.51E-05
NPC2	53.91548799	-3.914905257	1.155634914	-3.387666131	0.0007049	0.006191335
RPS6KL1	8.051887014	-5.459989697	2.455246537	-2.22380507	0.026161562	0.101141216
EIF2B2	58.27501072	-7.463341642	1.820335511	-4.099981348	4.13E-05	0.000636903
ZC2HC1C	39.26548906	-8.732698945	3.479531502	-2.509734123	0.012082209	0.056893641
ERG28	222.3140748	-1.739467403	0.881603794	-1.973071593	0.048487406	0.154682259
POMT2	90.78123681	-4.625708893	1.970745121	-2.347187795	0.018915718	0.079706771
VIPAS39	1030.661881	-1.588079426	0.578635604	-2.744524215	0.006059868	0.033421934
ISM2	34.71288174	-8.555294095	3.53338221	-2.421276156	0.015466123	0.068561621
TDP1	1095.392295	-2.443614473	0.961246669	-2.542130497	0.011017903	0.053083138
RPS6KA5	1508.899617	2.153428152	0.678147404	3.175457341	0.001496005	0.011281026
LOC106504538	24.75378512	-8.066809475	3.857866455	-2.091002778	0.036527815	0.127605157
FBLN5	79.3142504	-3.478285162	0.980398297	-3.547828647	0.000388421	0.003849659
SLC24A4	618.7028308	1.753273075	0.675231873	2.596549639	0.00941653	0.04710877
LGMN	795.353332	1.479355718	0.380949931	3.883333736	0.000103034	0.00133461
GOLGA5	1714.879742	1.535802125	0.74646133	2.057443651	0.03964357	0.13491615
BTBD7	6646.283243	1.717254635	0.391451902	4.386885408	1.15E-05	0.000226228
DICER1	2217.312644	1.478236282	0.399597754	3.699310784	0.000216186	0.002424193
TCL1B	555.2386647	-6.171390585	1.44858149	-4.260299216	2.04E-05	0.000361562
ATG2B	7624.68086	1.353865576	0.50738681	2.668310547	0.007623376	0.039947966
SETD3	86.22716643	1.829379166	0.915480665	1.998271766	0.045687205	0.148975741
EML1	32.39703959	-8.454643201	2.564958175	-3.296210942	0.000979984	0.008119761
DEGS2	362.5418677	-5.201080955	0.624417371	-8.329494335	8.12E-17	3.66E-14
PIGG	648.0181852	-3.868373145	1.855977354	-2.084278203	0.037134869	0.12885645
TMEM175	38.21374559	-8.694205367	2.098041584	-4.143962367	3.41E-05	0.000548809
TACC3	27.19927494	2.656203032	1.134646274	2.340996567	0.019232344	0.080539162
NELFA	24.06357397	3.384760738	1.299050724	2.605564722	0.009172294	0.046121467
NOP14	38.77405991	-8.715333174	2.257770051	-3.860150935	0.000113317	0.001424162
GRK4	19.81892944	-7.745990233	2.438824209	-3.176116674	0.001492609	0.011263265
WFS1	124.2092552	-4.119954393	0.776092543	-5.308586498	1.10E-07	4.41E-06
TMEM128	3612.898206	1.434148493	0.635305085	2.257416991	0.023982031	0.094954101
ZNF518B	513.6322384	1.265939031	0.446400193	2.835883703	0.004569908	0.026992892
RAB28	5993.086465	1.428224433	0.377984784	3.778523615	0.000157761	0.001875968
BOD1L1	1818.179038	1.318520541	0.458619523	2.874976916	0.00404057	0.024535921
FAM200B	233.9223319	-9.577266092	1.813696488	-5.280523038	1.29E-07	5.01E-06
TAPT1	6948.446525	1.171883761	0.423606309	2.766445485	0.005667106	0.031724652
LAP3	89.88423498	-4.96613564	1.420925376	-3.495001021	0.00047406	0.004516796
NCAPG	42151.8104	1.114369494	0.354149364	3.146608768	0.001651758	0.012225496
KCNIP4	1903.446195	-2.09169475	0.499264282	-4.189554159	2.80E-05	0.000468189
SEPSECS	8582.408477	1.131080812	0.354988115	3.186249807	0.001441301	0.011006575
LOC110262072	639.4190604	-4.706564827	2.126195207	-2.213608991	0.026855688	0.103166105
ARAP2	11835.83751	1.587247618	0.469483325	3.380839178	0.000722648	0.006306272
LOC110262075	195.5921367	-4.874705826	1.961139078	-2.485650244	0.012931499	0.059876658
NWD2	36.87744196	-8.642706914	2.564946569	-3.36954657	0.00075292	0.006517875
PDS5A	23451.00066	1.855129563	0.402849602	4.605017741	4.12E-06	9.26E-05
RHOH	86.96797436	-9.879952874	2.442632591	-4.044796957	5.24E-05	0.000778406
LOC106504629	150.9597482	-9.712927804	1.568202087	-6.193671011	5.88E-10	4.33E-08
SLC30A9	970.4974858	1.480157701	0.586205774	2.524979735	0.011570496	0.055042205
GUF1	935.2161339	-1.870698721	0.583061764	-3.208405756	0.00133473	0.010375803
LOC110262082	23.04560542	3.359926516	1.538769753	2.183514792	0.028997921	0.109105181
GABRG1	37.38480917	-8.662391939	3.634611852	-2.383305919	0.017157929	0.074236686
GABRB1	46.24378638	-7.022021033	1.775335868	-3.955319757	7.64E-05	0.001060482
ATP10D	7527.327852	-1.211941946	0.454247086	-2.668023603	0.00762989	0.039962748
TXK	44.93969124	-6.447669478	2.423920319	-2.660017092	0.007813669	0.04066041
SLAIN2	74682.76968	1.052272261	0.174459896	6.031599725	1.62E-09	1.07E-07
SLC10A4	16.63539761	-5.774655196	2.260029599	-2.555123702	0.010615007	0.051647926
ZAR1	135.1393798	-10.51644515	1.520959229	-6.914350458	4.70E-12	6.20E-10
FIP1L1	3757.276175	-1.108325867	0.397248511	-2.790006351	0.005270701	0.029923533
CHIC2	8008.739484	-1.289665229	0.45549407	-2.8313546	0.00463513	0.027214728
LOC110262090	521.8021556	1.436129937	0.72500529	1.980854425	0.047607601	0.153169126
MAP9	3807.152834	1.404217034	0.524083408	2.679377007	0.007375929	0.038858293
CPE	353.4830604	-1.653685168	0.62168121	-2.66002115	0.007813574	0.04066041
KLHL2	353.4455517	1.758561162	0.875301678	2.0090915	0.044527431	0.146231056
LOC100513415	451.6703478	-2.655306924	1.296653509	-2.047815323	0.040578098	0.137003308
TDO2	30.00258656	-8.344377484	3.685182803	-2.264304902	0.023555368	0.09371053
C8H4orf46	46.8318861	-8.986789886	2.161377288	-4.157899658	3.21E-05	0.000524218
RAPGEF2	812.7004358	-1.813661556	0.665771341	-2.724150838	0.006446706	0.034967319
CLOCK	5660.570366	1.594451293	0.32361574	4.926989312	8.35E-07	2.37E-05
CEP135	4538.125657	1.401104436	0.467243293	2.998661422	0.002711685	0.017968855
LOC100621006	33.67577006	-8.511142481	3.571911865	-2.38279745	0.017181645	0.074279897
UBA6	3258.809044	1.082694148	0.402720985	2.688447309	0.007178516	0.038040512
MOB1B	2625.573321	-2.057382517	0.511249417	-4.02422467	5.72E-05	0.000839435
NPFFR2	109.0642674	-3.435590943	1.358624137	-2.528728034	0.011447669	0.054618709
COX18	31.02069828	-8.392010413	2.582765569	-3.249234276	0.001157161	0.009227445
SDAD1	2185.06927	-1.860021007	0.679700125	-2.7365318	0.006209059	0.034019358
CCDC158	213.1454126	-4.085016598	1.408782243	-2.899679221	0.003735447	0.023167692
SEPTIN11	120219.4458	-2.213949745	0.413409681	-5.355340825	8.54E-08	3.53E-06
LOC110262132	2891.423497	1.524864332	0.555851102	2.74329641	0.006082575	0.033495953
CXCL13	199.4004371	2.938372581	1.312777833	2.238286255	0.025202394	0.098524243
MRPL1	100.1439003	4.746581323	2.354521576	2.015943014	0.043805935	0.144519519
RBM46	67.8797227	-9.522523513	1.963680068	-4.84932534	1.24E-06	3.29E-05
GATB	195.1941104	-6.379525762	1.670733217	-3.81839883	0.000134321	0.001646074
LRBA	2755.497508	1.270718387	0.501432764	2.534175022	0.011271242	0.053967305
MAB21L2	126.1635299	-10.41700549	2.956490523	-3.523436117	0.00042599	0.00416562
LOC110262142	263.2367497	-7.677987271	1.744070951	-4.402336537	1.07E-05	0.000211853
LOC110262143	49.1638264	-5.25887144	2.089744396	-2.516514196	0.011852213	0.056128136
SLC10A7	40355.95894	-2.046690755	0.49707316	-4.117483943	3.83E-05	0.000601565
LOC106504714	71.6260147	-5.29295217	1.884505632	-2.808668799	0.00497468	0.028679279
LSM6	1068.866885	-1.543135613	0.642437431	-2.402001407	0.016305646	0.071290259
LOC100523624	405.4830922	-1.97010755	0.522945664	-3.76732744	0.000165005	0.001940776
SMARCA5	40247.99161	1.61376103	0.259203314	6.225850291	4.79E-10	3.67E-08
LOC102162631	20.64595595	-7.804479298	2.639877802	-2.956379001	0.003112743	0.020061344
MAML3	116.5942406	-4.501004257	1.594931788	-2.822066931	0.004771522	0.027834306
LOC110262152	43.7319194	-4.297988365	1.078807194	-3.984019005	6.78E-05	0.000959719
NAA15	2536.134265	1.174825194	0.30417835	3.862290642	0.000112329	0.001416424
NDUFC1	17.9668281	-6.630732732	2.091064371	-3.170984511	0.001519232	0.011432277
PCDH10	31.61580063	-6.597506437	2.544035163	-2.593323604	0.009505329	0.04737778
SCLT1	29113.54238	1.194227397	0.441404713	2.705515736	0.006819842	0.036605906
LOC102167943	51.37181269	9.338883312	3.478142153	2.685020595	0.007252534	0.038301448
HSPA4L	89259.60052	1.183852788	0.384997663	3.074960973	0.002105301	0.014735745
SLC25A31	541.2795899	1.612809604	0.733838914	2.197770619	0.027965456	0.106254987
ANKRD50	12277.86384	1.447043161	0.415424248	3.483290081	0.000495291	0.004664533
SPRY1	1731.642114	1.454087606	0.444827996	3.268876102	0.001079756	0.008738995
ADAD1	1370.079491	-1.961158227	0.44767808	-4.3807332	1.18E-05	0.000229787
KIAA1109	14408.10449	1.096524544	0.3988532	2.749193298	0.005974214	0.033118327
CCNA2	2530.923877	1.455426631	0.406658972	3.578985664	0.00034493	0.003537907
EXOSC9	741.2914157	-1.173229691	0.54223923	-2.163675415	0.030489269	0.11302651
ANXA5	553.7373999	-2.130347486	0.862916713	-2.468775322	0.013557631	0.062085115
ZGRF1	5346.760822	1.926645691	0.563878246	3.416776055	0.000633674	0.005671617
LOC106504743	107.6817183	-3.553067001	1.37072656	-2.592104877	0.009539069	0.047506158
PLA2G12A	21.55121139	-7.868098439	2.545722675	-3.090713107	0.001996765	0.0141407
OSTC	13.89085853	-5.235289689	2.199408662	-2.380316936	0.017297753	0.074692334
PAPSS1	7050.037045	1.520600772	0.421387775	3.608554551	0.000307908	0.003228556
AIMP1	770.2504018	-2.202738158	0.551483821	-3.994202687	6.49E-05	0.000926087
INTS12	889.8796356	-1.381366965	0.463038256	-2.983267466	0.002851887	0.018620519
ARHGEF38	293.772006	-2.304685657	0.964478598	-2.389566406	0.016868274	0.073247028
CENPE	26345.14642	1.744423076	0.306176803	5.697437097	1.22E-08	6.36E-07
MANBA	9225.211149	-2.71492493	0.533829865	-5.085749423	3.66E-07	1.19E-05
PPP3CA	71.94603856	7.277507774	2.03657205	3.573410415	0.000352362	0.003591015
ADH4	217.778752	-10.24179266	1.640692518	-6.242359583	4.31E-10	3.36E-08
RAP1GDS1	1064.572148	1.491459813	0.562862425	2.649776833	0.008054496	0.04158287
LOC110261993	2606.774218	-2.152586791	1.001841724	-2.148629608	0.031663773	0.11591126
FAM13A	1024.251973	1.969768967	0.853469542	2.307954613	0.021001661	0.085855298
LOC110261994	22.75819533	-6.975480016	1.951386608	-3.57462739	0.000350727	0.003586122
PTPN13	7963.292817	1.287609319	0.572673929	2.248416165	0.024549665	0.096530497
ARHGAP24	656.9298947	-3.921430029	1.954672086	-2.006183061	0.04483672	0.146979143
WDFY3	4477.080242	1.653629074	0.576236606	2.86970501	0.004108549	0.024878908
LOC110262193	38.21697316	-7.725475181	2.569734953	-3.006331517	0.002644205	0.017607967
ABRAXAS1	29.80532982	-8.335139616	2.056206595	-4.053648906	5.04E-05	0.000753657
HELQ	3146.623148	1.319311664	0.477435014	2.763332443	0.005721446	0.031979218
PLAC8	19.37554168	-7.713367051	3.908765888	-1.973350994	0.048455587	0.154626336
RASGEF1B	1814.969704	-2.993595853	1.040552629	-2.876928827	0.004015662	0.02448083
ANTXR2	340.1360178	-1.916555159	0.658936027	-2.908560287	0.003630972	0.022659022
TMEM41B	725.1984211	-1.186072493	0.537020461	-2.208616953	0.027201295	0.104210941
RPL27A	27.88716975	-8.239462321	2.096601054	-3.929914232	8.50E-05	0.001153735
LOC110255358	31.42112671	-8.411711059	3.666086714	-2.294465929	0.02176375	0.088171298
PPFIBP2	303.0632636	-5.155476906	0.811607717	-6.352178271	2.12E-10	1.79E-08
RRP8	16.42006327	-7.474945804	2.664201404	-2.80569847	0.005020765	0.028868065
LOC100516453	233.2038549	2.411983348	0.66141173	3.646719949	0.000265609	0.00286556
TRIM21	43.12749365	-7.900203235	2.038500341	-3.875497628	0.000106407	0.001365872
LOC100518798	74.04696531	-8.683101858	2.705568485	-3.209344693	0.001330379	0.01037178
RRM1	1589.822591	1.459090613	0.724677924	2.013433229	0.044069073	0.144945725
ARAP1	52.74006236	-9.158741473	3.270890572	-2.800075781	0.005109061	0.029189625
RAB6A	28198.58029	-1.654527841	0.574180827	-2.881544912	0.003957308	0.024261775
COA4	61.8823148	-9.388964006	1.796813254	-5.225342136	1.74E-07	6.33E-06
PPME1	1510.369309	-2.434482054	0.720893033	-3.377036457	0.000732713	0.006368427
P4HA3	58.54168208	-9.309267601	3.228540265	-2.883429302	0.003933709	0.024158155
LOC106504800	36.74787503	-8.637258396	2.431012576	-3.552946818	0.000380941	0.003802738
NEU3	22.69698966	-6.09407574	2.261671781	-2.694500498	0.007049422	0.037614298
GDPD5	76.78033804	-9.700752319	2.348630734	-4.130386347	3.62E-05	0.000574614
MYO7A	34.12673223	-8.531080699	2.724026125	-3.131791073	0.001737435	0.012711819
LOC106504825	109.8900271	-6.233557021	1.640584009	-3.799596355	0.000144932	0.001746446
PRCP	228.5373196	-11.27429	1.795732593	-6.278379109	3.42E-10	2.78E-08
PCF11	2289.42475	1.748258126	0.608705801	2.872090464	0.004077662	0.024733398
ANKRD42	3275.419238	1.154196681	0.519579053	2.22140726	0.02632339	0.101523267
TMEM126A	26.65221849	-6.228826641	2.221753825	-2.80356292	0.005054137	0.028982944
PICALM	3026.190401	1.682909283	0.529127063	3.180539041	0.001470013	0.01113157
LOC106508627	500.6098582	1.976257521	0.942383254	2.097084719	0.035986076	0.126512454
FZD4	2952.254529	2.030974641	0.825646317	2.459860351	0.013899109	0.063088194
RAB38	29.91231522	-8.339933701	3.778061831	-2.207463529	0.027281692	0.104390096
LOC106504145	5946.20879	1.270967615	0.321158234	3.957449881	7.58E-05	0.001056361
CHORDC1	224.7392296	1.943038643	0.556727683	3.490106027	0.000482829	0.004567038
LOC106504851	1152.573054	1.129592907	0.358092433	3.154472984	0.001607883	0.01196623
CEP295	4288.862148	1.100998571	0.424944051	2.590925954	0.009571808	0.047621397
IZUMO1R	113.6547302	3.164716785	1.553435749	2.037237	0.041626298	0.139454541
FUT4	32.43292555	-8.457150584	3.781412222	-2.236505857	0.025318654	0.098764656
LOC100513807	59.78616686	-9.339678674	2.503745178	-3.73028324	0.000191265	0.002185506
BIRC3	5577.243808	1.106868724	0.408674983	2.708432786	0.00676018	0.036357809
CWF19L2	4362.051236	1.374081033	0.492098597	2.792288053	0.005233674	0.029775809
ATM	16774.34352	1.543058455	0.470092695	3.282455716	0.001029071	0.008429661
C9H11orf65	233.6700442	-2.468880539	0.905167876	-2.727538842	0.006380874	0.03467978
RDX	2812.181359	1.273143081	0.40096182	3.175222723	0.001497215	0.011282289
ARHGAP20	43.46931675	-8.879877288	3.601415933	-2.465662799	0.013676001	0.062521339
NKAPD1	5091.335529	-1.44475283	0.345000426	-4.187684195	2.82E-05	0.00046988
TIMM8B	42.31696638	-3.70065747	1.72665534	-2.143251977	0.032092871	0.116890115
SDHD	298.3612985	-4.481743747	1.499600272	-2.988625589	0.002802353	0.018411817
USP28	527.9808722	1.302412179	0.408905429	3.18511833	0.001446948	0.011027601
NXPE2	42.8000469	-8.856919008	3.522125416	-2.514651798	0.011915	0.056376131
BUD13	1485.747443	1.884730597	0.953110256	1.977452855	0.047990465	0.153776967
ZPR1	170.1643409	-5.470044276	1.83392367	-2.982700079	0.002857178	0.018634165
SIK3	399.8204569	-2.342939252	0.926457922	-2.528921386	0.011441365	0.054612709
TAGLN	53.74570885	-9.185171961	2.191354985	-4.191549075	2.77E-05	0.00046481
FXYD6	3074.861472	-3.148061595	0.426393657	-7.382993488	1.55E-13	3.10E-11
MPZL3	103.8830326	-8.196521448	2.663092216	-3.077821112	0.0020852	0.014657425
CD3E	95.74969337	-10.01874604	3.117027395	-3.214198904	0.00130809	0.010220104
KMT2A	2854.871651	1.040831728	0.402950398	2.58302693	0.009793768	0.048375803
RPS25	14.24370025	-3.49633374	1.355855009	-2.57869294	0.00991749	0.048891644
HYOU1	354.1549218	-2.665837746	0.62263006	-4.281575716	1.86E-05	0.000336366
VPS11	134.7165815	-9.547986336	2.22641716	-4.28849836	1.80E-05	0.000330482
DPAGT1	185.3032694	-5.908181707	1.736295486	-3.40275129	0.00066711	0.005917045
RNF26	103.9011133	-9.172761311	1.519040161	-6.038524554	1.56E-09	1.03E-07
USP2	10521.31748	-3.039189593	0.355208505	-8.55607213	1.17E-17	7.02E-15
TLCD5	2126.262435	-1.235574667	0.606589178	-2.03692171	0.041657888	0.139474012
LOC110255448	22.82894508	-6.976259744	2.078507443	-3.356379486	0.000789701	0.00678203
HSPA8	7706.906862	-1.876809079	0.297336389	-6.312073279	2.75E-10	2.26E-08
VWA5A	186.5857987	-10.9816836	1.696601619	-6.472753223	9.62E-11	9.13E-09
SPA17	23.77541078	-8.00947587	2.602741944	-3.077322318	0.002088693	0.014657425
MSANTD2	46.4788374	-7.029192489	2.035331833	-3.453585491	0.000553187	0.005094499
LOC110255454	84.27690032	-5.47683047	1.980732438	-2.765053152	0.005691352	0.031827453
LOC100511891	1255.612333	-2.998008778	0.347400959	-8.629822967	6.14E-18	3.91E-15
HYLS1	3086.943251	-1.919233048	0.416085635	-4.612591469	3.98E-06	9.00E-05
SRPRA	305.3096427	-8.456386878	1.063823154	-7.949053229	1.88E-15	5.21E-13
ARHGAP32	559.0046513	1.699086016	0.699355708	2.429501891	0.015119586	0.067301127
JAM3	2035.157654	-2.625390958	0.295945105	-8.871209262	7.24E-19	5.59E-16
VPS26B	11.06451454	-6.904329122	2.966061542	-2.327776759	0.019923961	0.08266763
BTG2	492.895518	-12.38293983	1.30834844	-9.464558104	2.95E-21	4.56E-18
LAX1	341.692117	-6.161832344	1.40724722	-4.3786424	1.19E-05	0.000231587
SNRPE	74.82483494	2.585276356	1.150040188	2.247987838	0.024576965	0.09660274
ETNK2	20.73580147	-7.811319446	3.908634563	-1.998477811	0.045664883	0.148975741
REN	18.71411284	-7.663770027	3.908835859	-1.960627231	0.049922523	0.157864297
RBBP5	12867.33507	1.131096737	0.283681064	3.987212687	6.69E-05	0.000949381
MFSD4A	12535.71297	-1.780303597	0.350688211	-5.076599503	3.84E-07	1.23E-05
RAB29	1589.729182	-1.268625776	0.322542821	-3.933201087	8.38E-05	0.001139496
SLC26A9	101.4259258	-10.10160665	1.683493208	-6.000384563	1.97E-09	1.28E-07
FAM72A	5636.518202	1.120125886	0.346274152	3.234794971	0.001217301	0.009636002
MAPKAPK2	191.4499227	-9.12831675	1.416826642	-6.442790163	1.17E-10	1.08E-08
GTPBP10	753.9427263	-1.836464573	0.437545794	-4.197193984	2.70E-05	0.000456921
CDK14	1232.566902	1.456566407	0.518189391	2.810876549	0.004940674	0.028579409
FZD1	71.52874339	-9.598489325	2.334466745	-4.111641061	3.93E-05	0.000611493
AKAP9	20200.32285	1.998828113	0.397221748	5.032020843	4.85E-07	1.50E-05
ANKIB1	2776.64049	2.106370954	0.399427943	5.273469196	1.34E-07	5.17E-06
PEX1	2384.242047	1.227278412	0.609724724	2.012840163	0.044131447	0.145106773
BET1	109.1649161	-2.14120159	0.864596811	-2.476531908	0.013266577	0.061036405
LOC102163402	235.9555036	-11.32001656	1.884797679	-6.005958457	1.90E-09	1.25E-07
PEG10	2116.8674	2.024552647	0.579318163	3.494716335	0.000474566	0.004516796
SEM1	131.6211442	-4.358455013	2.012348881	-2.165854567	0.030322302	0.112564012
DLX6	321.9746181	-5.636596964	0.91473168	-6.162022253	7.18E-10	5.25E-08
LOC110262295	23.18061295	-7.973154607	2.315402828	-3.443528059	0.000574177	0.00523876
ASNS	26609.78019	-3.290822038	0.427578225	-7.696421012	1.40E-14	3.09E-12
LOC102161092	1591.009275	-2.330090187	0.603355308	-3.861887274	0.000112514	0.001416424
LOC106504961	42.33933156	-4.793242191	2.18815348	-2.190542041	0.028484949	0.107812395
C1GALT1	50.96018378	-9.108947747	3.319938933	-2.743709427	0.006074928	0.033487927
RPA3	106.3904819	7.371142136	1.656120838	4.450848009	8.55E-06	0.000173974
SCIN	3559.315465	1.256287037	0.369547418	3.399528655	0.000675021	0.005967649
LOC110255477	619.1847626	1.548409947	0.742292804	2.0859827	0.03698019	0.128545659
CRPPA	1665.657793	1.12849885	0.547747845	2.060252468	0.039374411	0.134275499
TSPAN13	497.9748879	-8.550896655	0.766860959	-11.15051765	7.12E-29	1.93E-25
PRPS1L1	173.7662328	4.586795666	2.015299891	2.275986659	0.022846808	0.09156493
MACC1	2344.935454	1.86318477	0.793621628	2.347699085	0.018889775	0.079659493
TOMM7	180.3585609	2.847032979	0.669685966	4.251295569	2.13E-05	0.000375182
MALSU1	11.54883661	-5.986574992	2.614712412	-2.289573019	0.022046081	0.088981961
LOC100522455	866.9736434	-1.773454648	0.364119535	-4.870528713	1.11E-06	3.01E-05
ABCB4	6942.902532	-2.953366051	0.382943922	-7.712267734	1.24E-14	2.85E-12
GRM3	133.9757128	-10.50394894	1.588416661	-6.612842331	3.77E-11	4.00E-09
SEMA3A	3919.611145	1.190545866	0.483897826	2.460324889	0.013881129	0.063033026
PCLO	7581.02318	1.457780379	0.532440852	2.737919855	0.006182914	0.033927644
CACNA2D1	2609.226329	1.75934382	0.56278391	3.12614449	0.001771145	0.012906102
GNAI1	5015.896012	1.294533068	0.508353883	2.546519485	0.010880314	0.052602215
LOC106508391	132.9420243	-6.658726733	1.594834225	-4.175184247	2.98E-05	0.000493399
LOC100737186	178.9147886	-7.2543513	1.554080367	-4.66793832	3.04E-06	7.11E-05
PHTF2	5524.235227	1.065824457	0.28030629	3.802356552	0.000143326	0.001732886
RSBN1L	2028.236342	1.519454637	0.505907452	3.003424106	0.002669601	0.017744321
PTPN12	942.5445995	-1.110914772	0.302130213	-3.676940359	0.000236048	0.002609068
LOC110262247	278.9980906	-3.489748502	1.314632696	-2.654542606	0.007941601	0.04113737
NAPEPLD	11357.50487	1.1886199	0.253456684	4.689637221	2.74E-06	6.52E-05
PMPCB	897.2005466	-3.014083476	0.985674068	-3.057890609	0.002229009	0.015402369
DNAJC2	2900.174269	-2.994047713	0.621647314	-4.816312472	1.46E-06	3.78E-05
PSMC2	300.4416253	-1.487873901	0.706743565	-2.105252845	0.035269304	0.12484485
KMT2E	7747.691149	1.830006456	0.396770247	4.612257264	3.98E-06	9.00E-05
ATXN7L1	1094.339058	1.28248778	0.653974658	1.961066479	0.049871268	0.157794443
NAMPT	601.149404	1.690907436	0.85657576	1.974031387	0.048378174	0.154432833
COG5	7151.694298	-1.360440403	0.304056706	-4.474298298	7.67E-06	0.000158013
SLC26A3	321.1972511	-2.623863102	1.227850268	-2.1369569	0.032601497	0.118105391
LAMB4	595.0495774	-2.962061232	0.833859373	-3.552231144	0.000381979	0.003806074
STARD3NL	3373.663828	1.646951288	0.434420216	3.791147892	0.000149953	0.001789016
NOBOX	363.9361881	-5.497149907	1.667486563	-3.296668188	0.00097839	0.008112766
ARHGEF5	125.7310909	-9.448464874	1.946463661	-4.854169674	1.21E-06	3.22E-05
LOC100511828	117.3062023	10.53018812	2.60900194	4.036098233	5.43E-05	0.000803407
PRRC2C	4371.400099	1.401434772	0.492439937	2.845899908	0.004428611	0.026345246
C9H1orf105	21.89253885	-7.890438318	2.645534523	-2.982549745	0.002858582	0.018634165
TNFSF18	959.6765238	1.409115231	0.48520189	2.904183308	0.003682125	0.022912177
PRDX6	30.6612852	-4.623943894	1.719906876	-2.688485033	0.007177705	0.038040512
ZBTB37	6485.941172	1.014599685	0.446398148	2.272858188	0.023034727	0.092215606
COP1	1102.599518	-1.116539403	0.477706218	-2.337293008	0.019423954	0.081025399
LOC110255516	34.40139766	-8.542427171	3.6279516	-2.354614425	0.018541934	0.078569724
FAM163A	21.64646277	-6.137317595	1.931929174	-3.176781881	0.00148919	0.011245306
CEP350	7460.752459	1.935404703	0.45771538	4.228402158	2.35E-05	0.000410112
CACNA1E	106.3746843	-10.17064064	1.701578821	-5.977178676	2.27E-09	1.47E-07
DHX9	296.2943554	-3.42323965	1.066807759	-3.208862722	0.001332611	0.010374837
COLGALT2	3595.804018	-1.46138165	0.397863839	-3.673069793	0.000239654	0.002635463
NIBAN1	25.32199004	-8.099913445	3.782489491	-2.141423912	0.032239868	0.117187644
LOC110262257	248.8367571	-3.012171872	1.492657337	-2.017992876	0.043592003	0.144121316
TPR	4955.658788	1.723863687	0.334521337	5.153224908	2.56E-07	8.85E-06
ANGEL2	2098.000948	-1.622075345	0.468079472	-3.465384497	0.000529474	0.004909543
PPP2R5A	1207.45354	2.387142806	0.689850792	3.460375538	0.000539423	0.004984706
SYT14	11409.78805	2.323162561	0.516212398	4.500400555	6.78E-06	0.000143628
UTP25	90.978627	-5.595171273	2.146044914	-2.607201386	0.009128565	0.045965661
IRF6	1157.5079	-1.522590184	0.738280997	-2.062345083	0.039174894	0.133894986
CD46	1129.503593	-5.255214667	1.302529668	-4.034621855	5.47E-05	0.000807372
SLC30A10	63.60881813	-4.071661457	1.989052472	-2.047035719	0.040654578	0.137175923
RAB3GAP2	1257.255867	1.508318307	0.40812543	3.695722431	0.000219262	0.002446019
LOC110255630	50.15095781	-9.086582725	2.1636775	-4.199601246	2.67E-05	0.000454047
DUSP10	205.7436801	-7.958369436	1.200048499	-6.631706503	3.32E-11	3.56E-09
MIA3	10416.71739	-1.06629782	0.459491288	-2.320605084	0.020308168	0.083939909
AIDA	5516.901952	-1.68767182	0.641492629	-2.63085146	0.008517125	0.043432522
BROX	1881.787828	-1.324883955	0.369391462	-3.586666433	0.000334932	0.003458304
WDR26	7701.127856	1.082795108	0.29489193	3.671837026	0.000240813	0.002645523
EPHX1	257.9200209	-3.267313909	1.637456036	-1.995359776	0.046003655	0.149760995
H3-3A	160.0610451	-1.779577286	0.898425748	-1.980772801	0.047616758	0.153169126
PARP1	365.2244663	-2.436511052	0.816507478	-2.98406459	0.002844467	0.018599174
AHCTF1	14249.96745	1.885120822	0.48169588	3.913508291	9.10E-05	0.001217279
SDCCAG8	984.1421955	1.843973401	0.522886693	3.526525773	0.00042105	0.00413072
DESI2	2888.145894	-1.145155705	0.268272928	-4.268621929	1.97E-05	0.000349478
CCDC185	18.70039835	-7.663191744	2.506389868	-3.057461986	0.0022322	0.01540832
ASPM	15252.40666	1.351302949	0.389479187	3.469512604	0.000521404	0.004859697
ZNF281	1457.360349	1.379251862	0.29175502	4.727431472	2.27E-06	5.54E-05
KIF14	2717.796564	1.135472135	0.509850533	2.227068642	0.025942687	0.100561055
DDX59	310.4768418	-3.331981803	1.512902563	-2.202376997	0.027638689	0.105418776
LAD1	54.20342482	-9.198479635	1.793447535	-5.128937121	2.91E-07	9.83E-06
IPO9	28.32291507	-7.293226893	2.989913919	-2.439276544	0.014716701	0.065751207
SYT2	272.5816717	-5.171492839	1.448382115	-3.570530721	0.000356259	0.003613004
ADIPOR1	209.8540599	-1.314811712	0.490760516	-2.679131	0.007381351	0.038867931
LOC102162336	109.4027153	-2.853603674	0.927727407	-3.075907483	0.00209863	0.014708076
LOC100525248	12.33173334	-5.335251155	2.302564621	-2.317090737	0.02049879	0.084437534
LOC110255664	28.5801296	-8.274970749	3.647152458	-2.268885341	0.023275299	0.092906744
AGTPBP1	1969.050723	1.013364028	0.498514715	2.032766532	0.042076116	0.140483076
FRMD3	1319.096693	1.289879902	0.544697104	2.368068222	0.017881238	0.076570194
LOC110255671	280.7670085	1.149533148	0.469733541	2.447202611	0.014396988	0.064669908
B4GALT1	899.6107631	-2.229889104	0.962790198	-2.316069595	0.020554469	0.084602476
SMU1	1156.723885	3.27891496	0.959877015	3.415974033	0.000635543	0.005683646
NDUFB6	23.11766029	-5.101181278	1.70618192	-2.989822607	0.002791395	0.018362119
ACO1	69.84912756	8.08930466	2.778971347	2.910898908	0.003603906	0.022516089
C9orf72	1425.729523	1.086271623	0.340263134	3.192445828	0.001410734	0.010834317
MFSD14B	2286.393399	2.561423586	0.937972461	2.730808944	0.006317909	0.034441355
PTCHD3	155.5742175	4.762240172	2.399405092	1.984758717	0.047171323	0.152324942
RAB18	217.435187	-1.346438406	0.633616802	-2.125004264	0.033586257	0.120660667
LOC110255681	27.38347926	-8.213303483	3.730836724	-2.2014642	0.027703178	0.105517808
MPP7	10007.26463	1.350542415	0.2907465	4.645085723	3.40E-06	7.84E-05
LOC110255684	16.63912216	-6.517458099	3.210979939	-2.029741145	0.042382858	0.14102857
ARHGAP12	5592.020417	1.608947388	0.330327916	4.87075814	1.11E-06	3.01E-05
KIF5B	4844.289839	2.019424436	0.502690304	4.017233709	5.89E-05	0.000857602
EPC1	520.8014162	2.564719619	0.825610789	3.106451191	0.001893476	0.013542168
LOC110255686	265.0410712	-9.600945667	1.387918829	-6.917512371	4.60E-12	6.14E-10
OLAH	3997.947505	-2.188961466	0.858480963	-2.549807811	0.010778232	0.052277564
PRPF18	16862.39306	-1.064304888	0.388805593	-2.737370314	0.006193253	0.033954129
BEND7	82.30436095	-6.860713899	1.625268134	-4.22128125	2.43E-05	0.000421252
OPTN	867.7175187	-3.128907306	0.926971864	-3.375406986	0.000737066	0.006395984
LOC100516390	4061.088734	1.389078789	0.455923662	3.046735463	0.002313412	0.015843944
YME1L1	2107.755667	-1.292623348	0.333129868	-3.880238529	0.000104354	0.001345665
MYO3A	403.4417354	2.291535375	0.608666033	3.76484846	0.00016665	0.001958003
ARHGAP21	4057.101459	1.138260325	0.57161211	1.991315972	0.046446161	0.15088379
BMI1	90.29301502	-8.119202366	2.322808304	-3.495425065	0.000473307	0.004516796
CCDC7	2773.464738	1.739911956	0.423322075	4.110137551	3.95E-05	0.000613611
LOC100510975	1582.996573	-1.624164733	0.452501345	-3.589303655	0.000331562	0.003426779
CAMK1D	139.8105786	-2.714516181	1.230843887	-2.20541062	0.027425293	0.104791349
DHTKD1	90.77602623	-5.19487499	1.961739613	-2.648096086	0.008094651	0.041710583
UPF2	7952.223705	1.435384593	0.448520049	3.200268517	0.001372996	0.010589587
USP6NL	1733.598476	1.248958175	0.387640351	3.221950889	0.00127321	0.010004622
CELF2	3327.9798	-1.703234269	0.669396803	-2.544431436	0.01094558	0.052852351
KIN	168.2830497	-4.104768225	0.89940968	-4.563847061	5.02E-06	0.000110016
LOC106505203	121.5488241	-9.398817775	1.728954686	-5.436127304	5.45E-08	2.42E-06
TASOR2	1892.58481	1.426660594	0.705656653	2.021748947	0.043202294	0.143137177
LOC106505208	18.55520644	-7.651314146	2.367770175	-3.231442911	0.001231669	0.009735495
LOC102165195	55.50521744	-5.707994467	1.973784089	-2.891904185	0.003829147	0.023663735
TUBAL3	4178.802073	-2.145949155	0.311670073	-6.885323113	5.77E-12	7.34E-10
WDR37	47.25947559	-6.000545386	1.989611881	-3.015937652	0.002561859	0.017197196
LOC100625049	272.9494749	-11.53025724	1.382036667	-8.342945964	7.25E-17	3.41E-14
RNF17	7758.1465	1.585308537	0.375973681	4.216541259	2.48E-05	0.000428365
PSPC1	138.1116722	2.700784609	1.344478111	2.008797754	0.044558587	0.146288976
ZMYM5	2372.019356	-1.045595919	0.322998491	-3.237154192	0.001207282	0.009570692
EEF1AKMT1	11.01481033	-5.91407277	2.484739989	-2.380157601	0.017305235	0.074694834
MICU2	3054.669102	1.215204749	0.222105688	5.471290529	4.47E-08	2.05E-06
LOC102157477	30.30093879	-8.359176548	3.642174285	-2.295106135	0.021727043	0.08807529
RNF6	185.1594289	-3.40659775	1.571518287	-2.167711173	0.030180669	0.112267959
LOC106507930	82.34540112	-6.214752673	1.74990171	-3.551486713	0.000383061	0.003809841
WASF3	15429.49921	1.236755694	0.363289118	3.404329036	0.000663268	0.005892523
RPL21	155.9322056	-4.417783806	0.72456242	-6.097174905	1.08E-09	7.64E-08
MTIF3	24.81747902	-8.071287118	2.636555079	-3.0613004	0.002203779	0.015298577
POLR1D	46.27802505	-4.223327465	1.109058127	-3.808030763	0.000140078	0.001699308
LOC100515792	263.9791403	-3.192423111	0.813523348	-3.924193592	8.70E-05	0.001174129
PAN3	7198.462295	1.06964029	0.291389636	3.670824752	0.000241769	0.00265333
BRCA2	74781.11413	2.439357575	0.400767406	6.086716485	1.15E-09	8.10E-08
PDS5B	5630.239683	1.100059187	0.255214215	4.310336653	1.63E-05	0.000305171
RFC3	1140.935811	-4.861894665	0.819645649	-5.931703135	3.00E-09	1.91E-07
EXOSC8	35.7832649	-6.676647301	1.739020911	-3.839313984	0.000123379	0.00153634
SUPT20H	19435.28511	-1.105322589	0.369038532	-2.99514141	0.002743176	0.018102867
UFM1	794.798971	-1.153059462	0.404737197	-2.848909047	0.004386942	0.026140473
FREM2	1735.496471	1.025680151	0.437901021	2.34226481	0.01916711	0.080377185
STOML3	211.488291	-3.244413422	0.921007427	-3.522678892	0.000427209	0.004168599
PROSER1	10113.69832	1.738132068	0.450087385	3.861765795	0.00011257	0.001416424
SLC25A15	270.2944892	-7.820127703	1.08480067	-7.208815334	5.64E-13	9.69E-11
NEK3	210.1667802	-5.351305947	1.421993293	-3.763242748	0.000167724	0.001966353
ATP7B	220.5074222	-4.700358641	0.883335498	-5.321147684	1.03E-07	4.13E-06
LOC102163801	27.64503085	-8.22628603	2.847667392	-2.8887805	0.003867389	0.023832016
WDFY2	880.4037382	-2.339742612	1.011063504	-2.314140115	0.020660038	0.084845424
LOC110255754	32.40355641	-5.692018976	2.527708303	-2.251849618	0.024331777	0.095917726
RNASEH2B	85.1963948	-3.157577049	1.105386359	-2.856537013	0.004282901	0.025674138
MED4	1848.66568	-1.167635955	0.554522484	-2.105660254	0.035233875	0.12482904
SUCLA2	567.1223721	-3.549381575	0.93989111	-3.776375304	0.000159127	0.001888065
LOC110255812	13.76107745	-7.218925604	3.213879827	-2.246171604	0.024693018	0.096882941
SIAH3	148.5843112	-8.756867345	1.317492272	-6.646617619	3.00E-11	3.31E-09
TPT1	179.4767997	-2.640129193	0.758607886	-3.480229037	0.000500985	0.004702222
TSC22D1	10084.35113	1.02636688	0.350701178	2.926613719	0.003426742	0.021710056
DNAJC15	868.6681736	-3.197646904	0.411609204	-7.768647727	7.93E-15	2.00E-12
AKAP11	13265.04317	1.348678444	0.393398876	3.428272235	0.000607436	0.005497248
NAA16	5579.022739	1.283872013	0.651941797	1.969304651	0.048918117	0.155872482
ELF1	2171.026263	1.430456597	0.334538722	4.275907395	1.90E-05	0.000341041
DIS3	1954.101778	-1.302387005	0.459828984	-2.83232908	0.004621026	0.027146648
LOC110255831	158.6256147	-4.446411931	1.753870067	-2.535200306	0.011238304	0.053881122
KCTD12	382.2430077	-1.490246798	0.482081904	-3.091273048	0.001993003	0.014123302
CLN5	2856.285709	1.705088914	0.451295255	3.778211478	0.000157959	0.001876258
SCEL	23.76876417	-7.037618737	3.213155918	-2.190251241	0.028506021	0.107816726
RBM26	26317.3082	1.092985119	0.24761693	4.414016107	1.01E-05	0.00020265
SPRY2	23.1437624	-7.970934769	2.86417227	-2.782980218	0.005386209	0.030451498
SLITRK1	99.92670512	-7.429430362	2.620023764	-2.835634723	0.004573472	0.026999204
DNAJC3	1858.764949	-1.190855959	0.364825021	-3.264183901	0.001097799	0.008851923
LOC106505333	17.47951566	-6.589865454	2.152051588	-3.06213173	0.002197667	0.015273575
LOC106505337	149.2256697	-10.65944846	1.996341912	-5.339490393	9.32E-08	3.82E-06
TM9SF2	5985.213885	-1.200434251	0.418467801	-2.868641863	0.004122383	0.024948716
LOC110255781	75.34781361	-9.673268065	3.314148826	-2.918779021	0.003514052	0.022120745
NALCN	39.41961818	-3.637739121	1.801680326	-2.019081336	0.043478766	0.143878817
LIG4	838.5724264	1.07444108	0.381412081	2.817008517	0.004847324	0.028124876
NAXD	195.2172663	-3.761978868	1.780118637	-2.113330421	0.034572497	0.123224304
ING1	25.30081283	-3.713132013	1.890421728	-1.964181832	0.049509009	0.15710762
PCID2	23.53324094	-7.994049123	3.824509441	-2.090215555	0.036598441	0.127752171
TMCO3	29.16644664	-6.599393647	2.335384708	-2.825827207	0.00471587	0.027628817
UPF3A	3399.363905	-1.041489228	0.420868186	-2.474620943	0.013337765	0.061259745
FOXK2	18.0321136	5.05421742	2.560149203	1.974188619	0.0483603	0.154432833
ANAPC11	14.33259283	-6.303984218	2.616199735	-2.409595924	0.015970197	0.070306552
ALYREF	14.56310477	-7.302078517	3.100908494	-2.35481909	0.018531725	0.078569724
LOC110255935	25.13958475	-8.089712589	3.775811423	-2.142509697	0.032152489	0.117027274
LOC110255939	29.41765165	-8.315740971	2.190384709	-3.796475083	0.000146768	0.001762683
CBX8	437.9137155	-4.547882643	1.136601186	-4.001300277	6.30E-05	0.00090648
USP36	1204.401313	-2.610524003	1.330725647	-1.961729684	0.049793964	0.157649437
PGS1	12.18509661	-7.045189972	2.714376299	-2.595509684	0.009445074	0.047186125
BIRC5	108.0702317	-2.545447373	0.985467523	-2.582984535	0.009794971	0.048375803
SEC14L1	65.06466354	2.999885517	1.387924087	2.161419017	0.030662986	0.113475042
METTL23	112.6135447	-3.476292787	1.658836912	-2.095620589	0.036115861	0.126785194
JMJD6	51.45954364	3.56739653	1.514505501	2.355486017	0.018498493	0.078525577
RNF157	4193.601785	-1.684138603	0.576074561	-2.923473308	0.003461499	0.021879019
EXOC7	28.71163144	-6.433071044	1.730664355	-3.71711073	0.000201514	0.002285728
SRP68	3142.203215	-3.086388547	0.44321177	-6.963688138	3.31E-12	4.60E-10
ACOX1	3224.490136	1.860352507	0.474860929	3.91767862	8.94E-05	0.001203285
WBP2	10.86654988	-4.899190571	2.42164417	-2.023084412	0.043064445	0.142857254
GGA3	140.8801976	-3.394261657	1.395856874	-2.431668833	0.015029442	0.067010132
SUMO2	580.9632974	1.258354	0.597461175	2.106168658	0.035189705	0.12477609
[truncated: 1,063 more rows]
