# Supplementary material for: Identification of unique transcriptomic signatures through integrated multispecies comparative analysis and WGCNA in bovine oocyte development
Source: BMC Genomics. 2023 May 18;24:265. doi: 10.1186/s12864-023-09362-w (PMC10193610; doi:10.1186/s12864-023-09362-w)
Supplement: Supplementary file 1 — Additional file 1. [file 12864_2023_9362_MOESM1_ESM.zip › Table S4.csv]

DEGs of mouse : MII vs GV
gene	baseMean	log2FoldChange	lfcSE	stat	pvalue	padj
Gm37381	84.83097046	-1.749577168	0.338771681	-5.164472907	2.41E-07	1.28E-06
Mrpl15	206.3135358	-5.345355171	0.737395811	-7.248963298	4.20E-13	4.73E-12
Lypla1	115.8942473	3.302589214	0.475795967	6.941187908	3.89E-12	3.88E-11
Tcea1	705.7882274	1.030150793	0.209863537	4.908669729	9.17E-07	4.46E-06
Rb1cc1	401.8369458	2.274836931	0.435372445	5.225036539	1.74E-07	9.46E-07
Gm19026	6.31782319	-4.565788777	1.240932264	-3.679321515	0.000233855	0.000756223
Gm26901	27.12380609	-6.081024184	0.832575918	-7.303867499	2.80E-13	3.21E-12
Adhfe1	169.7720568	-3.506596075	0.581960819	-6.025484814	1.69E-09	1.21E-08
Mybl1	66.67813923	2.166315482	0.529227272	4.093355723	4.25E-05	0.000157609
Vcpip1	120.382574	1.744628303	0.266020369	6.558250814	5.44E-11	4.70E-10
Snhg6	130.8791483	-4.811347222	0.627031439	-7.673215284	1.68E-14	2.18E-13
Cops5	627.3077553	-4.574402429	0.595387938	-7.683061982	1.55E-14	2.03E-13
Cspp1	52.21405095	-1.978445156	0.716810908	-2.760065638	0.005778975	0.013751246
Arfgef1	559.2487861	3.11192618	0.413013174	7.534689869	4.89E-14	6.12E-13
Cpa6	6.480655357	-2.247544129	1.0801343	-2.080800628	0.037452159	0.071300645
Prex2	162.430341	1.596813329	0.373050557	4.280420704	1.87E-05	7.32E-05
Gm17644	17.34870714	-1.652935161	0.686673022	-2.407164847	0.016076911	0.034123774
Gm29663	38.32336465	-1.739097232	0.632153476	-2.751068053	0.00594013	0.014094543
Slco5a1	19.62091595	-1.301568315	0.530059214	-2.455514932	0.014068291	0.030311841
Gm29283	16.43643739	-4.509631306	0.640686887	-7.038744506	1.94E-12	2.00E-11
Ncoa2	215.1943111	2.792218029	0.406504481	6.868849316	6.47E-12	6.25E-11
Lactb2	280.6653028	-2.410249886	0.338429454	-7.12186797	1.06E-12	1.14E-11
Gm38319	51.3585037	-3.403120157	0.514022242	-6.620569851	3.58E-11	3.17E-10
Rpl5-ps1	3.783913103	-5.014130857	1.099789306	-4.559174042	5.14E-06	2.22E-05
Trpa1	20.05958198	2.03501163	0.988865374	2.057925866	0.03959725	0.074912562
Terf1	331.6433554	-2.177422543	0.550651953	-3.95426282	7.68E-05	0.000271384
Sbspon	10.42110779	-2.239539402	0.743583319	-3.011820391	0.002596862	0.0066851
Rpl7	313.2756903	-7.102264541	0.548686152	-12.94412937	2.54E-38	2.18E-36
Gm7568	2.498385913	-4.473323423	1.23487902	-3.622479086	0.000291793	0.000928168
Eloc	4862.969637	-4.300961956	0.395041903	-10.88735631	1.32E-27	5.55E-26
Tmem70	323.5001458	-1.796630493	0.360584866	-4.982545474	6.28E-07	3.14E-06
Ly96	37.99683856	-4.264720802	0.771145492	-5.530371176	3.20E-08	1.93E-07
Gdap1	1086.578976	2.063131046	0.42690041	4.832815796	1.35E-06	6.38E-06
Gm7690	1.362362147	-4.070689149	1.895057908	-2.148055282	0.031709364	0.061735357
Gm28756	1.541064064	-3.223619404	1.526481629	-2.111797051	0.03470386	0.066801216
Defb41	54.38227745	-2.783146546	1.099178032	-2.532025264	0.011340582	0.025082059
Pkhd1	26.92120913	1.97281734	0.697083799	2.830100691	0.004653336	0.011300498
Il17f	810.4001949	-1.35272139	0.460075259	-2.940217633	0.003279818	0.008237136
Tram2	190.4392443	-1.815841179	0.327314189	-5.547700771	2.89E-08	1.76E-07
Tmem14a	78.92606437	-1.05209171	0.292728687	-3.594084755	0.000325534	0.001023791
Gm4956	5.206497995	-4.024394028	0.934564209	-4.306171787	1.66E-05	6.58E-05
Gm16327	7.266349094	-2.455251744	1.062581014	-2.310648986	0.020852251	0.042738216
Khdc1c	214.1188875	1.146088368	0.362444798	3.162104613	0.001566333	0.004230045
Gm2709	4.508988252	-5.799766809	1.114590042	-5.203497779	1.96E-07	1.05E-06
Khdc1b	10205.66193	1.467027568	0.466521903	3.144605981	0.001663107	0.004459894
Gm16328	5.780222532	-3.136446585	0.822330849	-3.814093305	0.000136684	0.000462294
Gm7658	2.784413334	-3.302091675	1.226964281	-2.691269604	0.007118065	0.016562208
Rims1	87.40798381	2.051517337	0.472198334	4.344609433	1.40E-05	5.58E-05
Ogfrl1	25.39499714	2.448645368	0.608490561	4.024130403	5.72E-05	0.000207123
Sdhaf4	939.5843538	-3.83482387	0.684779933	-5.600082133	2.14E-08	1.33E-07
Gm26524	3.013795449	-4.690737276	1.168144817	-4.015544312	5.93E-05	0.000214059
Fam135a	48.03411892	3.860792957	0.416950217	9.259601736	2.05E-20	4.75E-19
Gm28439	45.59508355	4.813568452	0.977128419	4.926239335	8.38E-07	4.10E-06
Gm10222	20.16223527	3.608789011	0.862556589	4.183828699	2.87E-05	0.000109164
Gm28438	10.90879692	4.731407493	1.149219246	4.117062528	3.84E-05	0.000143215
Gm28437	135.6601494	2.498413962	0.73306382	3.408180699	0.000653976	0.001920622
Gm10925	363.7600402	2.954588834	0.753843937	3.91936406	8.88E-05	0.000310218
Gm28661	132.8864115	3.294932286	0.741123422	4.445861768	8.75E-06	3.63E-05
Gm29216	139.9095515	3.107512877	0.811068619	3.831380977	0.000127426	0.00043408
Lmbrd1	186.129586	-3.542289614	0.821424191	-4.312375568	1.62E-05	6.41E-05
Gm7846	33.09837381	-3.607215493	0.686725662	-5.25277515	1.50E-07	8.24E-07
Phf3	760.4214636	1.795308315	0.392588944	4.572997642	4.81E-06	2.09E-05
Ptp4a1	146.7310756	5.066402597	0.716196138	7.07404345	1.50E-12	1.57E-11
Gm28644	43.35884775	-3.038783895	0.831102595	-3.656328247	0.000255854	0.000822806
4931428L18Rik	633.3018286	-2.069005497	0.34508285	-5.995677542	2.03E-09	1.44E-08
Gm4850	5.452309621	-6.069575993	1.259634499	-4.818521562	1.45E-06	6.82E-06
Gm28645	2.286333263	-4.820951979	1.458282799	-3.305910199	0.000946684	0.00269318
Khdrbs2	35.84208129	-1.543451737	0.684169055	-2.255950817	0.024073711	0.048535039
Gm37110	32.71783101	-3.873498075	0.532693694	-7.271529808	3.55E-13	4.05E-12
Rab23	64.14538679	1.797458132	0.441595562	4.070371817	4.69E-05	0.000172754
Gm38157	3.140517561	-5.268295015	1.316549682	-4.001592259	6.29E-05	0.000225967
Gm37958	2.221644722	-4.778667676	1.443660023	-3.310105982	0.000932607	0.002655717
Gm5266	10.08121408	-1.76593501	0.810214619	-2.17958917	0.029287928	0.057654956
Ccdc115	1758.546148	-2.310909892	0.219805214	-10.51344436	7.49E-26	2.72E-24
Imp4	1131.620957	-3.903692795	0.409660654	-9.529088909	1.59E-21	4.01E-20
Ptpn18	62.07872482	-5.708535871	0.690825965	-8.26334875	1.42E-16	2.29E-15
Arid5a	13.72643638	-3.656330171	0.854666696	-4.278077278	1.89E-05	7.39E-05
Fer1l5	22.30135724	-2.276481979	0.751620685	-3.028764409	0.002455561	0.006356465
Lman2l	140.408702	-3.52874634	0.666014166	-5.298305229	1.17E-07	6.54E-07
Cnnm4	263.1811665	-1.526225866	0.777378703	-1.963297758	0.049611586	0.091038532
Ankrd39	7.728915908	-2.996984529	1.008824878	-2.970767864	0.002970562	0.007540043
Fam178b	98.74760651	-3.75984907	0.669927616	-5.61232136	2.00E-08	1.24E-07
Cox5b	1309.383828	-3.262443635	0.490452767	-6.651901778	2.89E-11	2.59E-10
Actr1b	8.030494052	-3.141879439	0.837983264	-3.749334353	0.000177305	0.000586997
4933424G06Rik	29.15408183	-4.827465099	0.64928614	-7.435034887	1.05E-13	1.25E-12
Zap70	10.98087137	-6.482631481	1.303933768	-4.971595675	6.64E-07	3.31E-06
Tmem131	86.530879	2.091360766	0.585051513	3.574660899	0.000350682	0.001095218
Vwa3b	5.118329367	-2.61037681	1.24086876	-2.103668731	0.035407354	0.067924153
Inpp4a	482.4579779	-1.243292239	0.397152938	-3.130512508	0.001745016	0.004662418
4930556I23Rik	3.055253577	-5.231813508	1.683149926	-3.108346694	0.001881372	0.004986461
Lipt1	312.0239001	-4.343699233	0.678152489	-6.405195447	1.50E-10	1.23E-09
Mrpl30	257.1030913	-5.30011828	0.678158762	-7.815453516	5.48E-15	7.52E-14
Txndc9	3828.304925	-5.046359393	0.246489528	-20.47291593	3.75E-93	3.87E-90
Rev1	60.15766207	1.494349995	0.483575614	3.090209578	0.002000153	0.005270193
Gm16150	21.26835545	-4.069090171	0.958162361	-4.246764784	2.17E-05	8.41E-05
Pdcl3	643.1827839	-2.690587255	0.422075159	-6.37466384	1.83E-10	1.48E-09
Gm37821	2.290241137	-4.82345215	1.313230872	-3.672965852	0.000239752	0.00077315
Rpl31	439.7519601	-4.012529959	0.608443727	-6.594742922	4.26E-11	3.74E-10
Tbc1d8	300.4542244	1.275718957	0.61880141	2.061596719	0.039246147	0.074312481
Creg2	16.73437834	-7.692584316	1.050280364	-7.324315086	2.40E-13	2.78E-12
D930019O06Rik	17.8603441	-5.292204502	0.888205814	-5.958308786	2.55E-09	1.79E-08
Il1r2	112.5249193	-4.59943012	1.324904055	-3.471519392	0.000517522	0.001560399
Gm16894	15.22674106	-2.61044051	0.839047429	-3.111195412	0.001863316	0.004946831
Il1r1	105.2362243	-1.366494997	0.511860882	-2.669660925	0.007592788	0.017585093
Gm38070	37.67093865	-4.281417058	0.461453982	-9.278101871	1.73E-20	4.01E-19
Tmem182	125.4193956	2.237009478	0.67158591	3.330935692	0.000865546	0.002482091
Pantr1	6.365678955	-2.228830156	1.077666584	-2.068200118	0.038621209	0.073224075
Gm20646	71.76207794	-2.961230899	0.593398038	-4.990294392	6.03E-07	3.02E-06
Tgfbrap1	96.18573767	1.258788617	0.345673517	3.641553528	0.000270998	0.000866814
AI597479	71.69971119	1.463420497	0.45402221	3.223235479	0.001267513	0.00350134
Uxs1	253.9623069	1.202948577	0.462815349	2.599197673	0.009344195	0.021100571
Tpp2	75.8364958	1.233192986	0.26014919	4.740329914	2.13E-06	9.79E-06
Tex30	856.9043655	-2.593074892	0.324329491	-7.995186891	1.29E-15	1.90E-14
Kdelc1	26.81123573	3.251990287	1.145848134	2.838063955	0.004538809	0.011053809
Bivm	24.01568585	3.416995262	0.714311807	4.783618622	1.72E-06	8.01E-06
Gm38110	30.02750044	-3.610147538	0.517644067	-6.974188964	3.08E-12	3.11E-11
Gm23974	2.957916354	-5.18163064	1.779161699	-2.912400061	0.00358663	0.008915714
Dnah7b	45.82339622	2.115559393	0.338268886	6.25407621	4.00E-10	3.10E-09
Dnah7c	214.1536274	1.186913495	0.34485438	3.441781701	0.000577896	0.001720245
Slc39a10	834.77863	1.191570271	0.341331572	3.490946546	0.000481313	0.001462543
Gm8420	1.277695865	-3.980804665	1.919288543	-2.074104324	0.038069623	0.072311246
Gm31812	11.64971802	-2.329062057	0.87538339	-2.660619431	0.007799706	0.017997742
Nab1	173.8561694	2.412330724	0.478750329	5.038807451	4.68E-07	2.38E-06
Mfsd6	33.19536986	1.358868414	0.555059226	2.448150306	0.014359174	0.030870287
Inpp1	5.051491583	-2.191992974	1.088559322	-2.013664236	0.044044797	0.082121389
1700019D03Rik	154.6178323	-1.167872459	0.397481101	-2.938183618	0.003301414	0.008284253
Gm34066	11.95399373	-6.009904127	1.026802709	-5.853027142	4.83E-09	3.27E-08
Pgap1	14.14841368	2.163002186	1.012917754	2.135417389	0.032726932	0.063504883
Ankrd44	404.9502016	1.516676113	0.339010852	4.473827616	7.68E-06	3.22E-05
Hspe1	937.2869117	-2.812560819	0.418161511	-6.726015534	1.74E-11	1.61E-10
Mob4	1082.739248	-1.857172871	0.453624916	-4.094071564	4.24E-05	0.000157189
Rftn2	32.56805495	-2.993077005	0.695276004	-4.304876034	1.67E-05	6.61E-05
Gm8292	2.234838451	-3.814219461	1.204334557	-3.167076323	0.001539799	0.00416652
Gm38056	11.19840967	-5.307086404	0.875297492	-6.063180179	1.33E-09	9.70E-09
9130227L01Rik	16.79199136	1.638398366	0.697909579	2.347579709	0.01889583	0.039241497
Satb2	11.90250736	2.041052696	0.768008066	2.657592785	0.007870092	0.018131518
4930558J18Rik	6.505548296	-4.007442154	1.136188583	-3.527092432	0.00042015	0.00129328
1700066M21Rik	90.6751314	2.293018863	0.456927536	5.018342482	5.21E-07	2.63E-06
Tyw5	117.9191402	-1.243101892	0.362336087	-3.430797912	0.000601809	0.001783552
Gm37373	4.49379724	-5.781587471	1.201787022	-4.810825349	1.50E-06	7.06E-06
Gm17234	1.895247627	-4.531344887	1.409487044	-3.214889349	0.001304948	0.00359286
Kctd18	21.0520831	2.264611292	0.561784976	4.031099779	5.55E-05	0.000201533
Sgo2a	125.7889402	1.80925323	0.399167523	4.53256622	5.83E-06	2.50E-05
Bzw1	93.48262239	1.306077042	0.332548547	3.927477818	8.58E-05	0.00030096
Clk1	452.1241934	2.479440271	0.469521223	5.280784228	1.29E-07	7.14E-07
Ppil3	775.2903785	-7.126392373	0.667982351	-10.66853393	1.43E-26	5.57E-25
Nif3l1	209.5161061	-2.976612788	0.64579499	-4.609222487	4.04E-06	1.78E-05
Orc2	201.8865171	1.059191365	0.417504044	2.53696073	0.01118195	0.024759325
Fam126b	448.6736165	2.361669098	0.383172623	6.1634599	7.12E-10	5.33E-09
Ndufb3	335.0412783	-5.198411342	0.617496373	-8.418529357	3.81E-17	6.48E-16
Cflar	122.379437	1.412630974	0.315141254	4.482532694	7.38E-06	3.10E-05
Casp8	433.8767987	-1.449564866	0.563918986	-2.570519707	0.010154605	0.022757635
Gm28802	124.5479908	-2.563019508	0.452557099	-5.663416873	1.48E-08	9.42E-08
Stradb	694.2996387	4.216663041	0.496237779	8.497263243	1.94E-17	3.37E-16
Gm29018	3.057435897	-5.235273476	1.393090046	-3.758029491	0.000171257	0.00056837
Cdk15	135.4143402	-1.047839648	0.344008213	-3.045972764	0.002319288	0.00603132
Gm29016	242.7883942	-1.214963389	0.477935244	-2.542108799	0.011018587	0.0244532
Gm973	119.9438034	-1.719466364	0.34592637	-4.970613723	6.67E-07	3.33E-06
Bmpr2	175.3844595	2.40131849	0.434814235	5.522630812	3.34E-08	2.01E-07
Fam117b	259.0434583	2.289747126	0.46077291	4.969361432	6.72E-07	3.34E-06
Ica1l	91.41223159	-2.393290601	0.505679634	-4.732819837	2.21E-06	1.01E-05
Wdr12	275.2711884	-2.082141179	0.611672166	-3.404014917	0.000664031	0.001947218
Gm38388	3.181306886	-5.285533759	1.176718196	-4.49175833	7.06E-06	2.98E-05
Gm28449	6.188469147	1.891963324	0.935012978	2.023462099	0.043025527	0.080460582
Ino80d	196.6328404	2.105354597	0.448428533	4.694961277	2.67E-06	1.20E-05
Gpr1	617.1600256	-3.362936966	0.421248354	-7.983264344	1.43E-15	2.08E-14
Fastkd2	40.13100225	2.298545884	0.465569722	4.937060503	7.93E-07	3.89E-06
Creb1	8.901644797	-2.230275829	1.121474599	-1.988699371	0.046734395	0.086492183
Ccnyl1	164.2481115	1.926420413	0.653335193	2.94859428	0.003192228	0.008034422
Plekhm3	54.5874734	1.646661111	0.435546582	3.780677384	0.000156402	0.000524332
Rpl10a-ps1	4.234668216	-3.323434165	1.107301085	-3.00138256	0.002687567	0.006894929
Akr1cl	211.4903705	-1.488778068	0.581217453	-2.561482042	0.010422663	0.023278033
D630023F18Rik	22.1823442	1.949120801	0.645024231	3.021779196	0.002512938	0.006485836
Pikfyve	72.91690301	1.177450463	0.364397147	3.231228547	0.001232593	0.003415644
Map2	24.92323527	1.411370398	0.63150954	2.234915402	0.025422903	0.050909698
Unc80	139.0198603	-2.875262942	0.338259454	-8.500170241	1.89E-17	3.29E-16
Kansl1l	22.34456027	3.85481846	0.672229548	5.734378192	9.79E-09	6.36E-08
Lancl1	3472.581712	-7.692453974	0.357719196	-21.50416878	1.42E-102	4.16E-99
Cps1	70.08075673	-1.537053285	0.498564639	-3.082956883	0.002049548	0.00538821
Gm15671	44.59363431	-1.677792918	0.524581646	-3.198344685	0.00138219	0.003783539
Erbb4	3.280647824	3.999388624	1.547995706	2.58359155	0.009777751	0.021991786
Ikzf2	13.94349416	2.110136699	0.809778674	2.605819056	0.009165487	0.020739768
Vwc2l	42.56891388	-1.534792654	0.452886166	-3.388914856	0.000701698	0.002047398
Bard1	39.72703534	1.247741369	0.57440586	2.172229525	0.029838355	0.058618245
Abca12	22.09890975	1.910802857	0.722031563	2.646425661	0.008134738	0.01867251
Fn1	47.9772622	-1.876783298	0.529467603	-3.544661253	0.000393118	0.001217124
4930556G22Rik	34.8064105	-8.741831671	0.946981498	-9.231259205	2.67E-20	6.09E-19
Xrcc5	450.695935	-3.773542438	0.302148384	-12.48903728	8.57E-36	6.26E-34
4-Mar	18.93776083	1.979496597	0.814403487	2.430609186	0.015073464	0.032213857
Rpl37a	183.5446549	-3.759762671	0.550674799	-6.827555352	8.64E-12	8.25E-11
Gm29185	3.894933447	-2.379773264	0.905337746	-2.628602722	0.008573646	0.019552745
6030407O03Rik	20.64615336	-1.411760529	0.634674413	-2.224385449	0.026122522	0.052102379
Gm29183	45.59673078	-2.448073712	0.641543854	-3.815910165	0.000135682	0.000459082
Pnkd	237.0090544	-1.347011295	0.451612197	-2.98267253	0.002857435	0.007281704
Tmbim1	452.8543619	2.196291516	0.314144851	6.991333813	2.72E-12	2.76E-11
Bcs1l	33.26664186	-4.300117506	0.904056608	-4.756469308	1.97E-06	9.07E-06
Rnf25	769.0051495	-1.23077514	0.359606955	-3.422556551	0.000620352	0.001831525
Ttll4	172.1770511	1.774332092	0.438657991	4.044909996	5.23E-05	0.000190844
Cyp27a1	86.39234065	-7.566990007	0.660102159	-11.46336201	2.02E-30	1.02E-28
Nhej1	377.2281273	-2.689155823	0.62020441	-4.335918579	1.45E-05	5.80E-05
Slc23a3	164.5353905	-4.747670876	0.825544624	-5.750956083	8.87E-09	5.81E-08
Cnppd1	329.353585	1.710778187	0.428156881	3.995680701	6.45E-05	0.000231019
Zfand2b	504.4510364	-6.950228881	0.493891596	-14.0723773	5.61E-45	7.13E-43
Ankzf1	27.9020294	-1.587472569	0.469535135	-3.380945217	0.000722369	0.00210456
Stk16	16.5566681	-4.659325878	0.977975626	-4.764255627	1.90E-06	8.76E-06
Tuba4a	1684.07637	-4.649285541	0.2995769	-15.51950616	2.56E-54	5.91E-52
Dnpep	66.44742508	-4.846438385	0.536870792	-9.027196973	1.76E-19	3.71E-18
Gmppa	43.53449895	-4.894809136	0.790820338	-6.189533706	6.03E-10	4.58E-09
Obsl1	4.412492814	-2.576707158	1.180386373	-2.182935365	0.02904057	0.057227792
Inha	46.27855095	-9.154881655	1.141763589	-8.018193732	1.07E-15	1.58E-14
Slc4a3	9.394215583	-6.857371542	0.991565474	-6.915702213	4.66E-12	4.60E-11
Gm28387	206.1742776	-5.325006552	0.549662826	-9.687769115	3.40E-22	9.19E-21
Sgpp2	3.319482774	2.807176131	1.178165947	2.382666158	0.017187773	0.036084032
Farsb	584.0327584	2.927003468	0.437132481	6.695918505	2.14E-11	1.95E-10
Mogat1	1.515607479	-4.218814933	1.47711884	-2.856110707	0.004288656	0.010510294
Wdfy1	35.73085861	-1.615086816	0.712339604	-2.267298922	0.023371971	0.047348972
Mrpl44	224.483649	-1.128194155	0.510798767	-2.208686136	0.027196479	0.053986444
Serpine2	866.1635971	2.225474028	0.82762207	2.688997925	0.007166686	0.016673127
9830004L10Rik	207.2976431	1.920831808	0.527558478	3.640983678	0.000271598	0.000868184
2310015K22Rik	10.56770988	4.547473324	0.983701904	4.62281643	3.79E-06	1.67E-05
Nyap2	37.49289017	-2.876704749	0.577632293	-4.980166075	6.35E-07	3.18E-06
C430014B12Rik	29.81219185	-5.516936772	0.79775974	-6.915536716	4.66E-12	4.60E-11
4933436I20Rik	2.787488043	-2.972149475	1.495472363	-1.987431897	0.046874556	0.086696662
Pid1	218.4646747	1.682213134	0.374282875	4.494496667	6.97E-06	2.94E-05
Trip12	1510.075872	3.23774416	0.391014688	8.280364551	1.23E-16	1.99E-15
Fbxo36	86.14843725	-2.851172923	0.377962001	-7.543543833	4.57E-14	5.73E-13
Gm15433	3.131928207	-4.415711625	1.356853604	-3.254375867	0.001136418	0.003170684
Gm29284	10.45905781	-6.00919574	1.013847982	-5.927117132	3.08E-09	2.15E-08
C130026I21Rik	61.25552422	-3.148358594	0.454970231	-6.919922177	4.52E-12	4.47E-11
Gm18342	1.875639505	-3.411912406	1.290820194	-2.643212758	0.008212341	0.018835842
A530032D15Rik	32.78713898	-2.538256799	0.411699625	-6.165312396	7.03E-10	5.28E-09
A530040E14Rik	740.3613936	-3.561148859	0.685113921	-5.197893005	2.02E-07	1.08E-06
Gm2619	5.416382102	-5.588965662	1.055321455	-5.295984116	1.18E-07	6.62E-07
Gm6264	111.4042207	-3.326276145	0.294716408	-11.28636225	1.53E-29	7.32E-28
Gm16026	98.31231272	-1.241072968	0.553495118	-2.242247362	0.02494539	0.050062127
Gm2427	1.697819769	-3.220256452	1.273018385	-2.529622894	0.011418518	0.025232146
Sp140	20.67898463	-1.734983593	0.651325089	-2.66377516	0.007726919	0.017848582
Gm10552	7.322637103	-3.202616257	0.870886944	-3.677419071	0.000235606	0.000760901
Cab39	180.1522972	1.384113931	0.344670521	4.01575953	5.93E-05	0.000213907
Gm28100	4.300659753	-5.730084539	1.138336457	-5.033735415	4.81E-07	2.44E-06
Psmd1	446.5280729	2.458878299	0.392987413	6.256888187	3.93E-10	3.04E-09
Armc9	93.98158495	-3.969231849	0.591788746	-6.70717697	1.98E-11	1.81E-10
Gm16341	7.226313625	-5.984034631	1.027274685	-5.825155352	5.71E-09	3.84E-08
Pde6d	1934.944221	-6.747246731	0.500262734	-13.48740627	1.86E-41	1.92E-39
Cops7b	87.7607051	1.307467009	0.394447707	3.314677678	0.000917489	0.002616588
Gm6136	7.956758197	-5.735941221	0.945147664	-6.068830764	1.29E-09	9.38E-09
Gm28375	6.662139359	-4.333668866	0.847227848	-5.115116174	3.14E-07	1.64E-06
Prss56	22.36816719	-2.769972029	1.066743649	-2.596661373	0.009413468	0.021248788
Chrnd	47.62030684	-3.334713155	0.842616872	-3.957567507	7.57E-05	0.000267766
Chrng	95.11551886	-2.91941681	0.675907375	-4.319255743	1.57E-05	6.22E-05
Eif4e2	299.0515545	-4.488921311	0.476922122	-9.412273209	4.86E-21	1.17E-19
Efhd1	20.06206139	1.955994984	0.544539611	3.592015982	0.00032813	0.00103103
Gigyf2	196.9958615	1.160640707	0.394719314	2.940420357	0.003277673	0.008232927
Kcnj13	24.17237499	-6.186450946	0.881351678	-7.019276298	2.23E-12	2.28E-11
Ngef	60.29591751	-3.879813427	0.580963418	-6.678240497	2.42E-11	2.19E-10
Atg16l1	356.1786832	1.72105807	0.580531336	2.964625619	0.003030515	0.007676285
Dgkd	150.7558157	1.260284658	0.293440944	4.294849387	1.75E-05	6.89E-05
Mroh2a	9.724372576	1.843888293	0.864332801	2.133308247	0.032899448	0.063783159
Hjurp	713.7162584	1.229687865	0.461589601	2.66402853	0.007721101	0.017839845
Gm29538	2.83211818	-3.727795723	1.2334173	-3.02233131	0.002508358	0.006478786
Gm28342	72.57365089	-2.161570969	0.537711074	-4.019948766	5.82E-05	0.000210486
C030007H22Rik	2.173965975	-3.902037966	1.470710486	-2.653165259	0.007974082	0.018342167
Gbx2	107.4519896	-2.393105678	0.352415949	-6.790571442	1.12E-11	1.05E-10
Iqca	352.9329884	2.391266606	0.457162302	5.230673215	1.69E-07	9.19E-07
Gm35048	23.68159368	-1.284403394	0.565351807	-2.271865726	0.023094622	0.04685749
Cops8	1379.818981	1.104611203	0.331210321	3.335074828	0.000852764	0.002446238
Mlph	15.8199763	-1.925319382	0.659606698	-2.918889982	0.003512802	0.008748319
Ramp1	7.778157996	-6.588468698	1.02184282	-6.447634185	1.14E-10	9.44E-10
Ube2f	216.3621503	-5.630224966	0.559288772	-10.06675843	7.75E-24	2.41E-22
Erfe	9.594335186	-4.511894179	1.216704183	-3.708291827	0.000208662	0.000680783
Ilkap	75.19614735	-2.379441294	0.324290449	-7.33737704	2.18E-13	2.53E-12
Hes6	466.7371065	-3.870805323	0.763960811	-5.066759012	4.05E-07	2.07E-06
Hdac4	50.59252125	1.049716195	0.45113826	2.32681705	0.019975005	0.041122939
Olfr1416	24.6987621	-3.898821451	0.685119198	-5.690719894	1.27E-08	8.14E-08
Cops9	1086.679693	-1.587874044	0.250647025	-6.33510031	2.37E-10	1.89E-09
Gm29483	741.8310538	-3.771105636	0.580824596	-6.492675522	8.43E-11	7.11E-10
Gpc1	2.848565152	-4.599377164	1.270516307	-3.620085108	0.000294506	0.00093527
Ankmy1	8.15749507	2.601680379	0.952749264	2.730708359	0.006319837	0.014888228
Dusp28	1.416656048	-4.130323529	1.909127371	-2.163461481	0.030505703	0.059710248
Gpr35	114.1457328	-1.1838233	0.520002435	-2.27657261	0.02281176	0.046347955
Aqp12	2.118841879	-4.7189634	1.803212339	-2.616975993	0.008871258	0.020149411
Mterf4	744.9891093	-4.09204657	0.655555352	-6.242106876	4.32E-10	3.33E-09
Gm28535	3.056566872	-3.056882072	1.19812216	-2.551394318	0.010729286	0.023874636
Ppp1r7	488.6230851	-2.857774529	0.291253544	-9.811981997	1.00E-22	2.83E-21
2-Sep	200.3751752	2.605857948	0.419444927	6.212634323	5.21E-10	3.99E-09
Farp2	22.67303712	-2.008618667	0.756236074	-2.656073596	0.007905636	0.018201444
Stk25	452.0592636	2.364759863	0.350732791	6.742340387	1.56E-11	1.44E-10
Bok	5.979462013	-6.200685853	1.696828581	-3.654279473	0.000257905	0.000828931
Atg4b	406.9185967	-4.027877739	0.325892076	-12.35954489	4.33E-35	3.01E-33
Dtymk	743.2702449	-4.727622058	0.655318883	-7.214231394	5.42E-13	6.02E-12
Gal3st2c	40.7763219	1.59542432	0.440609766	3.620946341	0.000293527	0.0009325
Pdcd1	2.041749719	-3.46554065	1.688960503	-2.051877853	0.040181535	0.075903266
Gm7895	3.689919559	2.171255547	0.914557269	2.374105614	0.017591518	0.036852212
Fam174a	58.25270003	-1.727173901	0.575289968	-3.002266676	0.002679773	0.006876947
Gm15427	36.41818489	-7.474970628	0.803749987	-9.300119125	1.40E-20	3.27E-19
4930533P14Rik	7.026325324	-4.168942371	1.154252929	-3.611810085	0.000304067	0.000962495
Slco4c1	28.88830485	1.6528842	0.646867935	2.555211213	0.010612338	0.023653969
Gm7133	17.49394554	-3.271647181	0.61783795	-5.295315994	1.19E-07	6.64E-07
D1Ertd622e	842.0527349	2.594711306	0.482454325	5.378149121	7.53E-08	4.32E-07
Ppip5k2	378.0796055	2.459201092	0.40742061	6.036025264	1.58E-09	1.14E-08
Gin1	25.91053885	-1.641377215	0.49140059	-3.34020196	0.000837175	0.002404272
Gm18728	1.585213415	-4.295778596	1.66386455	-2.581807874	0.009828428	0.022097262
Cdh20	89.46463313	1.353856557	0.455858364	2.969906147	0.002978907	0.007559387
Zcchc2	112.5406623	1.82976199	0.430437018	4.250940124	2.13E-05	8.27E-05
Gm37372	14.92012443	-1.739231026	0.77465148	-2.24517873	0.024756661	0.049700443
Gm26509	10.16185972	-6.50390687	1.029786211	-6.315783604	2.69E-10	2.13E-09
Serpinb12	374.7901791	-5.022609537	0.441386964	-11.37915242	5.31E-30	2.60E-28
Serpinb3a	39.48721363	2.299443043	0.62247778	3.694016265	0.00022074	0.000716852
Serpinb2	9.778289613	-2.626247657	1.056693771	-2.485344126	0.012942625	0.028156394
Gm15389	120.982066	-3.900954802	1.624635295	-2.401126465	0.016344687	0.034583266
D830032E09Rik	7.58856538	-2.857238423	0.947558686	-3.015368301	0.002566674	0.006615761
Cdh19	17.52809037	1.487284691	0.563960872	2.637212553	0.008359044	0.019127272
Cntnap5a	3.514007855	-2.962080529	1.316859785	-2.249351497	0.024490142	0.049246765
Zfp813-ps	39.55958793	1.421375114	0.431038813	3.297557134	0.000975298	0.002765159
Gm28362	191.1905656	-2.47696438	0.495474346	-4.999177863	5.76E-07	2.90E-06
Gm28359	3.255479115	-3.341343768	1.165465576	-2.866960497	0.004144347	0.010179404
Gm7145	17.53546695	2.547865502	0.75077724	3.393637111	0.00068971	0.002015775
Gm28358	3.84431241	-3.34675891	1.277337355	-2.62010572	0.008790251	0.019990181
Gm29106	18.65159084	2.42284276	0.52396618	4.624044166	3.76E-06	1.67E-05
Tsn	804.5086135	-1.833311195	0.621390551	-2.950336453	0.00317428	0.007997289
Inhbb	2.578880591	-4.984226016	1.737983996	-2.867820433	0.0041331	0.010158896
Cfap221	30.93347953	-1.006862374	0.505106849	-1.993365119	0.046221481	0.08564238
Dbi	928.0264863	-1.974893537	0.601915761	-3.281013167	0.001034349	0.002912794
3110009E18Rik	860.8401759	-1.411524709	0.253254571	-5.573540903	2.50E-08	1.53E-07
Marco	3.031231151	-5.21865454	1.266311824	-4.12114492	3.77E-05	0.000140821
Ccdc93	68.02371606	-2.769888196	0.514275162	-5.386004225	7.20E-08	4.15E-07
Gm15392	13.89759562	-7.419153833	1.01045927	-7.342358126	2.10E-13	2.44E-12
Actr3	362.2737999	2.247898648	0.361403165	6.219919656	4.97E-10	3.81E-09
Nckap5	106.2339427	1.296910793	0.394454841	3.287856195	0.001009534	0.002849321
Gm37510	9.721883993	-5.040509551	0.905343765	-5.567508989	2.58E-08	1.58E-07
Gm8451	27.5353863	-2.534540615	0.908670835	-2.789283554	0.005282479	0.01267824
2900009J06Rik	11.53587694	-6.65477031	0.949211302	-7.010841841	2.37E-12	2.42E-11
Ccnt2	229.1645531	2.433213523	0.32545192	7.476414702	7.64E-14	9.32E-13
Rab3gap1	329.7400897	1.049697133	0.344308442	3.048711574	0.00229825	0.0059846
Rpl28-ps1	4.638859047	-4.450027136	0.992901028	-4.481843619	7.40E-06	3.10E-05
Lct	45.43289743	-3.432567238	0.695876527	-4.932724563	8.11E-07	3.97E-06
Thsd7b	64.5788418	2.185530362	0.493462088	4.4289732	9.47E-06	3.90E-05
Cd55	531.6803949	1.321852589	0.419984501	3.147384217	0.001647383	0.004425844
Fcmr	1.39993877	-4.098682005	1.706047487	-2.402443095	0.016285968	0.034490148
Il24	3.321025736	-3.791091526	1.361041274	-2.785434652	0.005345601	0.012810443
Il20	65.0744296	-1.84295248	0.580204996	-3.176381608	0.001491246	0.004047933
Mapkapk2	2.505423457	-4.94516591	1.429606099	-3.45911081	0.000541962	0.001624588
Eif2d	184.4323803	-2.203388325	0.454199577	-4.851145696	1.23E-06	5.86E-06
Rassf5	257.1110455	1.569374201	0.646406948	2.427842406	0.015188942	0.032435394
Ikbke	9.281666549	-1.889445491	0.788271131	-2.396948734	0.016532237	0.034912674
Gm28913	63.68261952	-1.960303717	0.535063268	-3.663685837	0.000248612	0.000800544
Fam72a	307.2044205	-1.629304141	0.476488624	-3.419397775	0.000627599	0.001851222
Rab7b	2.593978222	-2.573637203	1.235220124	-2.083545397	0.037201538	0.070915938
Slc41a1	35.21305679	1.479297719	0.550150287	2.688897477	0.007168843	0.016675932
Nucks1	88.49329113	1.164462358	0.456483465	2.550940937	0.010743253	0.023899648
Slc45a3	2729.900645	2.304350355	0.511291884	4.506917532	6.58E-06	2.79E-05
Elk4	257.0555549	2.187068948	0.510202607	4.286667529	1.81E-05	7.13E-05
Lemd1	40.57334393	-3.901671887	0.54842042	-7.114381136	1.12E-12	1.19E-11
Dstyk	522.7986403	1.440037042	0.387280878	3.718327249	0.000200546	0.000656504
Rbbp5	135.213876	1.676683718	0.404697146	4.143057923	3.43E-05	0.00012867
Tmem81	6.015239379	3.325651041	1.132659773	2.936142979	0.003323211	0.00832943
Nfasc	10.41567842	-1.361124809	0.577434522	-2.357193339	0.018413657	0.038363609
Plekha6	41.10683055	-1.475623607	0.620473311	-2.378222527	0.017396324	0.036473814
Snrpe	983.3801615	-1.272417782	0.609484398	-2.087695413	0.036825319	0.070313456
Gm26706	1.055072431	-3.190991393	1.519117869	-2.100555499	0.035680004	0.068335023
Zc3h11a	10.93848032	-2.734096294	0.704867134	-3.878881795	0.000104938	0.000361833
Atp2b4	25.83032332	1.400409779	0.518350131	2.701667649	0.006899269	0.016115148
Prelp	159.8224889	-1.717956853	0.42028601	-4.087589906	4.36E-05	0.000161235
Chit1	2.954228724	-4.182089407	1.286461159	-3.250847783	0.001150614	0.003205701
Adora1	1.635867825	-4.329671074	1.846409956	-2.344913198	0.01903151	0.039458589
Tmem183a	101.9334509	-1.434695338	0.372823748	-3.848186566	0.000118995	0.000406546
Adipor1	121.2445513	1.186440289	0.315023753	3.766193113	0.000165756	0.000551661
Klhl12	55.99308634	1.507647699	0.500713363	3.010999528	0.002603893	0.00669889
Gm29376	5.83369754	-5.656067367	1.066607006	-5.302859754	1.14E-07	6.39E-07
Mgat4e	1.822661193	-3.475611811	1.264257757	-2.74913228	0.005975327	0.01416272
Kdm5b	49.19106238	-1.4235839	0.67340396	-2.114011775	0.034514262	0.066480058
Ppp1r12b	31.72876876	-1.527311057	0.676704551	-2.256983576	0.024009101	0.048421484
Ube2t	6940.894189	-4.653743969	1.172503713	-3.969065442	7.22E-05	0.000255841
Lgr6	65.73143431	-1.601453752	0.476257818	-3.36257735	0.000772185	0.002234836
Ptprv	1.688862568	-3.528282253	1.758489956	-2.006427299	0.044810678	0.083354328
Elf3	64.94650503	-1.727977262	0.535532158	-3.22665453	0.001252466	0.003465234
Timm17a	2594.555298	-5.620082387	0.621841813	-9.037800717	1.60E-19	3.37E-18
Shisa4	11.6850033	-3.918546408	1.083090669	-3.617930169	0.000296968	0.000942578
Ipo9	55.69103649	-1.86397857	0.518396802	-3.595659857	0.00032357	0.001018163
Gm37333	1.458706933	-4.17143476	1.713378348	-2.434625583	0.014907206	0.031916503
Lad1	4.595441462	-3.491420716	1.043687271	-3.345274789	0.000822011	0.002363158
Gm28883	12.30857743	-5.272644817	0.864465597	-6.099311335	1.07E-09	7.83E-09
Tmem9	417.779635	-3.655269545	0.830260731	-4.40255622	1.07E-05	4.36E-05
Mroh3	91.73458606	-6.873454206	0.869797193	-7.902364209	2.74E-15	3.87E-14
Camsap2	206.4642282	2.825223195	0.573652126	4.924976426	8.44E-07	4.12E-06
9230116N13Rik	4.616874793	-4.672767939	1.621319806	-2.882076639	0.003950636	0.009739088
Ddx59	92.78117289	3.746163838	0.493060252	7.597781051	3.01E-14	3.84E-13
Kif14	190.6463175	1.031339161	0.339062072	3.041741454	0.002352138	0.006112212
Gm33994	4.196308675	-3.500431225	1.106573512	-3.163306539	0.00155988	0.004214478
Gm19705	77.64996442	-5.434409557	0.813122854	-6.68338066	2.33E-11	2.12E-10
Nr5a2	111.9956113	-1.425559191	0.310983739	-4.584031289	4.56E-06	1.99E-05
Nek7	68.19299674	1.479528145	0.389690812	3.796671876	0.000146652	0.000493626
Gm8790	2.427532259	-4.918392318	1.507410401	-3.262809063	0.001103138	0.003086674
2310009B15Rik	11.86034802	-3.65147552	0.763556315	-4.782195427	1.73E-06	8.06E-06
Crb1	146.6262918	-2.081221264	0.416012936	-5.002780163	5.65E-07	2.85E-06
Gm34816	21.03910057	-1.632241779	0.746022202	-2.187926546	0.028674953	0.056600825
Zbtb41	56.60876737	3.648317825	0.560376801	6.51047263	7.49E-11	6.36E-10
Aspm	865.2455118	-1.296280848	0.40297783	-3.216754745	0.001296494	0.00357295
Glrx2	15.38619116	-4.415844718	0.617488804	-7.151295201	8.60E-13	9.32E-12
Trove2	11.39693504	3.525380002	0.837372662	4.210049077	2.55E-05	9.81E-05
Uchl5	160.7909246	-1.690048023	0.328656344	-5.142295452	2.71E-07	1.43E-06
Brinp3	13.38440025	2.403689458	0.912426389	2.634392745	0.008428793	0.01925922
Prg4	154.7045977	-2.219275302	0.438925855	-5.056150772	4.28E-07	2.19E-06
Ivns1abp	26.77024557	1.933455297	0.531048585	3.640825628	0.000271765	0.000868558
Rnf2	306.5492631	2.332297067	0.378326859	6.164767354	7.06E-10	5.29E-09
1700025G04Rik	171.7130439	-1.776253794	0.307050605	-5.78488942	7.26E-09	4.81E-08
Rgl1	40.80269709	-3.412337507	0.753600063	-4.52804833	5.95E-06	2.54E-05
Arpc5	111.3677542	-2.032788403	0.422807655	-4.807832544	1.53E-06	7.16E-06
Nmnat2	130.6715819	-1.821023039	0.346286726	-5.25871453	1.45E-07	8.00E-07
Gm28960	1.700163981	-3.350235065	1.589359313	-2.107915459	0.035038303	0.067356229
E330020D12Rik	102.4757417	-10.30162411	0.940471291	-10.9536827	6.38E-28	2.71E-26
Npl	2.259771015	-4.808437463	2.045702873	-2.350506287	0.018747891	0.038981204
Rgs8	6.310453539	-6.285180516	1.095743956	-5.735993782	9.69E-09	6.32E-08
5530400K19Rik	19.84352761	-5.268827607	1.024217207	-5.144248281	2.69E-07	1.41E-06
Rgsl1	152.0738077	-1.817810135	0.582487779	-3.120769572	0.001803791	0.004799705
Teddm2	5.371891742	-6.054592766	1.327656707	-4.56036017	5.11E-06	2.21E-05
Glul	68.78399381	-2.996317503	0.641266741	-4.672497902	2.98E-06	1.34E-05
A830008E24Rik	216.3064228	-4.076458152	0.326146218	-12.49886686	7.57E-36	5.55E-34
BC034090	7.874151634	-2.762853056	0.854207393	-3.234405462	0.001218963	0.003380009
Xpr1	123.5567484	2.587548789	0.503551	5.138603221	2.77E-07	1.45E-06
Acbd6	282.6639331	-1.692387384	0.396483052	-4.268498684	1.97E-05	7.69E-05
Qsox1	66.08097197	-1.944382278	0.359214752	-5.412868676	6.20E-08	3.61E-07
Cep350	29.07540355	1.671697044	0.565971871	2.953675139	0.003140144	0.007922671
Tor1aip2	13.57476365	2.033371983	0.959662078	2.118841652	0.034103851	0.06580523
Tdrd5	128.9732213	-1.178252355	0.56745897	-2.076365724	0.037860139	0.071975733
Gm2000	23.60760425	-6.215212979	0.745148399	-8.340906309	7.37E-17	1.22E-15
Abl2	1121.239727	2.226323961	0.448143002	4.967887372	6.77E-07	3.37E-06
Ralgps2	573.9977459	1.368134984	0.327939257	4.171915845	3.02E-05	0.000114634
Angptl1	17.45647255	-1.014155851	0.512752938	-1.977864535	0.047943991	0.08836696
Gm28694	62.51797169	-3.720824293	0.73146684	-5.086798319	3.64E-07	1.88E-06
Tex35	16.79201939	-7.202622524	0.948752437	-7.591677497	3.16E-14	4.01E-13
Gm15486	40.37703458	-8.958198632	1.020630926	-8.777118549	1.68E-18	3.23E-17
Astn1	24.22740582	-1.747474369	0.665641182	-2.625249785	0.008658542	0.019732741
Pappa2	3.679046745	-5.492538938	1.268253876	-4.330788213	1.49E-05	5.93E-05
4930562F17Rik	15.09929602	-4.432700371	0.834751617	-5.310202794	1.10E-07	6.16E-07
Rfwd2	561.5462118	2.742194351	0.502766479	5.454210787	4.92E-08	2.90E-07
Mrps14	1005.317104	-2.107480182	0.4848308	-4.346836425	1.38E-05	5.53E-05
Cacybp	45.13036977	-1.195132614	0.490851995	-2.434812585	0.014899505	0.031906708
Rabgap1l	73.7304205	1.806320698	0.537907157	3.358052917	0.000784936	0.002268369
Rc3h1	94.19847995	2.897545011	0.51395037	5.637791466	1.72E-08	1.08E-07
Serpinc1	2151.95348	-4.176318995	0.300457807	-13.89985181	6.35E-44	7.47E-42
Gm37729	20.38901815	-2.472025491	0.790673086	-3.126482403	0.001769111	0.004716732
Gas5	210.3355394	-1.662155343	0.324408733	-5.123645487	3.00E-07	1.57E-06
Dars2	2.00502495	-4.619991482	1.414622242	-3.265883529	0.001091231	0.003056847
Cenpl	33.03577438	-1.472297742	0.558914325	-2.634210066	0.008433329	0.019267075
Gm15429	6.539540264	4.170674869	1.046042195	3.98710003	6.69E-05	0.000238751
Gm5049	46.02118881	-2.821713441	0.582768498	-4.841911412	1.29E-06	6.12E-06
Suco	509.8741706	2.088881784	0.628337202	3.324459822	0.0008859	0.002534241
Gm31925	547.2856851	-4.451520252	0.507970246	-8.763348423	1.90E-18	3.63E-17
Pigc	133.9673236	-3.097005573	0.689823855	-4.489559983	7.14E-06	3.01E-05
Dnm3	278.5134401	-2.905553528	0.29332201	-9.905678512	3.93E-23	1.14E-21
2810442N19Rik	6.168961524	-6.251601036	1.052949955	-5.937225228	2.90E-09	2.03E-08
Vamp4	71.45562092	1.33455667	0.51795819	2.576572194	0.009978537	0.022403144
Gm5705	17.84030411	-2.002829429	0.644227917	-3.108883324	0.001877959	0.004978919
Myoc	23.52593985	-1.735863675	0.590134471	-2.94147141	0.00326657	0.008209745
7420461P10Rik	1097.465833	-3.163867405	0.346657165	-9.126790742	7.06E-20	1.56E-18
BC055324	16.38597941	-2.988317898	0.835438075	-3.576947217	0.00034763	0.001086655
Mettl18	57.51147931	-5.145007495	0.540077326	-9.526427506	1.63E-21	4.10E-20
Gm16587	3.803030557	-5.547014115	1.19348057	-4.647762398	3.36E-06	1.49E-05
Gm16548	1.902763392	-4.561166465	1.748871127	-2.608063222	0.009105614	0.020628251
Tbx19	85.04091004	1.539101597	0.563202268	2.732768821	0.00628044	0.014809282
Sft2d2	122.5677212	-3.881256925	0.47222231	-8.219130789	2.05E-16	3.25E-15
Dcaf6	34.25772867	1.732193731	0.39371472	4.399616384	1.08E-05	4.41E-05
Mpc2	337.8493866	-4.236847007	0.720179572	-5.883042471	4.03E-09	2.76E-08
Adcy10	16.52089201	-4.485202841	0.785432172	-5.710490351	1.13E-08	7.27E-08
Mpzl1	190.5580805	-1.757198686	0.531736674	-3.304640759	0.000950982	0.002703533
Rcsd1	16.48732519	-2.133377306	0.728141027	-2.929895758	0.003390757	0.008480522
Creg1	181.0688266	-3.804826912	0.800089323	-4.755502668	1.98E-06	9.11E-06
Pou2f1	252.3317304	1.628622747	0.624328913	2.608597349	0.009091415	0.020601409
Gm26665	4.97364426	-4.931103408	1.102461377	-4.472812843	7.72E-06	3.23E-05
Gpa33	4.904199331	3.104297023	1.240437208	2.502582962	0.012329073	0.026992462
Tada1	90.87641927	3.355273508	0.733151282	4.576509092	4.73E-06	2.06E-05
Gm16418	2.659929792	-5.032046966	1.318589649	-3.81623424	0.000135504	0.000458657
Gm4846	1.705877822	-3.85142887	1.323872261	-2.909214873	0.003623377	0.008995582
Gm6286	18.42975584	-2.791738957	0.931395587	-2.997371897	0.002723183	0.00696998
Uck2	1470.118911	-6.502524164	0.308007848	-21.11155348	6.23E-99	1.09E-95
Tmco1	405.4043827	-1.677315971	0.730466381	-2.296226103	0.021662957	0.044229167
Aldh9a1	1173.19581	2.895229917	0.281978007	10.26757352	9.87E-25	3.33E-23
Nuf2	679.0094044	2.945277101	0.428815866	6.86839582	6.49E-12	6.27E-11
3110045C21Rik	66.16250864	-3.906233716	0.383362141	-10.18940917	2.21E-24	7.27E-23
Uap1	37.05460169	3.873122779	0.558844636	6.930589525	4.19E-12	4.17E-11
Uhmk1	266.0276716	3.791392596	0.453453924	8.361141887	6.21E-17	1.03E-15
Gm7694	39.21228187	1.290504054	0.373302311	3.456994549	0.000546236	0.001636281
Atf6	167.0294916	1.795858731	0.695607483	2.581712782	0.009831137	0.022100516
Dusp12	1017.283535	-3.12129478	0.471681611	-6.617376442	3.66E-11	3.23E-10
Gm26620	7.551112538	-4.10087222	0.888781555	-4.614038398	3.95E-06	1.74E-05
Sdhc	738.089608	-2.238190353	0.401319273	-5.577081646	2.45E-08	1.50E-07
Ndufs2	532.1977099	-5.524818539	0.77824243	-7.099097053	1.26E-12	1.32E-11
Adamts4	88.60982612	1.942591167	0.414188668	4.690111819	2.73E-06	1.23E-05
Ppox	39.79691796	-4.586678997	0.859267484	-5.337894292	9.40E-08	5.33E-07
Usp21	407.9812375	2.30535546	0.344550319	6.690910835	2.22E-11	2.02E-10
Ufc1	117.7433869	-5.564593143	0.651892342	-8.536061529	1.39E-17	2.43E-16
Dedd	69.76198871	-2.098854457	0.362614222	-5.788119514	7.12E-09	4.73E-08
Nit1	113.8150418	-5.040665292	0.420350476	-11.99157746	3.93E-33	2.42E-31
Pfdn2	457.8879831	-1.616306546	0.326297915	-4.953468817	7.29E-07	3.60E-06
Usf1	93.82882683	-2.731217252	0.552574063	-4.942717069	7.70E-07	3.79E-06
Tstd1	10.71365945	-2.224762337	0.770868956	-2.886044792	0.003901166	0.009621194
Slamf7	45.24230146	-2.21091736	0.537664705	-4.112074572	3.92E-05	0.000146159
Gm37787	6.387317339	-2.055653687	0.919427139	-2.235798357	0.025364983	0.050808362
Gm37065	4.530338151	-2.680907178	0.852086078	-3.146286798	0.001653578	0.004438404
Ncstn	68.43515287	2.547242447	0.396409957	6.425778171	1.31E-10	1.08E-09
Copa	159.5616384	1.35128871	0.350055348	3.860214438	0.000113288	0.000388484
Pex19	127.3790165	1.261445061	0.547666974	2.303306793	0.021261588	0.043470449
Dcaf8	1053.152997	1.401222241	0.282908363	4.952919114	7.31E-07	3.61E-06
Igsf8	3.874866392	-5.5676064	1.277583881	-4.357918476	1.31E-05	5.27E-05
Pigm	67.98464702	1.497966724	0.387159796	3.869117452	0.00010923	0.000375378
Slamf9	9.192231696	-6.819756593	1.074668555	-6.3459162	2.21E-10	1.77E-09
Cfap45	130.8524956	-3.082636911	0.272495518	-11.3126151	1.14E-29	5.50E-28
Ifi213	1.613380213	-4.315854629	1.8303575	-2.357929873	0.018377164	0.038296682
Spta1	1.442068001	-3.572001221	1.759605791	-2.030000833	0.042356455	0.079404197
Fmn2	747.9130463	1.943971642	0.374064775	5.19688506	2.03E-07	1.09E-06
Fh1	341.7453563	-2.293594899	0.715293906	-3.206506973	0.00134357	0.003689347
Rbm8a2	1.973505987	-3.039880689	1.484021876	-2.048406925	0.040520144	0.076419378
Gm36536	6.156107291	-6.24087347	1.396826235	-4.467895372	7.90E-06	3.30E-05
Cep170	77.47373484	3.092405201	0.527922208	5.857691067	4.69E-09	3.19E-08
Gm38158	17.87182876	-2.528209696	1.048577832	-2.41108444	0.015905166	0.033783782
Zbtb18	74.66345093	2.89360021	0.657351376	4.401907891	1.07E-05	4.37E-05
Desi2	294.2716888	1.076658669	0.300740001	3.580031473	0.000343553	0.001074867
Hnrnpu	268.0520773	2.128921797	0.516613525	4.12091766	3.77E-05	0.00014093
Efcab2	18.7393098	-3.901332137	0.567681977	-6.872390346	6.31E-12	6.11E-11
Tfb2m	103.970625	3.490361326	0.538209787	6.485131653	8.87E-11	7.45E-10
Ahctf1	241.0538901	3.351789053	0.299535843	11.18994316	4.57E-29	2.09E-27
Lin9	26.50973324	1.252715345	0.55902773	2.240882298	0.0250337	0.050210614
H3f3a	860.954718	-2.628726764	0.557804294	-4.712632712	2.45E-06	1.11E-05
Pycr2	136.9544215	-1.103666987	0.478776009	-2.3051844	0.021156248	0.043285368
9130409I23Rik	86.48815098	1.550358785	0.487563786	3.179807093	0.001473731	0.004006593
Cnih4	881.8464402	-3.790093624	0.50152336	-7.557162697	4.12E-14	5.19E-13
Wdr26	1022.055741	1.747668098	0.356563064	4.901427752	9.51E-07	4.62E-06
Rpl35a-ps2	2.766877807	-5.081156599	1.251380309	-4.060441548	4.90E-05	0.000179703
1700047M11Rik	14.6428076	-5.749271068	0.874429372	-6.574883292	4.87E-11	4.24E-10
Gm37516	40.66152119	-1.799077805	0.486443476	-3.698431356	0.000216936	0.000705283
Disp1	157.7702567	-3.321490266	0.585130171	-5.676498034	1.37E-08	8.78E-08
Brox	217.4062116	1.297345171	0.268069098	4.839592407	1.30E-06	6.18E-06
Aida	72.2864398	2.136323384	0.527099992	4.052975558	5.06E-05	0.000185034
Hhipl2	2.090229365	-4.673398409	1.436759425	-3.252735516	0.001142998	0.003186034
Gm34068	18.6108752	-3.908945447	0.816323541	-4.788475708	1.68E-06	7.83E-06
Dusp10	208.6939868	-1.433463466	0.316949618	-4.522685584	6.11E-06	2.60E-05
1700056E22Rik	15.35062054	-2.976009944	0.793219864	-3.751809652	0.000175563	0.000581419
1700112H15Rik	10.60739927	-2.126570606	0.874483791	-2.431801056	0.015023957	0.032118288
C130074G19Rik	50.53240522	-6.523713888	0.916829123	-7.115517742	1.11E-12	1.18E-11
Rab3gap2	234.8057061	1.834485792	0.416842578	4.400907898	1.08E-05	4.38E-05
Gm34882	12.43372609	-7.253345049	1.028467518	-7.05257572	1.76E-12	1.82E-11
Bpnt1	20.81018821	-2.952032455	0.875751782	-3.370855207	0.000749352	0.002175939
Gm38093	198.4072738	-5.309440901	0.645017715	-8.231465242	1.85E-16	2.95E-15
Lyplal1	602.3717389	-2.185343159	0.500024625	-4.370471075	1.24E-05	4.99E-05
Spata17	28.07050304	-1.216161479	0.441716343	-2.753263488	0.005900439	0.01401934
Gpatch2	83.42605277	1.384432797	0.296595434	4.667748186	3.05E-06	1.36E-05
Gm37254	21.70964792	3.287366674	0.723940717	4.540933524	5.60E-06	2.41E-05
Gm37896	2.734994667	-4.085686622	1.304432766	-3.132155776	0.001735278	0.004637107
Esrrg	33.70660747	2.153296937	0.666562567	3.230449837	0.001235956	0.003423338
Gm38064	41.81704681	-4.333795827	0.545982414	-7.937610661	2.06E-15	2.94E-14
Kctd3	389.3041852	1.950296798	0.545924928	3.572463352	0.000353639	0.001103862
Pdcd5-ps	23.00111617	-4.305538047	0.567082893	-7.592431548	3.14E-14	4.00E-13
Ptpn14	1.810328561	-4.486208613	2.104211306	-2.132014309	0.03300567	0.0639608
Smyd2	17.7436056	-4.631956862	0.85548173	-5.414442762	6.15E-08	3.58E-07
Gm30725	227.3738125	-4.141270959	0.682361465	-6.069028176	1.29E-09	9.38E-09
Rps6kc1	24.16156585	-1.895161258	0.813338366	-2.330101884	0.019800767	0.040816962
Angel2	1877.010653	2.584427921	0.383923095	6.731629213	1.68E-11	1.55E-10
Tatdn3	28.40984256	-4.947808746	0.859865017	-5.754169141	8.71E-09	5.71E-08
Nsl1	31.49328092	-3.308346721	0.742808236	-4.453836888	8.43E-06	3.50E-05
Batf3	62.56208573	-5.311789445	0.634752204	-8.368288308	5.85E-17	9.77E-16
Atf3	10.87777253	-3.58394199	0.974537003	-3.677584308	0.000235453	0.000760548
D730003I15Rik	10.62160269	-6.089815606	0.945795842	-6.438826793	1.20E-10	9.97E-10
Nenf	9.849212949	-3.165102229	1.214490162	-2.606115988	0.009157545	0.020727147
Tmem206	27.52876322	-6.652045914	0.814747141	-8.164552631	3.23E-16	5.00E-15
Dtl	167.3848152	1.216581102	0.247856441	4.908410273	9.18E-07	4.46E-06
Ints7	8.557693074	-2.798765297	0.859762222	-3.25527829	0.001132813	0.003161632
Traf5	3.903757622	-3.720885026	1.075634936	-3.459245236	0.000541691	0.001624333
Rcor3	14.09750821	2.818401765	0.638082097	4.41698925	1.00E-05	4.09E-05
Kcnh1	1017.954085	1.973880596	0.482210548	4.093399875	4.25E-05	0.000157609
A130010J15Rik	3.643302984	-4.075180957	1.128865173	-3.609980231	0.00030622	0.000968436
Cr1l	242.4091518	-4.108151955	0.80500736	-5.103247697	3.34E-07	1.74E-06
Rpp38	532.3027618	-2.487336748	0.86687111	-2.869327077	0.004113462	0.0101163
Acbd7	38.82924092	-1.877942748	0.711850684	-2.638113286	0.008336873	0.019084014
Olah	377.1616598	1.586811464	0.542558941	2.924680334	0.003448102	0.008610432
Meig1	2.681826365	-5.045705973	1.485293657	-3.397110024	0.000681016	0.001992358
Hspa14	389.0687883	2.155047059	0.571929448	3.768029548	0.000164541	0.000548042
Fam107b	787.2467017	-1.870856842	0.388099565	-4.820558975	1.43E-06	6.75E-06
Gm13181	13.75891725	-2.091861597	0.924958508	-2.261573443	0.02372377	0.047923219
Gm13180	345.9003961	-4.404431516	0.509485788	-8.644856475	5.39E-18	9.92E-17
Gm13191	6.599315086	-6.340829874	1.118483864	-5.669129506	1.44E-08	9.14E-08
Prpf18	96.99329887	1.653115059	0.397151415	4.162430235	3.15E-05	0.000119112
Ucma	2.364163376	-3.124803636	1.209930067	-2.58263161	0.009804996	0.022047406
Optn	192.0199704	-3.105535439	0.312740331	-9.930076588	3.08E-23	9.06E-22
Camk1d	112.8042963	2.266535055	0.487517393	4.649136807	3.33E-06	1.48E-05
Cdc123	481.9586202	-3.591560353	0.643215765	-5.583756723	2.35E-08	1.45E-07
Nudt5	779.5603736	-1.48797622	0.517101102	-2.877534421	0.004007962	0.009872077
Sec61a2	1.69364912	-3.209284339	1.527141067	-2.101498288	0.035597248	0.068228708
Proser2	1.830328576	-4.50384957	1.420832749	-3.169866103	0.001525092	0.004128936
Gm13384	33.50857415	-4.254388528	0.769099684	-5.53164774	3.17E-08	1.91E-07
Gm10857	282.5418131	3.256395283	0.409306029	7.955893761	1.78E-15	2.56E-14
Echdc3	328.7647019	-2.010477369	0.369077756	-5.447300294	5.11E-08	3.01E-07
Usp6nl	21.10344517	1.133867926	0.494827315	2.291441663	0.021937882	0.044727969
Gm13391	42.24275512	-1.777678092	0.423761579	-4.194995909	2.73E-05	0.000104262
Gm13211	51.55708507	-1.8312975	0.617799449	-2.964226503	0.003034448	0.007682536
Gm13218	3.048260073	-4.691857064	1.341132296	-3.498429707	0.000468006	0.001426313
Taf3	2026.593849	1.119444954	0.307130749	3.644848192	0.00026755	0.000856961
Atp5c1	738.2851701	-2.562264545	0.405015789	-6.326332491	2.51E-10	2.00E-09
Rbm17	1213.228137	-1.051979785	0.533741261	-1.970954584	0.048729071	0.089634902
Gm37881	30.12507575	-4.05145621	0.581207891	-6.970752238	3.15E-12	3.17E-11
Mindy3	281.1087581	2.315981383	0.343558522	6.7411554	1.57E-11	1.46E-10
Pter	123.124025	1.222751548	0.435753016	2.8060656	0.005015048	0.012087693
Gm37742	5.605228558	2.637240114	0.922699307	2.858179358	0.004260795	0.010449319
Cubn	2.167065118	4.01968589	1.72306137	2.332874476	0.019654734	0.040534999
Trdmt1	54.52466738	1.789868302	0.484643993	3.693161019	0.000221484	0.000719002
St8sia6	37.00321511	3.850153766	0.639363913	6.02185029	1.72E-09	1.24E-08
Hacd1	21.18794061	-1.310320059	0.501062643	-2.615082318	0.008920595	0.020250976
Mrc1	40.21890542	1.873811621	0.451177263	4.153160579	3.28E-05	0.000123514
Cacnb2	268.1494638	-3.306843503	0.477743144	-6.921802106	4.46E-12	4.42E-11
Gm38273	7.664011446	2.281933314	1.064975028	2.142710631	0.032136341	0.062489268
Gm13269	64.77694772	-1.231619947	0.371626762	-3.314131473	0.000919283	0.002620756
Nsun6	33.46112579	-1.096240428	0.553898697	-1.979135233	0.047800783	0.08814935
Malrd1	24.13930889	-2.479043222	0.843725693	-2.938209946	0.003301134	0.008284253
Plxdc2	27.4632096	1.837025279	0.872504632	2.105461922	0.035251119	0.067691106
A930004D18Rik	4.719422766	-5.854412068	1.089685146	-5.372572152	7.76E-08	4.45E-07
Skida1	1.674545888	-4.367036474	1.857379998	-2.351180954	0.018713931	0.038915208
1810059C17Rik	3.475885752	-4.943719304	1.100643415	-4.491662998	7.07E-06	2.98E-05
Bmi1	1009.597878	4.156552732	0.468762022	8.867085083	7.51E-19	1.50E-17
Pip4k2a	21.93194701	-1.252685106	0.622463775	-2.012462664	0.044171189	0.082330775
4921504E06Rik	1.312293737	-4.017371673	1.971539961	-2.037682092	0.041581736	0.07811057
Gm13348	3.212928755	-2.879406426	1.174491093	-2.451620488	0.014221457	0.030611755
Otud1	37.01037933	1.577030817	0.480995471	3.278681222	0.001042934	0.00293367
Gm13346	162.9856205	-2.074582766	0.453898477	-4.570587634	4.86E-06	2.11E-05
Etl4	369.0058639	-1.210069685	0.351749955	-3.440141693	0.00058141	0.001729529
Arhgap21	242.3245372	3.140425486	0.448190564	7.006897819	2.44E-12	2.48E-11
Gm13378	2.494446112	4.17611223	1.765990483	2.364742206	0.018042625	0.037657723
Myo3a	19.34062551	-2.412931383	0.73607478	-3.278106313	0.00104506	0.002937834
Gm13339	4.42034845	2.430185918	1.222504985	1.987874036	0.046825623	0.086633533
Apbb1ip	4.077624927	-4.225200297	1.187726506	-3.557384864	0.000374565	0.001163588
Abi1	335.5664295	2.909488356	0.3794301	7.668048351	1.75E-14	2.27E-13
Acbd5	235.7247938	2.456382346	0.302503959	8.120165958	4.66E-16	7.11E-15
Mastl	302.0907064	1.807313698	0.280108645	6.452188209	1.10E-10	9.17E-10
Yme1l1	44.12286068	1.463531535	0.541028583	2.705090972	0.006828569	0.015975552
Hnmt	207.6432959	-1.044061831	0.420465853	-2.483107306	0.013024185	0.028309232
Gm38383	372.8725135	-3.89793639	0.507778817	-7.676445452	1.64E-14	2.14E-13
Arrdc1	1626.500243	-3.877103121	0.313596551	-12.36334747	4.13E-35	2.89E-33
Dph7	267.3267073	-4.705707991	0.571103685	-8.23967366	1.73E-16	2.76E-15
Mrpl41	145.24646	-6.948785208	0.539092239	-12.889789	5.14E-38	4.31E-36
Gm13370	5.010878498	-4.736883846	1.190683125	-3.978290902	6.94E-05	0.000247217
Tor4a	2.304208273	-4.820354205	2.097791283	-2.297823547	0.021571834	0.044063651
Tubb4b	5612.240033	-5.191242622	0.60679451	-8.55519049	1.18E-17	2.09E-16
Ndor1	6.884578364	-2.277046	0.987267997	-2.306411235	0.021087665	0.043155121
Tmem203	31.90405361	-3.877584653	0.454690599	-8.527963106	1.49E-17	2.60E-16
Tprn	79.32441277	1.527614244	0.297070728	5.142257724	2.71E-07	1.43E-06
Ssna1	1427.880167	-2.566545493	0.460066498	-5.578640275	2.42E-08	1.49E-07
Anapc2	59.96225191	-1.429304115	0.643209587	-2.222143673	0.026273598	0.05237391
Dpp7	43.44857018	-3.912980351	0.696015498	-5.621973018	1.89E-08	1.18E-07
Uap1l1	3.751332087	-5.535533808	1.225249394	-4.517883327	6.25E-06	2.66E-05
Sapcd2	39.17704799	-8.913814914	1.017768107	-8.758198308	1.98E-18	3.79E-17
Npdc1	13.84281409	-2.190074301	0.636146479	-3.442720149	0.000575895	0.001715452
Paxx	5.823473353	-4.216673747	1.118038887	-3.77149113	0.000162275	0.000541534
Clic3	3.233688588	-5.312161252	1.504574697	-3.530672995	0.000414504	0.001277022
Ptgds	8.26874173	-2.447181935	1.218854318	-2.007772298	0.044667494	0.083114443
C8g	107.1520504	-5.990431158	0.617441579	-9.702020989	2.96E-22	8.06E-21
Fbxw5	32.80631635	1.783742975	0.50018112	3.566194131	0.000362203	0.001128786
Traf2	4.44364559	-5.298951577	1.193778622	-4.438805888	9.05E-06	3.74E-05
Edf1	258.2803659	-7.194213654	0.535422144	-13.43652619	3.69E-41	3.70E-39
Phpt1	3.230806469	-5.30521306	1.204821331	-4.403319334	1.07E-05	4.34E-05
Camsap1	481.3497173	1.151451442	0.339845118	3.388165316	0.000703618	0.002052318
Ubac1	133.2486804	-1.556542913	0.346738499	-4.489097459	7.15E-06	3.01E-05
Gpsm1	1.424845683	-3.649491996	1.83403806	-1.9898671	0.046605577	0.086308448
Dnlz	205.3139839	-6.535172614	0.653558918	-9.999362614	1.53E-23	4.64E-22
Card9	3.086441242	-5.247422924	1.217675667	-4.309376515	1.64E-05	6.49E-05
Gm13562	3.410911253	-5.388684054	1.316545905	-4.093046839	4.26E-05	0.000157785
Snapc4	8.125322757	-1.562168432	0.731654435	-2.135117833	0.032751386	0.063545302
Inpp5e	10.51956962	1.573377855	0.700289322	2.246754028	0.024655751	0.049514872
Sec16a	286.9396214	1.722937624	0.363674495	4.737581673	2.16E-06	9.92E-06
0610009E02Rik	3.540106307	-2.360551477	1.102991937	-2.140134844	0.032343871	0.062838087
Agpat2	255.9785385	-6.561600256	0.613854091	-10.68918551	1.14E-26	4.52E-25
Abo	1.276525733	-4.002584072	1.806265582	-2.215944384	0.026695311	0.053105856
Med22	2714.220836	-1.12821565	0.348113832	-3.240938872	0.001191367	0.003309773
Rpl7a	1161.73227	-7.60378593	0.426045599	-17.84735238	3.03E-71	1.33E-68
Surf1	671.3630371	-5.314014749	0.55780558	-9.526643217	1.62E-21	4.10E-20
Surf2	24.20320837	-3.948402528	0.716449842	-5.511066229	3.57E-08	2.14E-07
Rexo4	23.97511708	-2.152614831	0.772837513	-2.785339472	0.005347171	0.012812453
Gm13398	47.33001945	-2.574544154	0.675994849	-3.808526289	0.000139797	0.000472278
Dbhos	2.26757771	-4.795106418	1.819188916	-2.635848523	0.008392719	0.019186797
AA645442	18.39379813	-4.540607157	0.65722179	-6.908789734	4.89E-12	4.81E-11
D2Bwg1423e	2.245968628	-4.796798619	1.3987862	-3.429257895	0.000605234	0.001793097
Wdr5	638.8893528	1.355725807	0.214298572	6.326340826	2.51E-10	2.00E-09
Gm13373	19.76161194	-5.418780428	0.796487048	-6.803350342	1.02E-11	9.68E-11
Gtf3c5	2.96475619	-4.063430364	1.417590907	-2.866433711	0.004151251	0.010193504
Ak8	22.55309551	-2.953088437	0.84419595	-3.4981078	0.000468572	0.001427788
Ddx31	2.97580183	-3.673531117	1.144004504	-3.211115957	0.001322206	0.003635806
Barhl1	5.051706032	2.892905045	1.246164542	2.321447086	0.020262727	0.041656573
Cfap77	2.687778063	-3.934436817	1.322015483	-2.976089818	0.002919493	0.007426893
Ttf1	8.301822385	-2.644671669	0.878225791	-3.011380098	0.002600631	0.006691481
Setx	109.7181291	1.988073917	0.384389679	5.172027313	2.32E-07	1.23E-06
Trub2	14.32742563	-4.796001189	0.967239673	-4.958441349	7.11E-07	3.52E-06
Coq4	32.89076428	-3.867234523	0.99270546	-3.89565151	9.79E-05	0.000339557
Odf2	192.7731179	1.360306776	0.302342779	4.499220322	6.82E-06	2.88E-05
Gle1	832.3318809	1.565597799	0.294093524	5.323469139	1.02E-07	5.75E-07
Sptan1	85.6423199	-1.521648532	0.562789972	-2.703759141	0.006855997	0.0160333
Set	218.7100842	-2.523534684	0.328791726	-7.675176968	1.65E-14	2.15E-13
Zdhhc12	71.58680323	-3.432727966	0.705366966	-4.866584535	1.14E-06	5.45E-06
Tbc1d13	74.74932959	3.377618564	0.560911498	6.021660414	1.73E-09	1.24E-08
Endog	32.65534964	-6.085718457	0.673023981	-9.042350086	1.53E-19	3.24E-18
Spout1	73.98465402	-3.650617403	0.586049722	-6.229193984	4.69E-10	3.61E-09
1700084E18Rik	1.421948135	-4.138172188	1.625965138	-2.545055913	0.010926024	0.024260064
Lrrc8a	411.70305	-1.701886529	0.420373064	-4.048514703	5.15E-05	0.000188163
Sh3glb2	42.74812009	-3.911550643	0.766370724	-5.103992779	3.33E-07	1.73E-06
Crat	7.137452658	-2.951087278	0.934610391	-3.157558815	0.001590961	0.004289381
Ntmt1	170.046566	-4.487361469	0.6415177	-6.994914513	2.65E-12	2.69E-11
Asb6	1.728290533	-4.439451742	1.556223398	-2.852708518	0.004334836	0.010613084
Ptges	27.9578897	-3.730117263	0.960301749	-3.884317889	0.000102618	0.000354181
Tor1a	2898.463986	-1.356525728	0.459100587	-2.95474623	0.003129263	0.007899768
BC005624	139.4031889	-2.760848752	0.576721203	-4.787146266	1.69E-06	7.87E-06
Usp20	16.46502797	-2.640045192	0.66055249	-3.99672279	6.42E-05	0.000230098
D330023K18Rik	2.530648628	-4.958932995	1.537966184	-3.224344623	0.001262614	0.003488905
Gpr107	43.40642807	-2.045503237	0.629524756	-3.249281647	0.001156969	0.003221868
Ass1	11.51010915	-3.05420627	0.987058182	-3.09425151	0.001973101	0.005202056
Fubp3	70.67737288	-1.094586464	0.489726419	-2.235097847	0.025410926	0.050891526
Exosc2	64.43180952	-2.065237036	0.603232424	-3.42361742	0.000617935	0.001826169
Abl1	81.71519764	1.815928632	0.563697853	3.221457422	0.001275404	0.003520364
Plpp7	35.2292084	-3.551886365	0.989796127	-3.588502994	0.000332582	0.001044271
Gm13610	1.128385063	-3.798663813	1.513101183	-2.510515394	0.012055507	0.026482836
Gm13611	1.513475157	-4.218498151	1.448691239	-2.911937366	0.003591947	0.008925134
1110008P14Rik	62.10461683	-3.488671862	0.646978851	-5.392250234	6.96E-08	4.02E-07
Ptges2	77.56969605	-1.972016078	0.350703678	-5.623026512	1.88E-08	1.17E-07
Dpm2	395.6517781	-2.933361376	0.424953657	-6.902779456	5.10E-12	5.00E-11
Pip5kl1	9.536654062	-4.181057072	1.011051295	-4.135356033	3.54E-05	0.000132835
Fpgs	941.369095	2.58182323	0.474521328	5.44090029	5.30E-08	3.12E-07
Cdk9	34.41444604	1.232767013	0.481997278	2.557622352	0.010539048	0.023508017
Sh2d3c	107.3247876	2.030884949	0.683430319	2.971604992	0.002962476	0.007523135
Ptrh1	3.813085256	-5.550366263	1.14980414	-4.827227585	1.38E-06	6.55E-06
Stxbp1	34.59618259	1.960257858	0.63439869	3.089946256	0.002001927	0.005273296
Rpl12	152.0703488	-6.223379073	0.58382935	-10.65958584	1.57E-26	6.09E-25
Garnl3	45.24288387	1.131972228	0.424511897	2.666526511	0.007663956	0.017738203
Zbtb34	32.89741773	2.220103281	0.566814342	3.916808587	8.97E-05	0.000313336
C230014O12Rik	2.724752926	4.233180208	1.695695156	2.496427611	0.012545127	0.027400458
Pbx3	17.17631798	2.640046126	0.61757399	4.274866118	1.91E-05	7.49E-05
Gapvd1	164.70983	2.437202362	0.402711695	6.051978114	1.43E-09	1.04E-08
Rabepk	63.30462318	-5.615641551	0.582343846	-9.64317146	5.25E-22	1.39E-20
Fbxw2	65.04517884	2.248638157	0.701896108	3.203662382	0.001356915	0.003722795
Phf19	15.13425654	3.419586465	1.093700562	3.126620379	0.001768281	0.004715954
Traf1	12.89047177	-2.397660875	1.048246366	-2.287306641	0.022177931	0.045128164
Gm13450	1.613493171	-4.302347925	1.650043653	-2.607414608	0.009122882	0.020659362
4930568D16Rik	24.4717807	-5.815296737	0.915407109	-6.35268907	2.12E-10	1.70E-09
Ggta1	245.1709703	2.016775688	0.456363888	4.419227156	9.91E-06	4.06E-05
Ttll11	765.7681613	-2.448379094	0.339906232	-7.203101515	5.89E-13	6.51E-12
Ndufa8	1145.640041	-7.903997191	0.78505604	-10.06806749	7.65E-24	2.39E-22
Morn5	13.07578816	-3.052058826	0.946395179	-3.224930657	0.001260032	0.003483968
Rbm18	1813.990676	2.006615108	0.490759345	4.088796529	4.34E-05	0.000160501
Mrrf	167.6222508	-3.72406034	0.788432089	-4.723374899	2.32E-06	1.06E-05
Gm13436	4.332499452	-5.743639556	1.099204864	-5.225267592	1.74E-07	9.45E-07
Pdcl	29.38931575	1.746932345	0.509699219	3.42737889	0.000609438	0.001804027
Rabgap1	148.1129457	1.216150108	0.317851652	3.826156321	0.00013016	0.000442704
Strbp	395.487736	2.108447336	0.333818058	6.316157208	2.68E-10	2.12E-09
Gpr21	7.374683133	4.270313067	1.248938091	3.419155118	0.000628159	0.001852562
Gm44183	28.67637833	-4.734789679	0.622256323	-7.609066399	2.76E-14	3.55E-13
Psmb7	97.6045936	-7.675883392	0.593736143	-12.92810532	3.12E-38	2.67E-36
Adgrd2-ps	1.854418548	-4.022462608	1.454996124	-2.764586477	0.0056995	0.013575031
Nr6a1	517.692038	1.002916731	0.353426889	2.837692215	0.004544098	0.011063616
Gm13496	6.199847938	-4.624261661	0.957303951	-4.830505147	1.36E-06	6.45E-06
Rpl35	663.9689372	-5.212725698	0.432219088	-12.06037828	1.71E-33	1.07E-31
Arpc5l	3092.464315	-1.711650426	0.487925344	-3.508017053	0.00045146	0.00137976
Golga1	2.992635918	-2.66809213	1.304793226	-2.044839042	0.040870729	0.076981185
Scai	17.17182422	1.832089235	0.704631247	2.600068113	0.009320526	0.021049835
Gm13506	1.65997292	-4.348573118	1.680038756	-2.588376669	0.009642947	0.021719242
Gm13453	3.765648389	-4.115170159	1.012618286	-4.063890822	4.83E-05	0.000177252
Gm13456	2.252089334	-2.367753965	1.045187711	-2.265386342	0.023488982	0.047547558
Gm13461	6.11553253	-2.383670737	0.740782051	-3.217776045	0.001291886	0.003562376
Kynu	33.03519538	-1.016348056	0.417621259	-2.433659767	0.014947037	0.031988445
Arhgap15	139.3141259	-1.338213074	0.451554866	-2.963566941	0.003040959	0.007697908
Gm13465	269.8685352	-1.437335836	0.459411671	-3.128644584	0.001756146	0.004686442
Gm13481	43.49461106	-2.682801322	0.544780993	-4.924550154	8.46E-07	4.13E-06
Mbd5	132.2494008	1.39309989	0.47022735	2.962609238	0.003050435	0.007720782
Epc2	197.7603386	2.868102525	0.425380216	6.742444559	1.56E-11	1.44E-10
Lypd6	39.21891654	-1.821809774	0.432226173	-4.214945528	2.50E-05	9.60E-05
Mmadhc	657.0654562	-1.54392762	0.385566621	-4.0043083	6.22E-05	0.00022357
1700057H21Rik	152.5973187	-2.132660111	0.427836678	-4.98475288	6.20E-07	3.11E-06
Gm13493	6.962803132	-4.396217822	0.844645852	-5.204806028	1.94E-07	1.05E-06
Nmi	1.791812682	-4.474398878	2.140247467	-2.090598843	0.03656404	0.0698907
Rif1	1487.318286	2.771901834	0.394572528	7.025075581	2.14E-12	2.19E-11
A430018G15Rik	1.090310142	-3.139368923	1.531561178	-2.04978356	0.040385557	0.076214749
Bloc1s2-ps	2.683434277	-5.055026145	1.217586117	-4.151678536	3.30E-05	0.00012429
Fmnl2	45.05787831	1.704486593	0.659310044	2.585258042	0.009730614	0.021899816
Arl6ip6	61.22778906	1.07704013	0.521214688	2.066404028	0.038790346	0.073528846
Nr4a2	14.53677666	1.628448318	0.726994373	2.239973757	0.025092627	0.050323046
Gpd2	132.2952186	2.898848146	0.612314017	4.734250832	2.20E-06	1.01E-05
Pkp4	425.1950462	2.396870454	0.42359878	5.658350702	1.53E-08	9.68E-08
Gm13552	1.776011229	-4.456680167	1.415253057	-3.149034123	0.001638111	0.004402281
7-Mar	707.0340981	2.59595001	0.700114727	3.707892309	0.000208991	0.000681604
Tank	139.5910286	4.028364003	0.56636739	7.112634082	1.14E-12	1.21E-11
Psmd14	279.2330768	-4.418913883	0.618497929	-7.144589621	9.03E-13	9.74E-12
Slc4a10	11.43056948	2.627534591	0.968025642	2.714323337	0.006641131	0.015570286
Gm13577	4.97180771	-2.568062326	0.741682573	-3.462481684	0.000535218	0.001606021
Grb14	7.405293592	-2.335630223	0.940767453	-2.482686041	0.013039596	0.028339216
Cobll1	138.5811787	1.976039697	0.695668371	2.84049093	0.004504415	0.010980726
Gm13594	2.977952662	-3.549394387	1.139960617	-3.113611413	0.001848127	0.004909482
Slc38a11	2.132954553	-3.705866542	1.294644905	-2.862457903	0.004203691	0.010316492
Csrnp3	42.7536156	1.497134204	0.499628731	2.996493418	0.002731041	0.006989074
Ttc21b	15.0551871	-2.127705994	0.751794601	-2.830169293	0.004652338	0.011300469
Mettl5	36.99764303	-5.54698313	0.804060515	-6.898713499	5.25E-12	5.14E-11
Metap1d	67.89743605	-5.469929884	0.598565859	-9.138392713	6.34E-20	1.41E-18
Platr26	6.616260336	-6.353896414	1.03252043	-6.153773066	7.57E-10	5.64E-09
Itga6	835.9525118	2.420652477	0.448730329	5.394448112	6.87E-08	3.98E-07
Pdk1	101.6583217	2.434103799	0.563540068	4.319309194	1.57E-05	6.22E-05
Rapgef4	135.7488888	1.635656246	0.559209176	2.924945289	0.003445168	0.00860433
Cdca7	45.32627379	1.633971305	0.4255333	3.839820066	0.000123125	0.000419999
6430710C18Rik	197.781723	-1.059221085	0.273179674	-3.877378831	0.000105588	0.00036386
Sp3	21.28586336	2.647221597	0.722004601	3.666488543	0.000245904	0.000792116
Sp3os	26.96359949	-1.316955337	0.391296852	-3.365617002	0.000763727	0.002214012
Chn1os3	13.97194522	-7.424893936	1.060234869	-7.00306522	2.50E-12	2.55E-11
Atf2	352.1649686	3.368946013	0.413137433	8.154540703	3.51E-16	5.41E-15
Atp5g3	129.3844472	-4.091645171	0.535307206	-7.643545848	2.11E-14	2.74E-13
Mrpl23-ps1	6.077874148	-5.753948563	1.000546976	-5.750803009	8.88E-09	5.82E-08
Mtx2	258.7315975	-5.246769706	0.797453534	-6.579404924	4.72E-11	4.12E-10
Rps6-ps4	10.02733418	-6.944851554	0.979711572	-7.088669518	1.35E-12	1.42E-11
Gm13655	1.592534302	-4.292073843	1.610707875	-2.664712769	0.007705411	0.017812982
Agps	165.4136932	3.076111699	0.431053376	7.136266337	9.59E-13	1.03E-11
Pde11a	3.033512566	-2.287567792	1.118175593	-2.045803723	0.040775686	0.076826931
Cyct	41.4876118	-3.194732162	0.580914704	-5.499485796	3.81E-08	2.28E-07
Prkra	7.395200306	-5.099335275	0.988321352	-5.159592338	2.47E-07	1.31E-06
Fkbp7	5.616468887	-6.104485445	1.20200344	-5.078592327	3.80E-07	1.96E-06
Plekha3	227.9550753	2.986194095	0.412312123	7.242557105	4.40E-13	4.95E-12
Ttn	179.8315047	2.309825491	0.617691079	3.739450946	0.000184423	0.00060838
Sestd1	244.6469956	2.638979804	0.430660444	6.127750623	8.91E-10	6.60E-09
Ube2e3	194.0479224	1.243418608	0.423144006	2.938523506	0.003297796	0.008277545
Itga4	2.686291082	-2.644338302	1.070857139	-2.469366086	0.013535267	0.029311084
Ssfa2	59.74392334	3.346394724	0.799777677	4.184156198	2.86E-05	0.00010903
Pde1a	2.72809772	-2.459764679	1.165791506	-2.109952479	0.034862449	0.067069659
Nckap1	299.0291509	4.001913955	0.539768101	7.414135718	1.22E-13	1.46E-12
Dusp19	79.43664019	-2.60898334	0.599683235	-4.350602435	1.36E-05	5.44E-05
Gm13680	23.06367387	-4.366020252	0.859594709	-5.079161386	3.79E-07	1.95E-06
Gm13710	7.450250931	-6.522621299	1.069365579	-6.09952427	1.06E-09	7.82E-09
Ctnnd1	55.92363001	1.994235317	0.425052792	4.691735605	2.71E-06	1.22E-05
Selenoh	117.8209137	-2.894455591	0.715979696	-4.042650383	5.29E-05	0.000192573
Tmx2	12.80736466	-3.714460119	0.85927334	-4.322792231	1.54E-05	6.13E-05
Med19	116.8239681	-1.036259188	0.347688097	-2.980427562	0.002878463	0.007329962
Zdhhc5	148.6538773	2.71100232	0.479364046	5.655414385	1.55E-08	9.83E-08
Clp1	7.442574318	-2.166398616	0.962310499	-2.251246992	0.024369898	0.049058833
Timm10	61.06451065	-5.800996396	0.686817964	-8.446192	3.01E-17	5.16E-16
Slc43a1	2.476278527	-4.921995479	1.258051788	-3.912394962	9.14E-05	0.000318676
Gm24332	2.632896035	-3.972719735	1.127733882	-3.522745747	0.000427101	0.001311452
Ssrp1	354.6927305	1.708504906	0.313778526	5.444938918	5.18E-08	3.05E-07
Olfr1043	32.72191072	-5.406369567	0.698401785	-7.741059207	9.86E-15	1.32E-13
Olfr52	5.216724789	-6.015600802	1.145795336	-5.250152983	1.52E-07	8.34E-07
Olfr1103-ps1	2.134786549	-4.717909563	1.875823011	-2.515114451	0.011899375	0.026192371
Olfr1173	7.529279348	-6.031733142	1.067626315	-5.649666983	1.61E-08	1.02E-07
Olfr1174-ps	10.977897	4.307366988	1.241597365	3.469214022	0.000521983	0.001571688
Gm13762	1.117401287	-3.299836798	1.48030607	-2.229158459	0.025803363	0.051559667
Olfr1217	8.5200158	-3.135320228	0.920731894	-3.405247769	0.00066104	0.001939421
Ptprj	41.04778947	-1.403290899	0.425259152	-3.299848793	0.000967369	0.002744455
Nup160	94.8724915	1.158657228	0.40240821	2.879308124	0.003985487	0.009819479
Agbl2	2.421881634	4.597583276	2.137488201	2.150928026	0.031481881	0.061360615
Mtch2	58.67453173	-7.416548734	0.911626866	-8.135509173	4.10E-16	6.29E-15
Ndufs3	451.4395273	-4.291635918	0.586981698	-7.311362408	2.64E-13	3.05E-12
Kbtbd4	8.584311208	1.900529074	0.837353905	2.269684373	0.02322674	0.047092847
Ptpmt1	1.316463454	-4.010329773	1.778990699	-2.254272479	0.024179032	0.048708162
Celf1	66.56207596	1.747060974	0.463536711	3.768980821	0.000163915	0.000546177
Rapsn	44.46964536	-5.940746005	0.691433477	-8.59192707	8.55E-18	1.54E-16
Psmc3	463.4029106	-4.406388286	0.600927146	-7.332649745	2.26E-13	2.62E-12
Nr1h3	6.401944637	-5.795996264	1.084294267	-5.345408934	9.02E-08	5.13E-07
A330069E16Rik	26.69308123	-7.120976151	0.847639852	-8.400945445	4.43E-17	7.50E-16
Gm17281	7.383538325	-6.511704742	1.143102069	-5.696520824	1.22E-08	7.88E-08
1110051M20Rik	49.74097858	-1.348601805	0.360928793	-3.736476084	0.000186617	0.000615156
F2	95.76355562	-4.026726478	0.729715689	-5.518212834	3.42E-08	2.06E-07
Zfp408	13.25127601	-1.598377016	0.740617162	-2.158169022	0.030914693	0.060402872
Arhgap1	87.26863132	1.477262555	0.543402149	2.71854382	0.006556997	0.015387437
Ambra1	66.21312558	-1.114839674	0.340396887	-3.275117122	0.001056182	0.002966651
Dgkz	10.68797377	-1.856279033	0.867973358	-2.138635956	0.032465163	0.063038803
Phf21a	12.09219084	2.441736596	0.839066916	2.91006182	0.003613573	0.008975054
Pex16	190.0258275	-5.509889193	0.716303757	-7.692112658	1.45E-14	1.90E-13
Gm13791	10.46409126	-2.357721183	0.747737994	-3.153138135	0.001615254	0.004348907
Tspan18	16.85191457	-3.691909544	0.981252517	-3.762445934	0.00016826	0.000559373
Accs	3.651710918	-4.689226331	1.420477999	-3.301160832	0.000962857	0.002732537
Accsl	5156.719147	1.941266124	0.3705919	5.238285357	1.62E-07	8.86E-07
Alkbh3	37.85326767	-4.550194576	0.599380383	-7.591497329	3.16E-14	4.02E-13
Hsd17b12	202.3308193	1.305238154	0.248591699	5.250529917	1.52E-07	8.33E-07
2810002D19Rik	123.9817961	-2.006675483	0.73515004	-2.729613512	0.006340862	0.014932201
Api5	176.0281244	2.153244994	0.481492335	4.472023413	7.75E-06	3.24E-05
Gm10800	2.708876913	4.385916273	1.307437849	3.354588729	0.000794831	0.002293183
B230118H07Rik	95.72197372	-3.360565277	0.590672406	-5.689389317	1.27E-08	8.19E-08
Prr5l	478.8032075	1.366713956	0.259932799	5.257951128	1.46E-07	8.03E-07
Commd9	283.2584695	-8.14776202	0.60433644	-13.48216239	1.99E-41	2.05E-39
Ldlrad3	42.92624811	2.128664019	0.452615139	4.703033188	2.56E-06	1.16E-05
Trim44	113.0760302	2.220549165	0.56382469	3.938368085	8.20E-05	0.000288547
Fjx1	3.441903771	4.009541177	1.7953731	2.23326348	0.025531574	0.051086463
Apip	608.2990968	-2.481434913	0.734932211	-3.376413331	0.000734375	0.002138826
Ehf	2369.553009	-1.504391531	0.217395388	-6.920071059	4.51E-12	4.47E-11
Caprin1	82.65254258	1.29827311	0.346358666	3.748348852	0.000178003	0.000588974
4930547E08Rik	0.961114226	-3.578330851	1.825656645	-1.960024006	0.049992984	0.091594588
Fbxo3	94.984871	1.733312163	0.436666244	3.969421012	7.20E-05	0.000255563
Gm10912	5.326632635	-6.034350965	1.380959254	-4.369680676	1.24E-05	5.01E-05
Cd59b	17.81815336	-2.380557744	0.576856393	-4.126777083	3.68E-05	0.000137652
A930018P22Rik	11.35278202	-2.049077822	1.019983336	-2.008932646	0.044544277	0.082911571
Hipk3	16.05266064	2.486445547	0.956277795	2.600128916	0.009318875	0.021049835
Platr14	302.5231116	-1.21916904	0.357726882	-3.408100145	0.000654169	0.001920868
Cstf3	41.12738484	-1.9090025	0.390822952	-4.884571106	1.04E-06	5.00E-06
Tcp11l1	24.92295021	-1.350643876	0.634515007	-2.128624007	0.033285381	0.06441028
Pin1rt1	832.4059855	-5.503741218	0.381926354	-14.41047772	4.45E-47	6.44E-45
Depdc7	1301.680147	1.233471457	0.457891017	2.693810125	0.007064039	0.016453974
Qser1	198.7861158	2.10873762	0.51564021	4.089552325	4.32E-05	0.000160012
Eif3m	732.2798556	-4.362730317	0.66946075	-6.516782826	7.18E-11	6.12E-10
Paupar	5.335552074	-4.202514415	1.08569461	-3.87080711	0.000108476	0.000373005
Dnajc24	23.29095504	-5.433402973	0.730687601	-7.436013643	1.04E-13	1.25E-12
Mpped2	16.07938104	-6.207028038	0.9841492	-6.306999018	2.84E-10	2.24E-09
Kif18a	149.6536852	2.284683062	0.308637592	7.402478245	1.34E-13	1.59E-12
Lin7c	270.3047047	1.218986251	0.303443907	4.017171613	5.89E-05	0.000212849
Lgr4	41.86772669	-2.562995852	0.864530437	-2.964610316	0.003030666	0.007676285
Slc5a12	43.8832291	2.360475119	0.492523595	4.792613277	1.65E-06	7.68E-06
Gm13962	2.792551942	-4.109716815	1.71663915	-2.394048169	0.01666356	0.035134978
Olfr1300-ps1	41.67312364	2.064895101	0.488479456	4.227189242	2.37E-05	9.13E-05
Nutm1	25.58347897	1.201045442	0.551459731	2.177938612	0.029410607	0.057876959
Nop10	404.5067691	-3.418288382	0.660412415	-5.175990493	2.27E-07	1.21E-06
Emc4	245.1373979	-4.922053666	0.795637918	-6.186298508	6.16E-10	4.67E-09
Katnbl1	189.9454899	2.346887996	0.379816854	6.178999091	6.45E-10	4.87E-09
Emc7	308.0980659	-3.940263787	0.407304536	-9.673999286	3.89E-22	1.04E-20
Aven	1957.620361	-4.263024602	0.731854205	-5.824964281	5.71E-09	3.84E-08
Gm13965	9.761929787	-3.11667652	0.649229046	-4.800580839	1.58E-06	7.40E-06
Gm13964	1.102033031	-3.778120274	1.806315828	-2.091616657	0.036472821	0.06975437
Gm21596	8.805777253	-1.663143443	0.628574938	-2.645895248	0.008147504	0.01869447
BC052040	39.09358208	1.590114334	0.528607395	3.008119727	0.002628696	0.006755759
Meis2	4355.657087	1.279520196	0.215699549	5.931955836	2.99E-09	2.09E-08
Gm13990	701.474478	-3.584277939	0.356940296	-10.04167359	1.00E-23	3.08E-22
Tmco5	14.82259068	-3.134945915	0.753218654	-4.162066221	3.15E-05	0.000119254
Spred1	54.11602923	2.07787249	0.471490331	4.407030969	1.05E-05	4.27E-05
Fam98b	123.4256035	-1.412631769	0.362868089	-3.892962245	9.90E-05	0.00034287
4930412B13Rik	10.05926213	-2.496985925	0.761010256	-3.281146218	0.001033861	0.002912356
Fsip1	10.05494181	-2.033993899	0.88143109	-2.307603989	0.021021172	0.0430492
Eif2ak4	213.7749255	1.093743603	0.311529129	3.510887103	0.000446614	0.00136677
Srp14	1833.706903	-1.326526496	0.362136051	-3.663061136	0.000249219	0.000802353
Bmf	1.268545368	-3.962792718	2.000480347	-1.980920594	0.047600179	0.087862603
Rpusd2	6.685665019	-2.966119953	0.738289908	-4.017554512	5.88E-05	0.000212548
Rad51	591.4954593	1.113777582	0.499422076	2.230132859	0.025738624	0.051468101
Rmdn3	122.7914165	2.255214487	0.559721008	4.029176061	5.60E-05	0.000203063
Gchfr	4.169295869	-5.679155043	1.100068832	-5.162545179	2.44E-07	1.29E-06
Dnajc17	223.2079247	-2.629325677	0.503342665	-5.223729001	1.75E-07	9.51E-07
Ppp1r14d	48.66101116	-8.319769654	0.857660387	-9.700540896	3.00E-22	8.16E-21
Spint1	66.82892534	-2.756448281	0.723522287	-3.809762783	0.0001391	0.000470103
Chac1	28.45895882	-2.932886287	0.936980294	-3.130147246	0.001747187	0.004666797
Ino80	160.8117144	1.51426455	0.570380315	2.654833117	0.007934765	0.018261315
Chp1	266.2960918	3.513996474	0.440203229	7.98266855	1.43E-15	2.09E-14
1700020I14Rik	47.11654009	-1.525746315	0.535478691	-2.849312848	0.004381377	0.01071805
Oip5	39.3541945	-3.992638424	0.687298649	-5.809175431	6.28E-09	4.20E-08
Ndufaf1	2.262486832	-4.815313834	1.431900919	-3.362882006	0.000771333	0.002232753
H3f3c	9.177085786	-2.302368559	0.951478328	-2.419780346	0.015529885	0.033078843
Rtf1	634.7288453	1.248462675	0.386404786	3.230971047	0.001233704	0.003418182
Tyro3	5.590796164	-2.980435945	1.373614024	-2.169776876	0.030023753	0.058944606
Mga	88.88840202	1.436520714	0.364665555	3.939282707	8.17E-05	0.000287565
Mapkbp1	83.62917956	1.259157536	0.372053435	3.384345947	0.00071348	0.002079699
Sptbn5	4.775652485	-4.682404207	1.115091205	-4.199122175	2.68E-05	0.000102492
Pla2g4d	62.25660563	-3.103358836	0.805132089	-3.854471679	0.00011598	0.000397173
Pla2g4f	13.39312891	-7.365774595	1.031821456	-7.138613522	9.43E-13	1.02E-11
Tmem87a	44.43872025	2.080633082	0.563702782	3.691010848	0.000223365	0.000724303
Capn3	4.364280507	-3.551718057	1.322680451	-2.685242724	0.007247715	0.016837059
Zfp106	313.3586359	2.498800349	0.408858079	6.111657018	9.86E-10	7.27E-09
Snap23	182.7033009	1.987180214	0.486923208	4.081095711	4.48E-05	0.000165424
Lrrc57	282.9771491	2.106340359	0.504751031	4.173028347	3.01E-05	0.000114124
Haus2	15.34450075	-2.592268768	0.8767515	-2.956674461	0.003109763	0.007857327
AV039307	1.968038239	-3.009800817	1.261448343	-2.385988165	0.017033299	0.035785443
Lcmt2	14.9355058	-1.903459152	0.947308738	-2.009333468	0.044501781	0.082841268
Adal	9.985586623	-2.428450135	0.879370892	-2.761576665	0.005752301	0.013695211
Zscan29	37.54350809	2.303514873	0.598312798	3.850017715	0.000118109	0.000403755
Trp53bp1	513.8683607	1.947764776	0.299963233	6.493345066	8.40E-11	7.09E-10
Ell3	6.961704203	-2.260868845	0.665402588	-3.397745797	0.000679435	0.001988065
Hypk	47.51520314	-3.304556159	0.368994252	-8.955576245	3.38E-19	6.98E-18
Ctdspl2	157.3765379	2.699298866	0.378413352	7.133201964	9.81E-13	1.05E-11
Patl2	56.84762102	-1.585744626	0.719318555	-2.204509553	0.027488529	0.054479809
B2m	299.5918994	-4.091934283	0.62768558	-6.519082821	7.07E-11	6.04E-10
Shf	167.7339362	-4.501976254	0.749402917	-6.007417577	1.89E-09	1.35E-08
4930417H01Rik	6.641175343	-6.360388606	1.033960943	-6.151478594	7.68E-10	5.72E-09
Gm14004	336.1550487	-4.424648011	0.299140571	-14.79119998	1.67E-49	2.87E-47
Ctxn2	2.441835122	-4.906375955	1.39111411	-3.526939969	0.000420392	0.001293571
Secisbp2l	511.7615912	1.955682877	0.297578671	6.571986062	4.96E-11	4.31E-10
Cops2	193.6472846	1.500677814	0.366438644	4.09530446	4.22E-05	0.000156388
Galk2	73.02797456	-4.170883527	0.70949199	-5.878690087	4.14E-09	2.83E-08
Fgf7	13.43473517	1.946237119	0.746467021	2.607264708	0.009126877	0.02066574
Dtwd1	127.1303848	-1.602376544	0.700446213	-2.287651093	0.022157848	0.045092532
Gabpb1	310.774535	-1.395826969	0.281375906	-4.960719584	7.02E-07	3.48E-06
Usp50	36.5965779	-2.263204448	0.432865935	-5.228418932	1.71E-07	9.30E-07
Sppl2a	3.616195396	-2.567588911	1.11753366	-2.297549509	0.021587442	0.044090395
Ap4e1	36.44577468	-1.509390356	0.396317707	-3.808536253	0.000139792	0.000472278
Blvra	532.6948302	-1.698624136	0.539255979	-3.149940292	0.001633038	0.004390669
Itpripl1	6.680249453	-6.357799754	1.523355957	-4.173548359	3.00E-05	0.000113913
1810024B03Rik	12.32221166	-5.193330261	0.782906204	-6.633400312	3.28E-11	2.93E-10
Ciao1	616.0039303	-4.888895745	0.373594174	-13.08611345	3.95E-39	3.48E-37
Stard7	510.8235094	3.07072532	0.289519728	10.60627315	2.79E-26	1.05E-24
Dusp2	15.77198883	-3.745011275	0.752577108	-4.97624926	6.48E-07	3.24E-06
Astl	899.0690769	1.504845651	0.646422635	2.327959404	0.019914259	0.04101715
Adra2b	10.8375765	-2.590108646	1.109734473	-2.333989535	0.01959627	0.040447368
Gpat2	5.188514903	-5.995421667	1.699214624	-3.528348674	0.000418161	0.00128761
Fahd2a	61.26990446	-5.351115809	0.818776646	-6.535501272	6.34E-11	5.44E-10
Mrps5	208.0348391	-1.38685953	0.584908823	-2.371069604	0.017736691	0.037107553
Nphp1	26.34637678	-1.538570105	0.470358665	-3.271057218	0.001071462	0.003006199
1500011K16Rik	45.66487889	-5.746614683	0.813487122	-7.064174128	1.62E-12	1.68E-11
Bcl2l11	86.28537394	1.453662593	0.421651219	3.447547471	0.000565701	0.001688818
Gm14005	1.030978853	-3.670690842	1.591213688	-2.306849715	0.0210632	0.043120155
Anapc1	169.8984297	2.546044201	0.44390287	5.735588516	9.72E-09	6.33E-08
Tmem87b	211.453581	2.830930331	0.384923748	7.354522414	1.92E-13	2.24E-12
Chchd5	41.99146405	-4.165020434	0.780829388	-5.334097947	9.60E-08	5.44E-07
Slc20a1	186.5723113	2.499808422	0.499904191	5.000575045	5.72E-07	2.88E-06
Gm14023	7.588459155	-3.324434608	0.893212206	-3.721886674	0.00019774	0.000648406
Stk35	295.6007312	1.670743329	0.388677232	4.298536657	1.72E-05	6.79E-05
AU015228	11.53611835	-2.74305041	1.048926175	-2.615103404	0.008920045	0.020250976
Snrpb	131.6238661	-5.372053887	0.581862466	-9.232514905	2.64E-20	6.03E-19
Idh3b	71.22840234	-5.201827648	0.639988485	-8.128001936	4.36E-16	6.69E-15
Vps16	14.97051053	-2.272176616	0.651573315	-3.487215579	0.000488078	0.001481302
4930473A02Rik	15.27201536	-5.090035086	0.827912216	-6.148037181	7.84E-10	5.84E-09
Mrps26	164.2656047	-1.665200874	0.3099598	-5.372312398	7.77E-08	4.45E-07
Ubox5	21.37833841	1.980909725	0.453902365	4.364175814	1.28E-05	5.13E-05
Ddrgk1	172.5297884	-7.549931165	0.540747235	-13.9620338	2.66E-44	3.28E-42
Itpa	55.57540514	-2.602157103	0.830540429	-3.133089025	0.00172977	0.004625208
4930402H24Rik	209.6933279	1.141931017	0.408920074	2.792553094	0.005229388	0.012561137
Gm14057	4.998172265	-2.21367881	0.848964447	-2.60750473	0.009120481	0.020656593
Atrn	138.1120207	1.93180167	0.405712349	4.761505719	1.92E-06	8.87E-06
1700037H04Rik	13.52412706	1.702467443	0.621762542	2.738131244	0.006178941	0.014592057
Cenpb	7.388661999	-5.997179104	1.085440086	-5.525112979	3.29E-08	1.98E-07
Ap5s1	67.61723047	-5.635219973	0.776484697	-7.257348399	3.95E-13	4.47E-12
Snrpert	61.0859466	-1.315859184	0.62994228	-2.088856752	0.03672062	0.070148821
Slc23a2	456.6053237	2.026788704	0.47884901	4.232625867	2.31E-05	8.92E-05
AV099323	17.04606177	-3.07597355	0.741534788	-4.148117658	3.35E-05	0.000126076
Cds2	63.806812	-1.110996038	0.356547977	-3.115979081	0.001833353	0.004873188
Gpcpd1	116.2066378	1.733895775	0.340615398	5.090479724	3.57E-07	1.85E-06
Gm14097	86.61108327	-4.24021636	0.547829067	-7.740035377	9.94E-15	1.32E-13
Crls1	38.16557396	1.126672033	0.453985336	2.481736622	0.013074387	0.028407785
Gm14102	6.519946793	-4.179614686	0.862710825	-4.844745844	1.27E-06	6.04E-06
Plcb1	504.1774065	-2.977435331	0.270163813	-11.02085174	3.03E-28	1.32E-26
Plcb4	114.1435302	-2.16770414	0.52920094	-4.096183467	4.20E-05	0.000155895
Lamp5	13.00896707	-3.752701075	0.995481953	-3.769732905	0.000163422	0.000544741
Mkks	319.6138938	-4.057557684	0.404317884	-10.03556322	1.06E-23	3.27E-22
Jag1	3562.124883	-2.024568648	0.538782258	-3.757675047	0.000171499	0.000569068
Gm14055	34.75376577	-2.041663076	0.553947614	-3.685660924	0.00022811	0.000739007
Gm14061	6.733011163	-3.271070722	1.145721139	-2.855032182	0.004303247	0.010543105
Sptlc3	192.8242692	-6.189302291	0.687845967	-8.998093451	2.30E-19	4.79E-18
Tasp1	44.56852843	-1.662075773	0.695638686	-2.389280247	0.01688142	0.03552059
Ndufaf5	103.800824	-6.807929641	0.987978644	-6.89076599	5.55E-12	5.41E-11
Macrod2	1006.395942	-2.084721773	0.320695193	-6.500633067	8.00E-11	6.77E-10
Gm23179	28.29174402	-1.4156994	0.636236965	-2.225113406	0.026073626	0.052022611
Gm5535	55.90594823	-2.388381301	0.595341738	-4.011782052	6.03E-05	0.000217097
Ovol2	2.127722868	-4.714867106	1.800001332	-2.619368676	0.008809268	0.020026777
Dzank1	3.538379909	-4.923876533	1.177239867	-4.18256013	2.88E-05	0.000109703
Polr3f	85.61379169	1.272416501	0.344882977	3.689415208	0.00022477	0.000728322
Dtd1	43.83361287	-2.322813884	0.466947425	-4.974465561	6.54E-07	3.26E-06
Slc24a3	63.18367147	1.13605122	0.502186098	2.262211606	0.023684333	0.047865682
Rin2	20.85289536	2.443341057	0.634562008	3.850437033	0.000117907	0.000403222
Naa20	494.247218	-2.963979521	0.410733162	-7.216314134	5.34E-13	5.93E-12
Insm1	46.60978374	3.077498636	0.716488467	4.295252159	1.74E-05	6.88E-05
Nxt1	1020.982209	-2.381609881	0.56697733	-4.200538105	2.66E-05	0.000101875
Gzf1	388.4654932	1.099166626	0.266897003	4.118317607	3.82E-05	0.000142498
Cstl1	4.75347021	-5.873268292	1.18496546	-4.956489022	7.18E-07	3.55E-06
Cst3	451.7572922	-10.12726242	0.609604836	-16.6128315	5.63E-62	1.59E-59
Gm14133	15.63128464	-2.98961148	1.023692746	-2.92041874	0.003495613	0.008717898
Syndig1	4.832987776	-4.395128032	1.147551832	-3.830003936	0.000128141	0.000436347
Zfp120	99.32453543	2.194507793	0.362457748	6.054520295	1.41E-09	1.02E-08
Gm14139	76.65830137	-8.002226278	0.758841522	-10.54531948	5.34E-26	1.97E-24
Zfp937	11.71885311	-1.730919053	0.851542374	-2.032686929	0.042084163	0.078944395
Apmap	14.19780356	2.589226788	0.860417356	3.009268431	0.002618776	0.006732515
Entpd6	248.6314644	1.355174187	0.537888926	2.519431285	0.011754458	0.025921874
Pygb	9.094431357	-2.831557549	1.162744491	-2.435236263	0.014882069	0.031877159
Abhd12	108.1712385	-1.934819297	0.57358228	-3.373220139	0.000742945	0.002159839
Gins1	532.1860068	-5.732858062	0.762448551	-7.519009711	5.52E-14	6.85E-13
Nsfl1c	606.6181739	-6.131368397	0.526699228	-11.64111902	2.55E-31	1.39E-29
Gm14167	48.20611207	-5.314884055	0.611134365	-8.696752066	3.42E-18	6.37E-17
Sdcbp2	65.50644641	-3.154733667	0.837204357	-3.768176359	0.000164445	0.000547836
Snph	26.88624069	-1.866800525	0.874363016	-2.135040585	0.032757695	0.063550509
Psmf1	1071.877989	-4.652543697	0.306093492	-15.1997472	3.55E-52	7.24E-50
4930556L07Rik	72.91780519	-4.289158186	0.577271209	-7.430057338	1.09E-13	1.30E-12
Fam110a	1.563318242	-4.262379401	1.69230941	-2.51867618	0.011779694	0.025963173
Tbc1d20	73.79731477	1.230581559	0.440519633	2.793477216	0.00521447	0.01252702
Trib3	2.495479877	-4.942778032	1.703744173	-2.901126889	0.003718233	0.009203703
Gm14165	2.263380967	-2.87553246	1.124826233	-2.556423717	0.010575426	0.023583159
Sox12	1.274964957	-3.386537643	1.598333938	-2.118792302	0.034108024	0.065806037
Zcchc3	513.5299024	1.197671337	0.243909493	4.910310469	9.09E-07	4.42E-06
6820408C15Rik	14.00976703	-2.066385108	0.782885041	-2.639448959	0.008304093	0.019016426
Defb20	8.247604189	-6.672210891	1.03527803	-6.444849305	1.16E-10	9.60E-10
Defb19	3.022751969	-5.218594758	1.975312772	-2.641908072	0.008244043	0.018903606
H13	793.678391	-2.074861225	0.557171278	-3.723919925	0.000196153	0.000643564
Mcts2	8.810604532	-6.770364183	1.028795614	-6.580864161	4.68E-11	4.08E-10
Id1	5.527115959	-2.995129749	1.158872168	-2.584521255	0.009751429	0.021938213
Cox4i2	6.136221762	-6.237004748	1.073996547	-5.807285659	6.35E-09	4.24E-08
Bcl2l1	455.4493069	2.099951638	0.519352398	4.043404146	5.27E-05	0.000191994
Ttll9	7.10280009	-4.097502599	1.027553458	-3.987629615	6.67E-05	0.000238268
Pdrg1	1156.16822	-4.834670345	0.4931257	-9.804133811	1.08E-22	3.05E-21
Ccm2l	1.725263626	-4.416781274	1.612746611	-2.738670317	0.00616882	0.014572081
Hck	20.63140792	-6.34737372	0.930745791	-6.81966417	9.13E-12	8.68E-11
Pofut1	9.112249797	-5.407594516	0.983973553	-5.495670592	3.89E-08	2.33E-07
Kif3b	47.38944348	1.494699076	0.52588588	2.842249875	0.004479637	0.010923359
Nol4l	164.3938313	1.835295525	0.373521415	4.913494788	8.95E-07	4.36E-06
Commd7	64.1760012	-5.039587683	0.625624404	-8.055292685	7.93E-16	1.18E-14
Dnmt3bos	1.32961838	-4.034336282	1.966755349	-2.051264934	0.040241153	0.075999506
Dnmt3b	84.26484632	1.229824775	0.326539384	3.7662372	0.000165726	0.000551661
Mapre1	1235.697114	2.303865522	0.297717871	7.738418633	1.01E-14	1.34E-13
Cdk5rap1	244.2232789	-2.215215604	0.520543384	-4.255583051	2.09E-05	8.11E-05
Cbfa2t2	106.0404681	-1.09203222	0.426833117	-2.55845242	0.010513921	0.023458693
E2f1	350.8019617	1.315109992	0.426771473	3.081532095	0.002059383	0.00541147
Pxmp4	113.7177136	-3.949667369	0.763981847	-5.169844523	2.34E-07	1.24E-06
Rpl5-ps2	1.963170914	-3.489370096	1.595473299	-2.187043869	0.028739322	0.056708725
Gm14216	84.22272437	-1.763268556	0.39617165	-4.450769146	8.56E-06	3.55E-05
Raly	1331.77127	1.85126435	0.418628464	4.422213277	9.77E-06	4.01E-05
Itch	35.48673823	2.528702646	0.500759776	5.049731957	4.42E-07	2.26E-06
Dynlrb1	1234.181549	-6.3278985	0.623402894	-10.15057607	3.29E-24	1.07E-22
Map1lc3a	383.0378363	-4.985485076	0.593621873	-8.398418757	4.53E-17	7.64E-16
Pigu	238.4903035	-2.252943511	0.869159005	-2.592095921	0.009539317	0.021502408
Trp53inp2	424.8116532	1.802899715	0.421423039	4.278123283	1.88E-05	7.39E-05
Ncoa6	405.0816021	2.612951287	0.465902327	5.608367108	2.04E-08	1.27E-07
Acss2	1.593629773	-4.286995022	1.708058416	-2.509864406	0.012077753	0.026525057
Gss	7.00962779	-2.498116235	1.223742322	-2.041374389	0.041213628	0.077535405
Edem2	661.0653843	1.825160271	0.402415842	4.535507997	5.75E-06	2.46E-05
Mmp24	14.4803815	2.551956525	1.0223329	2.49620894	0.012552864	0.027413941
Eif6	2415.40767	-4.625009012	0.462062351	-10.00949115	1.38E-23	4.22E-22
Fam83c	1.343175862	-4.046929772	1.967461346	-2.056929749	0.039692984	0.075077472
Uqcc1	225.5707897	-2.430022313	0.340177831	-7.143388222	9.11E-13	9.82E-12
Cep250	17.69276252	-2.63843514	0.789118137	-3.343523632	0.000827216	0.00237723
6430550D23Rik	2.442256586	-4.437826091	1.383782404	-3.20702596	0.001341149	0.003683274
Ergic3	399.7237183	-6.570449424	0.722551014	-9.093405579	9.60E-20	2.07E-18
Rbm12	18.43633138	1.468976114	0.694873875	2.114018339	0.034513701	0.066480058
Nfs1	128.9870153	1.833345804	0.472576221	3.879471125	0.000104684	0.000361028
Cnbd2	9.421810739	-2.276422321	0.703547096	-3.235636012	0.00121372	0.003366538
Aar2	1.310657134	-4.024008365	1.513769362	-2.658270451	0.007854284	0.018104614
4930405A21Rik	136.4457632	-3.186106788	0.758369384	-4.201259772	2.65E-05	0.000101595
Gm14231	80.57008059	-1.96468204	0.716056201	-2.743753964	0.006074104	0.014369642
Gm14230	5.353145662	2.419613329	1.157155645	2.091000756	0.036527996	0.069844652
5430405H02Rik	15.24076035	-2.792408918	0.849048555	-3.288868348	0.001005911	0.002839551
1110008F13Rik	147.6118256	-3.149186833	0.665890303	-4.729287716	2.25E-06	1.03E-05
Sla2	430.4284077	-6.941447119	0.683997036	-10.14835848	3.37E-24	1.09E-22
Ndrg3	40.730687	-1.479051788	0.630488066	-2.345883876	0.01898202	0.039374609
Gm14276	24.00346733	3.544165575	0.665953932	5.32193806	1.03E-07	5.79E-07
Dsn1	811.567256	2.598321458	0.441698176	5.882572305	4.04E-09	2.77E-08
Rbl1	68.62535588	2.172778383	0.575500145	3.775461054	0.000159712	0.000534304
Mroh8	1.437019083	-4.13417568	1.767302909	-2.339256989	0.019322137	0.039994931
Manbal	10.80457008	-1.839499643	0.891970803	-2.062286833	0.039180436	0.074204088
Blcap	474.7996229	2.260000683	0.279832706	8.076256394	6.68E-16	1.00E-14
Ctnnbl1	1057.808366	-2.658872625	0.354428915	-7.501850204	6.29E-14	7.75E-13
Tti1	135.2691879	1.229383978	0.379603569	3.238599632	0.001201181	0.003333338
Lbp	62.45706639	-4.615177374	0.746132038	-6.185470048	6.19E-10	4.69E-09
Snhg11	9.889890052	-3.678093922	1.086518529	-3.38521049	0.000711237	0.002073849
Ralgapb	163.3752618	1.592540072	0.320825144	4.963887964	6.91E-07	3.43E-06
Adig	18.82562339	-4.965261749	0.686147407	-7.236435932	4.61E-13	5.16E-12
Actr5	9.372112024	-3.190254757	1.015731145	-3.140845657	0.001684608	0.004509265
Fam83d	34.7380493	1.747791535	0.713209736	2.450599657	0.014261848	0.030683627
Gm14223	5.490507601	-3.319440031	1.170108127	-2.83686606	0.004555872	0.011087663
Gm14221	7.621975136	-3.883963676	1.376403844	-2.821819841	0.004775199	0.011568992
Zhx3	191.7688527	1.503390264	0.411786862	3.650894195	0.000261329	0.000838568
Gm14243	6.696749063	4.758520255	1.281078015	3.71446563	0.000203634	0.000666112
Srsf6	23.33029626	1.397084307	0.641900717	2.176480364	0.02951936	0.058051872
Gtsf1l	14.87404349	-7.514048996	1.094428352	-6.865729477	6.62E-12	6.38E-11
Tox2	42.05424828	2.139890098	0.594684977	3.598359101	0.000320231	0.001008924
Oser1	3106.051094	-3.700033004	0.699917998	-5.286380714	1.25E-07	6.95E-07
2900093K20Rik	7.790363135	-2.074745001	0.880750288	-2.355656342	0.018490015	0.03850439
Gdap1l1	7.090232663	-6.452925549	1.058476796	-6.096426085	1.08E-09	7.96E-09
R3hdml	208.8906944	-5.218230394	0.693868416	-7.520489872	5.46E-14	6.78E-13
Hnf4aos	107.0692919	-4.344288772	0.7337278	-5.920845264	3.20E-09	2.23E-08
Pkig	251.545263	-1.571062532	0.331621203	-4.737521355	2.16E-06	9.92E-06
Ada	616.6939416	-3.876140315	0.481948744	-8.042640147	8.79E-16	1.30E-14
Ywhab	762.1474735	1.561069008	0.301613435	5.175727699	2.27E-07	1.21E-06
Pabpc1l	104.498786	-2.367818515	0.467247686	-5.067587463	4.03E-07	2.06E-06
Tomm34	283.8063023	1.238139599	0.398918426	3.103741311	0.001910903	0.005058613
Wfdc15b	6.150678872	-6.25055241	1.236077667	-5.056763484	4.26E-07	2.18E-06
Sys1	250.3256747	-3.088228886	0.50336718	-6.135141525	8.51E-10	6.31E-09
Pigt	4.470130637	-1.88897155	0.927966256	-2.035603707	0.041790165	0.078460062
Wfdc10	5.409595491	-6.051287794	1.117891263	-5.41312737	6.19E-08	3.60E-07
Wfdc3	430.2572929	-2.192151757	0.359780891	-6.093018874	1.11E-09	8.12E-09
Dnttip1	25.87630948	-3.63477256	0.528090142	-6.882863873	5.87E-12	5.70E-11
Ube2c	1391.745562	-3.597980037	0.451249797	-7.973366551	1.54E-15	2.24E-14
Acot8	252.7975151	-5.239674726	0.661327759	-7.922962029	2.32E-15	3.30E-14
Zswim3	404.271474	1.811839278	0.835268321	2.169170353	0.030069753	0.059021697
Zswim1	62.95949053	1.36617236	0.504255944	2.709283601	0.006742868	0.015796134
Pcif1	292.4967753	-1.487746148	0.300346897	-4.953426064	7.29E-07	3.60E-06
Cd40	11.74045979	-7.177076026	1.002888906	-7.156401851	8.28E-13	8.98E-12
Trp53rka	30.03416189	-1.590836267	0.631277838	-2.520025527	0.011734632	0.025881745
Eya2	1.306083878	-4.009377702	1.906479886	-2.10302649	0.035463454	0.068002007
Prex1	94.16640143	1.761341019	0.59891028	2.940909643	0.0032725	0.008222291
Trp53rkb	68.60239293	-6.822716054	0.604105657	-11.29391188	1.41E-29	6.75E-28
Znfx1	302.3022311	1.421567973	0.319032222	4.455875853	8.36E-06	3.47E-05
Zfas1	19.80378528	-4.995485109	1.079574264	-4.627273245	3.71E-06	1.64E-05
Ptgis	125.9297018	-5.390158953	0.756596027	-7.12422318	1.05E-12	1.12E-11
Slc9a8	11.93697379	-3.428960138	1.110901481	-3.086646474	0.002024282	0.005325778
Rnf114	4754.874502	2.451132651	0.336665841	7.280609894	3.32E-13	3.79E-12
Gm11474	38.64562603	-5.269143981	0.847828749	-6.214868259	5.14E-10	3.93E-09
Ube2v1	8.539848056	-3.691069883	1.012490115	-3.645536711	0.000266834	0.000855138
Ptpn1	67.77514752	-1.434046474	0.421050971	-3.405873809	0.000659527	0.001935627
Pard6b	175.6636638	2.547978283	0.350716704	7.2650611	3.73E-13	4.24E-12
Nfatc2	19.8163117	-2.313408504	0.62124836	-3.723806217	0.000196242	0.000643734
Zfp64	7.692218276	-1.713396701	0.728183822	-2.352972765	0.018623998	0.03875578
Zfp217	32.18906497	1.240497669	0.394498125	3.144495732	0.001663733	0.004460882
Bcas1	120.1912615	-1.165796972	0.515508371	-2.261451098	0.023731338	0.047932982
Pfdn4	2001.374735	-1.483606504	0.332149202	-4.46668695	7.94E-06	3.32E-05
4930470P17Rik	18.8202145	-3.969145706	0.9011191	-4.404684916	1.06E-05	4.32E-05
Gm14272	64.04284669	-3.23316271	0.45039052	-7.178576297	7.04E-13	7.71E-12
Gm14641	50.27939104	-3.053756392	0.694267057	-4.398532756	1.09E-05	4.43E-05
Gm14271	46.12713425	-4.590889442	0.635685598	-7.221949741	5.12E-13	5.70E-12
Gm14275	11.68153111	-7.167158065	1.01312119	-7.074334383	1.50E-12	1.57E-11
Cstf1	233.8947682	1.249306671	0.339660698	3.678101935	0.000234976	0.000759211
Rtfdc1	492.2314974	-1.380263904	0.536765908	-2.571444801	0.010127516	0.022702731
Gm14303	28.04380179	-6.811805306	0.758346167	-8.982448394	2.65E-19	5.50E-18
Tfap2c	87.72825856	1.684095923	0.427600926	3.938475853	8.20E-05	0.000288476
Bmp7	3.027097115	-5.215251312	1.705629091	-3.05767024	0.002230649	0.005825008
Rbm38	3431.236667	2.548644915	0.365572556	6.97165275	3.13E-12	3.16E-11
Zbp1	4.94898409	-1.694366817	0.725547625	-2.335293724	0.019528082	0.040330734
1700021F07Rik	161.9012077	-8.216816121	0.582440228	-14.10756972	3.41E-45	4.37E-43
Ppp4r1l-ps	8.161804759	-6.647328538	1.13280074	-5.86804749	4.41E-09	3.01E-08
Rab22a	235.3678889	2.125057547	0.680057161	3.124821954	0.001779127	0.004739833
Vapb	45.38335517	1.474146259	0.533698498	2.762133047	0.005742507	0.013673751
Npepl1	2.762712687	-5.091958553	1.233479916	-4.128124414	3.66E-05	0.000136877
Nelfcd	96.18750461	1.808607912	0.41123906	4.397947785	1.09E-05	4.44E-05
Atp5e	1461.156278	-7.144460713	0.353558854	-20.20727422	8.45E-91	7.05E-88
Gm4724	2.559928179	-2.823591047	1.296828279	-2.177305271	0.029457798	0.057963318
Gm14295	29.1627127	-3.191877487	0.952952731	-3.349460453	0.000809691	0.002331453
Gm14419	3.549581596	-5.443662994	1.201748632	-4.529785057	5.90E-06	2.53E-05
Gm14411	1.60143898	-4.300014725	1.559814879	-2.756746831	0.005837953	0.013882165
Gm14410	19.80436985	-2.31806199	0.807918615	-2.869177598	0.004115406	0.010119663
Gm14400	4.31280679	-4.288707515	1.2898192	-3.32504549	0.000884041	0.002529336
Gm14409	8.830152921	-6.759512242	1.183640741	-5.710780311	1.12E-08	7.26E-08
Gm14418	15.61288213	-6.64654453	0.931724666	-7.133592976	9.78E-13	1.05E-11
Gm14406	12.37832718	-3.685557948	0.758036051	-4.861982413	1.16E-06	5.57E-06
Gm14322	49.52966257	-5.944718605	0.666829019	-8.914906875	4.88E-19	9.94E-18
Gm14325	3.991933301	-3.972509719	0.996641287	-3.985897206	6.72E-05	0.000239769
Gm14327	7.954778367	-2.621254058	0.814706138	-3.217422744	0.001293479	0.003565762
Gm14326	3.463476573	-2.907631335	0.978461015	-2.971637387	0.002962163	0.007523135
Sycp2	351.8072513	2.260755742	0.262881779	8.599895176	7.98E-18	1.44E-16
Ppp1r3d	146.037355	2.833650722	0.312483738	9.068154191	1.21E-19	2.58E-18
Cdh4	104.0114517	2.318589644	0.462384127	5.014423093	5.32E-07	2.69E-06
Taf4	182.3598627	2.060800479	0.38926557	5.294073346	1.20E-07	6.68E-07
4921531C22Rik	12.5330109	-1.570724309	0.780642352	-2.012092099	0.044210229	0.082386023
Lsm14b	1255.146316	1.620423081	0.673833139	2.404783895	0.016182032	0.03430536
Ss18l1	87.88382042	1.538161536	0.573320077	2.68290192	0.007298639	0.016944133
Mtg2	67.39826091	-6.280535322	0.740742011	-8.478708145	2.28E-17	3.94E-16
Adrm1	679.2483855	-3.28140836	0.720804722	-4.552423508	5.30E-06	2.29E-05
Lama5	38.90357125	-1.883641043	0.504206243	-3.735854266	0.000187079	0.000616446
Rps21	262.6427342	-4.644679774	0.369618034	-12.56616113	3.24E-36	2.44E-34
Mir3091	6.615191632	-2.384765732	0.685915783	-3.476761713	0.000507509	0.001533372
Cables2	36.8814569	2.564648883	0.66852995	3.836251291	0.000124927	0.000425814
Mrgbp	230.3169306	-3.171481251	0.62659864	-5.061423773	4.16E-07	2.13E-06
Ythdf1	37.01358388	1.494149483	0.562121391	2.65805484	0.00785931	0.018113819
Birc7	3.111815992	-5.259263961	1.744821716	-3.014212807	0.00257647	0.006637108
Arfgap1	22.54019468	-2.538217033	0.737956399	-3.439521682	0.000582743	0.001732613
Ppdpf	88.82403954	-3.219451236	0.517215237	-6.224586991	4.83E-10	3.71E-09
Arfrp1	88.65842846	-7.340645146	0.778501811	-9.429194697	4.13E-21	1.00E-19
Zgpat	3.511760737	-5.430040947	1.246769243	-4.355289462	1.33E-05	5.33E-05
Zbtb46	217.8295559	1.935199999	0.402261588	4.810799885	1.50E-06	7.06E-06
Uckl1	90.10667495	1.811351941	0.427008324	4.241959328	2.22E-05	8.58E-05
Zfp512b	240.9612965	-1.218420786	0.385710901	-3.158896426	0.001583678	0.004271714
Gm29797	316.3116864	-8.401366145	0.706815484	-11.88622254	1.40E-32	8.29E-31
Tcea2	32.94219639	-3.913960652	0.769992767	-5.08311353	3.71E-07	1.92E-06
Rgs19	66.05488631	-1.381875114	0.523028932	-2.642062471	0.008240286	0.018897463
Myt1	29.9366896	3.058213648	0.468839445	6.522944441	6.89E-11	5.90E-10
Polr3k	836.1849624	-2.614250874	0.374858311	-6.973970687	3.08E-12	3.11E-11
Gm23976	3.4422448	-3.344340112	1.111648794	-3.008450269	0.002625838	0.006749404
2700069I18Rik	30.76227954	-4.078777621	0.930028042	-4.385650148	1.16E-05	4.69E-05
Zfhx4	15.76203086	3.607340766	0.785604382	4.591803264	4.39E-06	1.92E-05
Gm8797	64.8565956	-5.176074543	0.583722302	-8.867357868	7.49E-19	1.50E-17
Zc2hc1a	110.6509374	-2.678255537	0.689423004	-3.884778316	0.000102423	0.00035365
Il7	683.0927143	1.675704183	0.436090495	3.842560663	0.000121757	0.000415497
Gm5841	4.021034054	4.485971779	1.602934696	2.798599214	0.00513248	0.012341889
Gm32496	64.85877546	-5.308268522	0.980364677	-5.41458566	6.14E-08	3.58E-07
Hey1	35.41506322	3.291736888	0.57295258	5.745216979	9.18E-09	6.00E-08
Gm23670	6.942198002	-5.95002739	0.999894453	-5.950655462	2.67E-09	1.87E-08
Mrps28	414.6968817	-4.378243055	0.765612172	-5.718617355	1.07E-08	6.95E-08
Zbtb10	143.1116998	2.978425054	0.416656019	7.148402808	8.78E-13	9.50E-12
Pag1	25.74971774	1.170770529	0.468325512	2.499907649	0.012422569	0.027163231
Fabp5	813.9214755	-1.849788659	0.344617088	-5.367663767	7.98E-08	4.56E-07
Ralyl	85.0718699	-1.839099909	0.316971617	-5.802096489	6.55E-09	4.37E-08
Gm6300	14.36662411	-7.467392922	0.987920885	-7.558695273	4.07E-14	5.13E-13
Lrrcc1	126.9520874	2.242778914	0.335832832	6.678259829	2.42E-11	2.19E-10
E2f5	1305.410913	2.541505008	0.219761088	11.56485453	6.21E-31	3.28E-29
1810022K09Rik	125.5467103	-2.858623792	0.539632661	-5.297351324	1.17E-07	6.57E-07
Car1	2.14226462	-3.265565432	1.398016815	-2.335855618	0.019498768	0.040274938
Car3	2.294630516	-4.826618311	1.704222631	-2.832152456	0.00462358	0.011236844
Gm33819	119.5716642	-3.849913067	0.527564895	-7.297515629	2.93E-13	3.35E-12
Gm9733	18.3858429	-2.427779304	0.886320222	-2.739167227	0.006159503	0.014553996
Sirpb1a	19.55736618	-1.533002363	0.704801623	-2.175083476	0.029623861	0.058244313
Sirpb1b	45.70936755	-4.525582087	0.450484349	-10.04603622	9.56E-24	2.96E-22
Gm37468	36.34453771	-6.38028691	0.62411483	-10.22293752	1.57E-24	5.22E-23
Sirpb1c	12.30184194	-3.054842084	0.893976228	-3.417140174	0.000632827	0.00186476
Gm5150	1.334334115	-4.036568045	1.708038212	-2.363277365	0.018114107	0.03778892
Gm24694	13.33265259	-4.700206747	0.713236229	-6.589971952	4.40E-11	3.85E-10
Ythdf3	286.0036094	3.065353339	0.268915141	11.3989615	4.23E-30	2.10E-28
Armc1	575.1684847	-1.266898817	0.279766339	-4.52841761	5.94E-06	2.54E-05
Mtfr1	158.9561107	-1.277391389	0.384057822	-3.326039246	0.000880895	0.00252157
Dnajc5b	97.93584504	-1.266382497	0.524326707	-2.415254613	0.015724214	0.033444002
Gm29137	1.616280969	-4.301657056	1.515773043	-2.837929514	0.004540721	0.01105693
Gm43675	2.428872909	-4.892161716	1.349113151	-3.626205639	0.000287616	0.000916046
Gm31693	5.316067351	-3.392940943	1.329452395	-2.552134214	0.010706527	0.023830042
Tbl1xr1	268.3931323	2.6576354	0.373412463	7.117157731	1.10E-12	1.17E-11
Gm7536	4.810736613	-4.41010618	1.047862258	-4.208669741	2.57E-05	9.86E-05
Nlgn1	137.7775263	2.449479383	0.372243768	6.58030998	4.69E-11	4.10E-10
Spata16	6.171634863	-4.455231387	1.038985138	-4.288060746	1.80E-05	7.09E-05
Tnfsf10	13.36103611	-1.768296958	0.84657346	-2.088769659	0.036728463	0.070151444
Fndc3b	237.7274445	2.275481816	0.283743382	8.019506229	1.06E-15	1.57E-14
Pld1	2441.303915	1.567219073	0.22571969	6.94320939	3.83E-12	3.83E-11
1700112D23Rik	13.08458695	-2.851233307	0.79677504	-3.57846715	0.000345615	0.001080741
Rpl22l1	55.14267867	-5.417582401	0.474584573	-11.41542036	3.50E-30	1.76E-28
Mynn	89.77994036	2.857159345	0.362007208	7.892548223	2.96E-15	4.18E-14
Lrriq4	75.82581588	-2.145014667	0.374055827	-5.734477346	9.78E-09	6.36E-08
Samd7	99.53807713	1.903282466	0.437887159	4.34651354	1.38E-05	5.54E-05
Skil	2.810244245	-5.11224862	1.299620286	-3.933647909	8.37E-05	0.000293863
Gm15496	67.37384939	2.049186621	0.720036216	2.845949378	0.004427923	0.010809288
Gm38025	33.25824462	-4.656672217	0.77513769	-6.007541989	1.88E-09	1.35E-08
Kcnmb2	41.7320046	2.002800575	0.574313059	3.487297638	0.000487928	0.001481104
Kcnmb3	208.153354	-1.161798688	0.283962896	-4.091374978	4.29E-05	0.00015886
Mfn1	193.4824213	1.515164526	0.264206825	5.734766783	9.76E-09	6.35E-08
Mrpl47	686.3053124	-1.144788481	0.509107998	-2.248616178	0.024536926	0.049321444
Ndufb5	507.7446651	-3.989638024	0.419736244	-9.505107272	2.00E-21	5.02E-20
Usp13	43.3791254	2.271726742	0.482908854	4.704255725	2.55E-06	1.16E-05
Pex5l	2.351861612	-3.844044623	1.904835849	-2.018045085	0.043586566	0.081370874
Gm43666	39.22104974	-2.373867075	0.518563157	-4.577778123	4.70E-06	2.05E-05
4930431L21Rik	30.20924767	-4.5838431	0.743946499	-6.161522508	7.20E-10	5.39E-09
Gm9791	7.385853334	-3.181905872	0.670131632	-4.74818039	2.05E-06	9.43E-06
Dnajc19	368.3433598	-4.121811757	0.845809189	-4.873217047	1.10E-06	5.28E-06
Gm20515	34.16787228	-2.571787149	0.629495995	-4.085470231	4.40E-05	0.000162577
Gm29135	4.637564522	-4.470604126	1.071028788	-4.174121347	2.99E-05	0.000113676
Sox2	6.87721693	2.971264244	1.103710268	2.692069043	0.007101024	0.016526946
Gm3143	3970.772082	-2.400383396	0.446943961	-5.370658533	7.84E-08	4.49E-07
AC158938.1	4.74929261	-2.330149011	0.997818347	-2.335243702	0.019530693	0.040331376
Atp11b	50.11592322	1.753331531	0.362449263	4.837453704	1.32E-06	6.24E-06
Acad9	26.02714771	2.060249448	0.473188681	4.353970268	1.34E-05	5.36E-05
Anxa5	193.7088131	-3.324311216	0.491765908	-6.759946475	1.38E-11	1.29E-10
Gm11548	84.81132494	-1.035610935	0.337853708	-3.065264375	0.002174777	0.005690125
Exosc9	191.2813424	-2.152696097	0.72902524	-2.952841656	0.003148634	0.007940664
Ccna2	907.4387759	2.197975152	0.350222956	6.275931129	3.48E-10	2.71E-09
Gm12532	2.655685656	-5.032738556	2.048269945	-2.45706801	0.014007617	0.030212206
Spata5	140.7304566	-2.018632672	0.405255461	-4.981136258	6.32E-07	3.16E-06
Spry1	41.48390955	-1.101360376	0.345341368	-3.189193295	0.001426704	0.003892627
Gm36823	3.729639915	-5.526078132	1.260416601	-4.38432668	1.16E-05	4.71E-05
Intu	9.71884195	-2.617612733	0.758129157	-3.452726635	0.000554951	0.001659269
Hspa4l	205.2354585	2.119507624	0.304021375	6.971574359	3.13E-12	3.16E-11
Plk4	729.0106812	1.036257678	0.261184187	3.967536054	7.26E-05	0.000257332
Larp1b	390.2225307	-1.005230224	0.336942425	-2.983388699	0.002850757	0.007268912
Gm42436	2.881020975	-3.318473401	1.226549921	-2.705534723	0.006819452	0.015960613
Gm42437	70.90918093	-2.67722664	0.328240736	-8.156290024	3.45E-16	5.34E-15
Gm36976	276.4066512	-3.471474324	0.675576804	-5.138533922	2.77E-07	1.45E-06
5930409G06Rik	9.991901088	4.922999663	1.105502291	4.45317907	8.46E-06	3.51E-05
2610316D01Rik	115.6758986	-2.429723405	0.457210455	-5.314234127	1.07E-07	6.03E-07
1700018B24Rik	1361.609698	-4.68110122	0.433668763	-10.79418585	3.67E-27	1.48E-25
Gm23511	5.744288983	-1.969588141	0.873487844	-2.254854668	0.024142453	0.048645654
Noct	582.7384793	3.142619297	0.346439205	9.071199938	1.18E-19	2.52E-18
Ndufc1	175.5327511	-6.242867629	0.58247523	-10.71782509	8.40E-27	3.33E-25
Naa15	85.14608632	2.409695191	0.399446842	6.032580404	1.61E-09	1.16E-08
Rab33b	34.76421799	2.918381822	0.703945635	4.145748873	3.39E-05	0.000127359
Foxo1	1037.595417	1.486914116	0.506685702	2.934588663	0.003339901	0.008365262
Gm20750	1.710927561	-4.392461006	1.550486569	-2.8329565	0.004611966	0.011213282
Gm6204	1.531666769	-3.658602252	1.496783543	-2.444309512	0.01451297	0.031158893
Postn	4.495104094	3.48421837	1.266278407	2.751542118	0.005931539	0.014076064
Supt20	706.1447506	-5.268874064	0.438939757	-12.00363827	3.40E-33	2.11E-31
Exosc8	800.4640849	-1.687835003	0.433876005	-3.890132164	0.00010019	0.000346552
Smad9	10.44408835	-3.566550429	0.715911154	-4.981833861	6.30E-07	3.15E-06
Rfxap	104.8635182	-2.014050706	0.668722572	-3.011788131	0.002597138	0.0066851
Spg20	224.4477343	2.736138233	0.289129942	9.463351361	2.98E-21	7.36E-20
Sohlh2	29.97242983	2.250998121	0.429601587	5.239734187	1.61E-07	8.80E-07
Nbea	69.69360075	1.35007584	0.550874738	2.450785536	0.014254486	0.030671552
Wwtr1	123.7021965	-5.412228616	0.659887937	-8.201738984	2.37E-16	3.73E-15
Tsc22d2	177.9787298	1.060888169	0.47975355	2.211319061	0.02701375	0.053666256
Serp1	381.7666818	-1.868349685	0.302035126	-6.185868866	6.18E-10	4.68E-09
Eif2a	42.29097681	1.430392846	0.385737047	3.708207073	0.000208732	0.000680884
Siah2	2808.942795	2.039226104	0.39468416	5.166729028	2.38E-07	1.26E-06
4930593A02Rik	104.9697425	-3.166582175	0.421649374	-7.509989029	5.91E-14	7.31E-13
Aadac	1172.151932	-5.681582484	0.440666627	-12.89315353	4.92E-38	4.15E-36
Gm38326	32.68783118	-2.785534593	0.629498482	-4.425006054	9.64E-06	3.96E-05
Gm8325	2.97312417	-4.137954382	1.137877974	-3.636553723	0.00027631	0.00088244
Rap2b	66.17967918	-3.96757261	0.625465224	-6.343394418	2.25E-10	1.79E-09
Arhgef26	10.41873606	-1.823465288	0.835163655	-2.183362839	0.0290091	0.057183125
Dhx36	143.020866	1.525594399	0.245765399	6.207523121	5.38E-10	4.11E-09
Mme	9.346769261	-4.65983488	0.801611494	-5.813083911	6.13E-09	4.10E-08
A730090N16Rik	4.902002527	-4.750577524	1.27663056	-3.721184242	0.000198291	0.000650091
Ssr3	168.6405996	1.058439126	0.470016119	2.251920908	0.024327271	0.048978644
4931440P22Rik	41.8167215	-1.310774114	0.384434987	-3.40961192	0.000650554	0.001911854
Tiparp	5250.475401	3.212739466	0.388172199	8.27658311	1.27E-16	2.05E-15
Shox2	19.23692315	-1.143252271	0.53901885	-2.120987552	0.03392285	0.065513668
Mlf1	62.34344837	-2.770184332	0.803708025	-3.446754599	0.000567364	0.001692917
Gfm1	135.7548663	1.908795407	0.488288387	3.909155858	9.26E-05	0.000322594
Lxn	3.344961837	-2.665010436	1.283529928	-2.076313437	0.037864971	0.071977114
Trim59	241.8651995	1.411327637	0.375312225	3.760409447	0.000169635	0.000563416
Nmd3	286.943093	2.45982535	0.567356087	4.335593477	1.45E-05	5.80E-05
Sptssb	219.5500153	-3.047924411	0.56344264	-5.409467075	6.32E-08	3.67E-07
Gm20356	135.0513442	1.720635587	0.474467674	3.62645483	0.000287339	0.000915329
Pdcd10	100.1712823	-1.306148463	0.478436902	-2.730032858	0.006332801	0.014915223
Serpini1	162.964179	-1.749350324	0.851499848	-2.0544341	0.039933696	0.075483899
Gm9762	3.569878695	4.779516304	1.256660993	3.803345797	0.000142755	0.000481156
Rapgef2	29.01251716	1.832121774	0.455638681	4.020997013	5.80E-05	0.000209681
6430573P05Rik	1.880252937	-4.525410253	1.540470955	-2.937679699	0.003306785	0.008295354
Etfdh	6.020487064	-3.163616616	0.866397173	-3.651462302	0.000260751	0.000837021
Gm37971	2.550961382	-3.206888934	1.266736306	-2.531615237	0.01135385	0.02510507
Gm42468	12.39910754	-3.499967307	0.631206356	-5.544886031	2.94E-08	1.79E-07
Map9	126.0478081	1.43395701	0.470903809	3.04511661	0.002325901	0.006047619
Gm29999	86.89730896	1.479013356	0.381724881	3.874553194	0.000106821	0.000367674
Gm30043	11.90529354	2.403681176	0.769086967	3.125369793	0.001775817	0.004731732
Gm43348	270.1974145	-3.035825303	0.581886179	-5.217215001	1.82E-07	9.82E-07
Rbm46os	1.924699706	-3.426145327	1.605303911	-2.134265857	0.032821025	0.063654966
Mnd1	123.9025013	-4.497192147	0.352366253	-12.76283442	2.64E-37	2.17E-35
Arfip1	375.6138326	1.218440058	0.343871124	3.543304377	0.000395146	0.001222109
Gm15535	4.630818344	-5.089672939	1.412939938	-3.602186336	0.000315552	0.000994718
Gatb	33.063927	1.97566733	0.574387325	3.439608161	0.000582557	0.001732353
Gm9790	7.735759216	-3.94399581	0.768511003	-5.131996544	2.87E-07	1.50E-06
Sh3d19	101.3195908	2.181294735	0.533209513	4.090877381	4.30E-05	0.000159168
Prss48	6.663681374	-2.19361054	0.860885625	-2.548085919	0.010831579	0.02406865
Rps3a1	179.6535321	-3.031088015	0.582918341	-5.199850137	1.99E-07	1.07E-06
Lrba	43.17827753	2.124953042	0.491128951	4.326670295	1.51E-05	6.03E-05
Gm3788	3.1200212	-4.251206057	1.090526829	-3.898304879	9.69E-05	0.000336147
Dclk2	959.628868	1.594617545	0.329146466	4.84470505	1.27E-06	6.04E-06
Etv3	2.977799508	-3.06617205	1.253828132	-2.44544844	0.014467213	0.031075879
Arhgef11	76.32639019	2.028021729	0.664993807	3.049685135	0.002290814	0.005967009
Lrrc71	10.30467989	-2.981005274	0.996657041	-2.991004079	0.002780618	0.007102467
Sh2d2a	3.386039312	-3.396954251	1.413286285	-2.403585379	0.016235175	0.034401381
Mrpl24	662.7608383	-2.826193464	0.396753701	-7.123294511	1.05E-12	1.13E-11
Crabp2	895.0786896	-1.59115847	0.518513604	-3.068691846	0.002149982	0.005628613
Gm19439	149.2687257	-3.014389897	0.48602904	-6.202077761	5.57E-10	4.25E-09
Naxe	375.2501418	-6.273259611	0.54071059	-11.60188043	4.03E-31	2.16E-29
Iqgap3	102.7283625	1.056280181	0.489840523	2.156375659	0.031054344	0.060621676
Mef2d	16.12519926	-1.966033803	0.787018148	-2.498079375	0.012486823	0.027290115
1700113A16Rik	9.483101161	-4.626087009	0.931297419	-4.967357275	6.79E-07	3.38E-06
Rhbg	22.69594219	-5.85144551	0.651173493	-8.986000773	2.56E-19	5.33E-18
Gm38392	3.068318115	-5.23615874	1.434375576	-3.650479574	0.000261751	0.000839769
Tsacc	83.14122958	-8.214322728	0.730029419	-11.25204343	2.26E-29	1.08E-27
Cct3	799.9455464	-3.517596525	0.817203217	-4.304433034	1.67E-05	6.62E-05
Glmp	33.97784265	-3.908342767	0.969333442	-4.031990024	5.53E-05	0.000200896
Paqr6	67.28777553	-1.823954663	0.72310217	-2.522402419	0.011655628	0.025730156
Bglap3	11.53945008	-7.152813868	1.03521154	-6.909519059	4.86E-12	4.78E-11
Pmf1	411.3869791	-2.254663108	0.469077218	-4.806592655	1.54E-06	7.20E-06
Slc25a44	189.7790885	1.503590894	0.318699792	4.71789104	2.38E-06	1.09E-05
Lmna	481.6079034	-2.081214718	0.342127952	-6.083147267	1.18E-09	8.62E-09
Rab25	51.0149937	-6.545168307	0.878003603	-7.454603014	9.01E-14	1.09E-12
Ubqln4	12.89023942	1.502653716	0.758955998	1.979895699	0.04771525	0.088002911
Ssr2	145.7815204	-4.711153039	0.845619075	-5.57124736	2.53E-08	1.55E-07
2810403A07Rik	203.8373095	2.673522887	0.336672326	7.94102361	2.01E-15	2.87E-14
Rit1	183.939079	-3.027662894	0.900262096	-3.363090492	0.000770751	0.00223216
1500004A13Rik	1.425068129	-4.149574739	1.659256467	-2.500863985	0.012389075	0.027103517
Msto1	53.16919158	-2.814472188	0.634973416	-4.432425228	9.32E-06	3.84E-05
Dap3	1580.480046	-2.098403188	0.38943545	-5.388320934	7.11E-08	4.11E-07
Ash1l	82.33487207	2.813411776	0.57743277	4.872275913	1.10E-06	5.30E-06
Fdps	1.249299274	-3.456593652	1.531713446	-2.256684278	0.02402781	0.048453642
Clk2	173.1978348	1.598617321	0.316049406	5.058124745	4.23E-07	2.16E-06
Scamp3	530.7624337	-4.139077667	0.593971094	-6.968483335	3.20E-12	3.22E-11
Gba	3.414932331	-5.402340722	1.375890462	-3.926432279	8.62E-05	0.000302029
Mtx1	185.0893548	-7.078207703	0.775918583	-9.122358787	7.35E-20	1.62E-18
Muc1	2.991744013	-4.657479724	1.444033714	-3.225326166	0.001258292	0.003480575
Krtcap2	94.69873226	-4.891259489	0.701153376	-6.976019305	3.04E-12	3.07E-11
Dpm3	24.9865754	-6.001029117	0.738892168	-8.1216575	4.60E-16	7.03E-15
Slc50a1	4.932779658	-4.569858285	1.159029446	-3.942831911	8.05E-05	0.000283569
Efna1	431.3453164	-2.206797788	0.638298364	-3.457313872	0.000545589	0.001634622
Gm15417	28.4889877	-8.453604115	0.964257759	-8.766954728	1.84E-18	3.52E-17
Flad1	272.0340222	-5.111761879	0.487353092	-10.48882619	9.72E-26	3.51E-24
Shc1	79.56469434	2.002208035	0.307344208	6.514546175	7.29E-11	6.21E-10
Pmvk	9.38449088	-4.274725823	1.170365379	-3.652471184	0.000259729	0.000833891
Ube2q1	24.29115533	-2.073742258	0.714420101	-2.902693047	0.003699691	0.009162981
4933434E20Rik	522.3468989	-1.768195556	0.512450985	-3.450467673	0.000559616	0.001672076
Rps27	503.9460073	-7.02551176	0.697910414	-10.0664951	7.77E-24	2.41E-22
Rab13	25.85356542	-3.663376115	0.680029209	-5.38708642	7.16E-08	4.13E-07
Jtb	420.1777428	-4.08571509	0.40113554	-10.18537298	2.30E-24	7.57E-23
Slc39a1	15.61167043	-3.975382857	1.006310976	-3.95045165	7.80E-05	0.000275132
Crtc2	13.45718645	1.323560491	0.556420425	2.3787058	0.017373536	0.036434751
Dennd4b	5.34838866	2.413139128	1.064998701	2.265861101	0.023459889	0.047494151
Gatad2b	828.0537846	1.857764934	0.411355431	4.51620373	6.30E-06	2.68E-05
Snapin	131.3656703	2.310080646	0.645406207	3.579266239	0.00034456	0.001077635
Chtop	136.3445643	-3.075467391	0.35470184	-8.670570737	4.30E-18	7.98E-17
S100a1	1.231557822	-3.914913983	1.994760665	-1.962598347	0.049692863	0.091178134
S100a16	29.33564204	-2.988443048	0.594592917	-5.026032032	5.01E-07	2.53E-06
S100a6	11.25129121	-2.794930561	0.772003777	-3.620358664	0.000294195	0.000934451
Gm9774	11.04719322	-4.056363843	0.696285164	-5.825722062	5.69E-09	3.82E-08
Gm4202	18.77315501	4.515555456	0.75027162	6.018560923	1.76E-09	1.26E-08
S100a11	16.82671463	-2.96227338	0.890860853	-3.325180774	0.000883612	0.002528521
Gm5286	2.191334739	4.357219663	1.27633536	3.413851719	0.000640514	0.001883929
Tdrkh	573.7249915	-2.534394525	0.519446219	-4.87903162	1.07E-06	5.13E-06
Oaz3	13.50505677	-4.780856415	0.836447266	-5.715669846	1.09E-08	7.07E-08
Mrpl9	422.8639104	-1.132526875	0.312726784	-3.621457873	0.000292948	0.000930995
Riiad1	4.01309401	-4.846813302	1.406016236	-3.447195828	0.000566438	0.00169073
Snx27	26.02521987	1.123267566	0.568775671	1.974886801	0.048280996	0.088903976
Tuft1	14.45735755	2.585386958	0.803427493	3.217946836	0.001291117	0.003560933
Cgn	751.4306703	-2.343379189	0.341478029	-6.862459632	6.77E-12	6.52E-11
Psmb4	1394.796552	-6.841460463	0.366793544	-18.65207437	1.21E-77	6.45E-75
4930481B07Rik	86.91149876	-2.72365418	0.829422263	-3.283796809	0.001024187	0.002887424
Psmd4	4659.478897	-3.137170002	0.355240082	-8.831126214	1.04E-18	2.04E-17
Pip5k1a	43.14258782	-2.209908792	0.809290508	-2.730674301	0.00632049	0.014888228
Tmod4	19.29650739	-2.534349862	0.820737728	-3.087892485	0.002015814	0.005305092
Scnm1	333.0009395	-4.268817316	0.751639774	-5.679339312	1.35E-08	8.65E-08
Mllt11	184.3872869	1.818425173	0.534968803	3.399123768	0.000676021	0.001979067
Prune1	64.79194589	1.554304198	0.313202191	4.962622368	6.95E-07	3.45E-06
Mindy1	997.8523411	2.313469512	0.43290644	5.344040417	9.09E-08	5.16E-07
Cers2	131.129668	1.2971643	0.507986398	2.553541403	0.01066336	0.023752059
4930558C23Rik	129.7662958	-5.302413113	0.858193994	-6.178571685	6.47E-10	4.88E-09
Gm9173	2.190155023	4.039339589	1.65325664	2.44326228	0.014555155	0.031237986
Gm4349	6.92094427	-3.047993311	0.793298325	-3.842177926	0.000121947	0.000416064
Golph3l	83.30383527	1.435999515	0.505699276	2.839631346	0.00451657	0.011006884
Rps10-ps1	1.922548509	-4.018238376	1.405046666	-2.859861152	0.004238265	0.010398431
Ensa	124.0493383	-1.430131079	0.447067186	-3.198917577	0.001379446	0.003776619
Ecm1	2.053758823	-4.115306226	1.352017563	-3.043826012	0.002335902	0.006070921
Tars2	44.3896937	-1.601962278	0.389977254	-4.107835161	3.99E-05	0.000148614
Mrps21	316.4110072	-3.985094493	0.574775358	-6.933307839	4.11E-12	4.09E-11
C920021L13Rik	9.264080249	-2.893868011	0.779377219	-3.71305183	0.000204775	0.000669596
Ciart	131.7101454	-2.736154791	0.841020094	-3.253376238	0.001140424	0.003180342
Aph1a	294.9713471	3.121434218	0.545885004	5.718116811	1.08E-08	6.97E-08
Anp32e	79.62066755	1.24492965	0.448056674	2.77850933	0.005460894	0.013061738
Gm17690	2.66451481	-4.526073063	1.259721561	-3.592915453	0.000326999	0.001027844
Bola1	336.8729487	-7.122329968	0.696469447	-10.22633513	1.51E-24	5.05E-23
Hist2h3c2	7.339638684	-6.501888574	1.107428772	-5.87115735	4.33E-09	2.95E-08
Fcgr1	8.457438263	-6.203499704	1.039383196	-5.96844333	2.40E-09	1.69E-08
Platr30	35.99328334	1.712946983	0.511088942	3.351563383	0.000803566	0.0023161
Gm43534	10.35246839	-4.107013624	0.777574022	-5.281829776	1.28E-07	7.11E-07
Polr3gl	9.74269044	-1.665848688	0.815296291	-2.043243306	0.041028359	0.07723659
6330549D23Rik	14.91069857	2.261860166	0.65576122	3.449213062	0.000562223	0.001679292
Rbm8a	680.9096929	-3.899207071	0.238323709	-16.3609701	3.63E-60	1.01E-57
Pex11b	108.0932547	-2.304520414	0.526456098	-4.377421824	1.20E-05	4.85E-05
Nudt17	10.59784534	-3.401663134	1.033596876	-3.291092701	0.00099799	0.002821282
Polr3c	78.82886562	-2.429852239	0.624358622	-3.891757322	9.95E-05	0.000344374
Rnf115	91.0502437	3.200839678	0.621234801	5.152383082	2.57E-07	1.36E-06
Cd160	1266.565515	-1.646805104	0.258727457	-6.3650187	1.95E-10	1.57E-09
Pdzk1	49.44146026	-2.005685606	0.507578464	-3.95147893	7.77E-05	0.000274064
Gpr89	108.1340994	-1.106294628	0.487655503	-2.268598676	0.023292742	0.047210287
4930573H18Rik	2.095758964	-4.698939098	1.32906739	-3.535516056	0.00040698	0.001254943
Acp6	440.3269724	-2.847043068	0.948784558	-3.000726608	0.002693363	0.006907776
Bcl9	99.12448462	1.394856027	0.391054062	3.566913538	0.000361211	0.001125893
Fmo5	13.39808337	-1.83898579	0.88242387	-2.08401637	0.037158678	0.070857351
Pde4dip	100.1257812	1.463190489	0.429746392	3.404776666	0.000662182	0.001942444
Notch2	11.58120584	-1.306940551	0.602652854	-2.168645751	0.030109589	0.05907343
Phgdh	174.3681283	-5.954559766	0.549870331	-10.82902537	2.51E-27	1.03E-25
Zfp697	8.16408195	-3.072951133	0.926801889	-3.315650485	0.000914301	0.002609099
Hsd3b6	8.694955847	-5.565555752	1.126616525	-4.940062236	7.81E-07	3.84E-06
Gm12427	1.671965784	-3.246690104	1.339952356	-2.422989212	0.015393384	0.032812016
Gm12428	3.816917632	-4.681975037	1.06750699	-4.385896373	1.16E-05	4.68E-05
Vtcn1	2.015522614	-4.63244805	1.546171614	-2.996076249	0.00273478	0.0069966
Gm10355	1.008003557	-3.625410518	1.791829702	-2.023300827	0.043042142	0.080483066
Igsf3	1380.437582	-1.190825446	0.434944248	-2.737880661	0.006183651	0.014601213
Gm43243	1.529943148	-4.228532018	1.881775801	-2.247096607	0.024633854	0.049482234
Casq2	56.2191733	1.248756754	0.422011196	2.959060725	0.003085783	0.007802362
4632404M16Rik	1.558381265	-4.278660179	1.900868067	-2.250898026	0.024391997	0.049085339
Vangl1	7.388365137	-3.467635834	1.090018231	-3.18126407	0.001466339	0.003987732
Tspan2	2.368500486	-4.859993424	1.407348354	-3.453298119	0.000553777	0.001656605
Sycp1	78.50306135	-1.010205591	0.415791218	-2.429598194	0.01511557	0.032294447
Sike1	24.24801665	-1.577191661	0.530078062	-2.975395088	0.002926114	0.007442656
Csde1	665.2565042	2.111849867	0.356981793	5.915847553	3.30E-09	2.29E-08
Trim33	85.74697409	3.047553374	0.600621038	5.074003706	3.90E-07	2.00E-06
Syt6	4.322867723	-5.224244286	1.180391906	-4.425855733	9.61E-06	3.94E-05
Atg4a-ps	3.592587276	4.238827477	1.345408911	3.150586742	0.001629429	0.004382981
Olfml3	8.34008895	-4.523779229	0.916336025	-4.936812596	7.94E-07	3.90E-06
Dclre1b	9.899335932	2.79314667	1.048218428	2.664660911	0.007706599	0.01781338
Bcl2l15	11.10292789	-1.392886805	0.64843961	-2.14805941	0.031709036	0.061735357
Phtf1	97.72297301	2.273305449	0.280744189	8.09742655	5.61E-16	8.48E-15
Gm5546	4.800169814	-5.372784974	1.185543437	-4.531917438	5.85E-06	2.50E-05
Lrig2	172.6658696	-1.174590138	0.463514661	-2.534094901	0.01127382	0.024940694
Gm43584	5.806616535	-1.447796833	0.638397079	-2.267862559	0.023337585	0.047284774
Rhoc	4.545164315	-2.957729355	1.289031733	-2.29453572	0.021759746	0.044411264
Mov10	28.66162781	-3.46046186	0.616418593	-5.613818112	1.98E-08	1.23E-07
Capza1	90.81040789	1.849637201	0.492780179	3.753473207	0.000174401	0.000577886
Cttnbp2nl	366.9224293	2.305374542	0.340341789	6.773704004	1.26E-11	1.18E-10
Rap1a	346.6567565	1.859901624	0.386498222	4.812186749	1.49E-06	7.02E-06
Atp5f1	893.7374499	-3.584491953	0.327542341	-10.94359873	7.13E-28	3.03E-26
Ovgp1	6.195406826	5.999473452	3.011406531	1.992249599	0.046343679	0.085859722
Cept1	284.2675055	3.07168745	0.461985997	6.648875662	2.95E-11	2.64E-10
Dram2	141.1496007	-1.566209731	0.522301698	-2.998668658	0.00271162	0.006944442
Lrif1	43.48982682	1.053729196	0.471256555	2.235999023	0.025351835	0.050790591
Lamtor5	1589.611109	-5.855046071	0.305668419	-19.15489367	8.81E-82	5.52E-79
Ahcyl1	64.27039088	1.05635012	0.444570332	2.376114741	0.017496021	0.036665302
4930554G22Rik	4.974931188	-3.985908241	1.21279728	-3.28654121	0.001014259	0.002860355
Gstm5	771.7255007	-2.676187178	0.409416125	-6.53659446	6.29E-11	5.40E-10
Gstm6	63.50281127	-7.954409275	0.721556941	-11.02395227	2.93E-28	1.27E-26
Gm12494	5.407258134	-2.232186382	0.902458702	-2.473449896	0.013381557	0.029010473
Gnai3	255.682673	2.551650458	0.340171446	7.501071843	6.33E-14	7.79E-13
Psma5	1130.084293	-4.731480445	0.785934854	-6.020194196	1.74E-09	1.25E-08
Sort1	60.44614478	-1.722854066	0.546249592	-3.153968611	0.001610664	0.004338497
Gm12522	16.10090864	-2.258768961	0.468395236	-4.822356821	1.42E-06	6.70E-06
Psrc1	835.7461627	-1.716175824	0.402292067	-4.265994692	1.99E-05	7.77E-05
Wdr47	244.1072968	2.346370287	0.328272183	7.147636645	8.83E-13	9.54E-12
Aknad1	524.5977546	-1.6979058	0.299946728	-5.660691183	1.51E-08	9.57E-08
Prpf38b	326.9119041	1.159235238	0.293614688	3.948151395	7.88E-05	0.000277565
Henmt1	82.17719338	-1.409210576	0.345403971	-4.079891066	4.51E-05	0.000166178
Fam102b	7.792454133	1.456810963	0.698822914	2.084663988	0.037099812	0.070760494
Gm6602	30.07167727	-1.427079585	0.453931319	-3.1438227	0.001667564	0.004467737
Dph5	46.31670494	-7.268409541	0.745738074	-9.746598434	1.91E-22	5.26E-21
Slc30a7	5.516185585	-2.775028753	0.860561597	-3.224671847	0.001261171	0.003486019
Cdc14a	29.06372246	-1.874804458	0.675923108	-2.773694873	0.005542363	0.013240342
Sass6	150.395152	-2.422955393	0.256659483	-9.440350169	3.72E-21	9.08E-20
Mfsd14a	126.806108	2.570146244	0.37797969	6.799694043	1.05E-11	9.91E-11
Slc35a3	17.71544098	3.509617973	0.552577426	6.351359663	2.13E-10	1.71E-09
1700061I17Rik	1.509946893	-4.227399198	1.738562291	-2.431548884	0.015034419	0.032136736
Gm42891	2.587087976	4.300715594	1.495487798	2.875794507	0.00403012	0.009919686
Gm4332	2.426277026	-4.377026214	1.192427499	-3.670685403	0.000241901	0.000779651
Rwdd3	3.6557661	-3.377606494	1.04736494	-3.22486114	0.001260338	0.003484265
Alg14	70.61827638	-1.776922194	0.548128869	-3.241796399	0.001187788	0.003300354
Cnn3	1257.963016	2.072408401	0.360352667	5.751056093	8.87E-09	5.81E-08
Slc44a3	39.24302069	-3.550111474	0.835101354	-4.251114502	2.13E-05	8.26E-05
Abcd3	33.60518817	-1.623609361	0.630795221	-2.573908786	0.010055678	0.022554872
Arhgap29	128.3614927	1.78041269	0.438509099	4.060149936	4.90E-05	0.000179852
Gm17494	17.14633413	-2.082784228	0.857450694	-2.42904256	0.015138755	0.032340041
Gm4610	23.82448408	-2.984520457	0.601272392	-4.963674529	6.92E-07	3.44E-06
Pde5a	5.893785228	-2.977517791	1.265811361	-2.352260283	0.018659713	0.038816277
Fabp2	2.200599869	-4.75866314	1.762800953	-2.69948977	0.006944589	0.016214524
1810037I17Rik	672.6165274	-1.693279039	0.506308706	-3.344360902	0.000824724	0.002370455
Synpo2	1.239962935	-3.921265499	1.727292179	-2.270180776	0.023196617	0.047050434
Sec24d	26.10999175	3.391892243	0.748834429	4.529562358	5.91E-06	2.53E-05
Prss12	217.5648072	-7.565060941	0.60272203	-12.55149234	3.90E-36	2.91E-34
Gm42826	63.57219568	1.556956874	0.591552379	2.631984805	0.008488766	0.019386147
Zgrf1	33.93285173	1.872610778	0.491695756	3.808474562	0.000139827	0.000472286
Ap1ar	163.2190922	3.474123287	0.470777261	7.379547765	1.59E-13	1.88E-12
Egf	65.98490987	2.429245595	0.537784783	4.517133379	6.27E-06	2.67E-05
Gm42650	101.3263016	-1.922240132	0.702852763	-2.734911541	0.006239704	0.014723653
6330410L21Rik	43.9830798	-2.626638654	0.872557165	-3.010276873	0.002610096	0.00671288
Rrh	244.453594	-4.093831532	0.879395712	-4.655278025	3.24E-06	1.44E-05
Casp6	10.23750802	-2.253189067	0.95198861	-2.366823556	0.017941484	0.037477862
Mcub	226.8532986	-1.735504096	0.371079617	-4.676904941	2.91E-06	1.31E-05
Col25a1	118.6961327	-1.363023937	0.370086027	-3.682992158	0.000230512	0.000745963
Gm43210	2.76307533	-3.364004862	1.265004889	-2.659282104	0.007830736	0.018059236
Ostc	249.8711881	-2.681887176	0.412554229	-6.500690061	8.00E-11	6.77E-10
Rpl34	595.3665988	-4.23801906	0.665250105	-6.370565036	1.88E-10	1.52E-09
A430072C10Rik	1.21094113	-3.404591397	1.598306109	-2.130124747	0.033161316	0.064212732
Lef1	535.9668014	2.226345328	0.345323111	6.447136777	1.14E-10	9.46E-10
Cyp2u1	22.77200513	-2.433025308	0.670694473	-3.62762093	0.000286045	0.000911869
Papss1	189.8976914	2.485770629	0.377499865	6.584825221	4.55E-11	3.98E-10
Gm42880	23.26954896	-2.403522534	0.544435924	-4.414702312	1.01E-05	4.13E-05
Gimd1	2.528082959	-4.950844203	1.579137174	-3.135157785	0.001717617	0.004593414
Aimp1	137.1260057	-3.465179	0.801669829	-4.322451554	1.54E-05	6.14E-05
Gstcd	78.62768814	1.987949739	0.414090149	4.800765594	1.58E-06	7.39E-06
Ints12	1262.159184	-1.909466056	0.327322256	-5.833596763	5.42E-09	3.66E-08
Gm42567	37.79762468	-3.602748405	0.548288719	-6.570896462	5.00E-11	4.34E-10
Cenpe	1088.535523	1.52942645	0.286928531	5.330339384	9.80E-08	5.55E-07
Slc9b2	3.230937971	-2.660668438	1.146316631	-2.321058916	0.020283664	0.041694727
Cisd2	400.7750954	-1.159555742	0.196031062	-5.915163304	3.32E-09	2.30E-08
Gm43379	13.19814592	-6.833809566	1.257247272	-5.435533422	5.46E-08	3.20E-07
4930539J05Rik	4.335255569	-3.485634235	0.979203205	-3.559663835	0.00037133	0.00115456
Oaz2-ps	1.881229331	2.786980605	1.385349032	2.011753385	0.04424594	0.082435044
Nfkb1	20.06180051	1.799820289	0.693998586	2.593406277	0.009503044	0.021428911
Gm43357	24.23973423	-3.979345704	0.588320762	-6.763904937	1.34E-11	1.25E-10
Gm31678	100.7655533	-3.666744771	0.324813488	-11.28877005	1.49E-29	7.14E-28
H2afz	235.3641426	-1.67244723	0.50834703	-3.289971481	0.001001975	0.002829354
Dnajb14	21.97020693	-2.659912453	0.839870016	-3.167052523	0.001539925	0.00416652
Trmt10a	28.41003295	-1.550062738	0.660832181	-2.345622356	0.018995343	0.039397581
Adh4	2.299794747	-4.821991363	1.742973056	-2.766532361	0.005665596	0.013503454
Adh5	1512.932696	-1.241669068	0.407481642	-3.047177935	0.002310009	0.006009864
Metap1	57.99832143	-1.686265694	0.345194432	-4.884973619	1.03E-06	4.99E-06
Tspan5	114.792096	1.562367217	0.344331121	4.537397648	5.70E-06	2.44E-05
Gm4862	41.13129961	-4.350722609	0.579850978	-7.503173701	6.23E-14	7.68E-13
Unc5c	254.391913	2.417383412	0.367911792	6.570551588	5.01E-11	4.35E-10
Bmpr1b	270.56523	1.209513867	0.309110613	3.912883661	9.12E-05	0.000318095
Pdlim5	62.80286556	1.82220258	0.412490008	4.417567804	9.98E-06	4.08E-05
Kyat3	46.5313835	-5.558879525	0.794204464	-6.999305314	2.57E-12	2.61E-11
Gtf2b	2334.826344	-1.872433267	0.556912279	-3.362169117	0.000773327	0.002237773
Pkn2	453.870712	2.130716556	0.356313995	5.979884555	2.23E-09	1.58E-08
Gm42707	22.41225346	-1.587624517	0.657970698	-2.41291067	0.015825698	0.033647602
Hs2st1	217.9566708	2.233130824	0.45577354	4.899649996	9.60E-07	4.66E-06
Sh3glb1	60.33200637	1.790438368	0.405704428	4.413159539	1.02E-05	4.16E-05
Odf2l	36.61031934	1.534931832	0.481611569	3.187074252	0.001437199	0.003916383
Znhit6	243.4169738	-2.655964644	0.411515014	-6.454113589	1.09E-10	9.06E-10
Rpl36a-ps2	3.902316352	-3.682921167	0.945800041	-3.893974419	9.86E-05	0.000341577
Bcl10	38.54180876	1.686239903	0.659507978	2.556815019	0.010563537	0.023559645
2410004B18Rik	292.5140207	-2.085735203	0.236888551	-8.804710902	1.31E-18	2.55E-17
Ssx2ip	170.1863299	2.311191817	0.537214901	4.302173697	1.69E-05	6.69E-05
Rpf1	690.7181096	-2.392478159	0.494438375	-4.838779268	1.31E-06	6.20E-06
Prkacb	24.81794744	2.312237165	0.517859278	4.464991289	8.01E-06	3.34E-05
Gm10288	6.483590703	-4.572655179	0.889844903	-5.13871031	2.77E-07	1.45E-06
Gm43574	902.2423458	-2.279497832	0.893164846	-2.552158027	0.010705795	0.023830042
Rpsa-ps10	2.455952544	-2.325288455	1.156439789	-2.01073024	0.044353958	0.082601178
Ptgfr	1.83089294	-4.49722399	1.592199469	-2.824535541	0.00473492	0.011478792
Gm43619	29.36477339	-4.301352463	0.880667224	-4.884197282	1.04E-06	5.01E-06
Gipc2	444.4739307	-1.92330243	0.305752415	-6.290391632	3.17E-10	2.48E-09
Dnajb4	1151.202838	1.768390985	0.293170888	6.031946065	1.62E-09	1.17E-08
Usp33	11.3298866	2.809526651	0.685599369	4.09791312	4.17E-05	0.000154931
Ak5	33.28939428	1.256170765	0.530402405	2.368335349	0.017868332	0.037351759
Pigk	157.1666629	-1.052503551	0.277923631	-3.787024325	0.000152462	0.0005122
Msh4	111.9564462	1.580589104	0.386846052	4.085834907	4.39E-05	0.00016239
Rabggtb	72.10414236	-3.090287791	0.876598394	-3.52531765	0.000422975	0.001300378
Tyw3	38.13175629	-3.094106743	0.688690285	-4.492740513	7.03E-06	2.97E-05
Fpgt	96.29108792	1.923114916	0.485698079	3.959486356	7.51E-05	0.000265731
Gm42947	409.4677977	-4.694741467	0.63926583	-7.343958099	2.07E-13	2.42E-12
4930592C13Rik	19.66823358	-7.921582595	1.056044174	-7.501184886	6.32E-14	7.79E-13
Ptger3	30.8754044	1.747090941	0.396291553	4.408599996	1.04E-05	4.24E-05
Ankrd13c	158.5853903	2.649636862	0.356933373	7.42333742	1.14E-13	1.36E-12
Lrrc40	306.5736069	3.224891071	0.368720071	8.746177192	2.21E-18	4.18E-17
Gm11784	1.594736159	-3.758897014	1.548054113	-2.428143166	0.015176351	0.032412456
Tmem68	22.18306644	1.389807789	0.659943075	2.105951015	0.035208608	0.0676317
Rps20	270.4634721	-5.853846191	0.334814577	-17.48384509	1.90E-68	7.76E-66
Plag1	157.4083035	2.303548325	0.659782221	3.491376777	0.000480538	0.001460696
Chchd7	262.389562	-6.344838925	0.432678873	-14.66408304	1.09E-48	1.71E-46
Gm11808	2.134814091	-4.720933725	1.4572453	-3.239628719	0.001196854	0.003323437
4930423M02Rik	46.90976947	-2.572387472	0.968067931	-2.657238599	0.007878366	0.018147801
Ubxn2b	189.4760663	-2.385598964	0.799924973	-2.982278395	0.002861117	0.007290026
Sdcbp	184.9543454	3.760990291	0.53186023	7.071388459	1.53E-12	1.60E-11
Tox	35.94341967	2.574397239	0.562865266	4.573736197	4.79E-06	2.08E-05
Chd7	554.6447855	1.025500727	0.405869025	2.526678963	0.011514671	0.025435002
Ndufaf6	183.1029091	-4.5769288	0.758689813	-6.032674645	1.61E-09	1.16E-08
Gm11827	948.2243264	-2.195561095	0.251436336	-8.732075616	2.50E-18	4.72E-17
Trp53inp1	274.7265899	1.514929441	0.410486651	3.690569323	0.000223753	0.000725293
Ints8	64.77146928	1.727486636	0.765708553	2.256062872	0.024066694	0.048526472
Dpy19l4	40.08091681	3.058448843	0.435302851	7.026025295	2.12E-12	2.18E-11
Virma	166.4878445	1.765285773	0.875942168	2.015299455	0.043873282	0.081836416
Fsbp	5.633876708	-6.112172383	1.178616979	-5.185885229	2.15E-07	1.15E-06
Pdp1	98.58478056	2.505240642	0.417497457	6.000612932	1.97E-09	1.40E-08
1700123M08Rik	15.09018302	-3.262312159	1.153354139	-2.828543332	0.004676037	0.011347028
Gm11846	86.40145611	-1.965198443	0.448607681	-4.380661603	1.18E-05	4.78E-05
Triqk	165.0790447	2.341680287	0.515646645	4.541249924	5.59E-06	2.40E-05
Gm11820	2.713074983	3.821259387	1.461421155	2.614755763	0.008929128	0.020267722
Runx1t1	324.353805	1.167050482	0.274488752	4.251724242	2.12E-05	8.24E-05
Otud6b	106.5507047	2.125705793	0.461593797	4.605143757	4.12E-06	1.81E-05
Tmem55a	285.9521155	-4.158436095	0.421259389	-9.871438356	5.54E-23	1.59E-21
Necab1	9.749502008	-5.132884457	0.988887919	-5.190562407	2.10E-07	1.12E-06
A530072M11Rik	10.83437522	-1.984231888	0.590454517	-3.36051606	0.00077797	0.002249722
Gm11851	2.432784163	-3.893659461	1.653820431	-2.354342338	0.018555513	0.038622435
Mmp16	34.23353758	-1.618003772	0.45987089	-3.518387022	0.000434179	0.001331458
Gm11867	60.79727974	-3.437338946	0.585391449	-5.871863949	4.31E-09	2.94E-08
Cngb3	1.280144896	-3.99285374	1.679855856	-2.376902593	0.017458698	0.036595836
Cpne3	96.04544443	1.016479905	0.383212219	2.652524776	0.007989226	0.018372181
Rmdn1	67.46913495	-4.942098722	0.654649643	-7.549226944	4.38E-14	5.50E-13
Ttpa	3.277978837	4.109571565	1.489142493	2.759689946	0.005785624	0.013763332
Nkain3	16.45793486	-4.093648358	0.936473707	-4.371343613	1.23E-05	4.98E-05
Ccnc	164.405926	-2.10637698	0.506893211	-4.155464971	3.25E-05	0.000122433
Tstd3	3.711744196	-5.516807424	1.606367732	-3.434336557	0.000594006	0.001761917
Usp45	35.88910362	1.2227648	0.347917192	3.514528246	0.000440536	0.001349632
Coq3	331.9765178	-4.637701704	0.661272978	-7.013293844	2.33E-12	2.38E-11
Faxc	37.54106888	-2.261095249	0.877522852	-2.57667962	0.009975436	0.022399052
Fbxl4	30.94237197	2.223654603	0.561007659	3.963679585	7.38E-05	0.000261368
Gm11884	102.0471805	-1.114354194	0.425287632	-2.620236542	0.00878688	0.019986246
Mms22l	147.1707733	1.55720325	0.340391653	4.574739819	4.77E-06	2.07E-05
Ndufaf4	2597.150859	-1.407067277	0.265668359	-5.296329918	1.18E-07	6.61E-07
Gpr63	15.03455453	5.193315541	1.038995488	4.998400476	5.78E-07	2.91E-06
Gm11906	1.980373836	-4.595918227	1.428938213	-3.216316971	0.001298473	0.003577843
Prdx6-ps2	8.434268123	-2.42431088	0.971665914	-2.495004552	0.012595551	0.027493465
Gm11924	105.0011758	-1.685988942	0.384176082	-4.388583838	1.14E-05	4.63E-05
Map3k7	15.49775321	2.705642691	0.617327379	4.382832807	1.17E-05	4.74E-05
Casp8ap2	978.9320978	1.7875669	0.263317677	6.788632345	1.13E-11	1.06E-10
Lyrm2	32.94066042	-4.186510852	0.875570089	-4.78146856	1.74E-06	8.09E-06
Ankrd6	313.9899823	1.002157005	0.229457438	4.36750717	1.26E-05	5.06E-05
Gm11942	1.94912332	-4.573984301	1.344012885	-3.403229502	0.000665943	0.001951845
Ube2j1	147.8585503	-2.124544541	0.382938612	-5.548002924	2.89E-08	1.76E-07
Pnrc1	597.6933284	2.922696496	0.839663032	3.48079692	0.000499924	0.0015131
Rngtt	44.36664376	1.037742917	0.453414756	2.288727715	0.022095178	0.04499111
Gm12350	8.4161795	-6.230300252	0.974972905	-6.390229126	1.66E-10	1.35E-09
Rars2	28.06289613	-2.085527579	0.739280514	-2.821023334	0.004787072	0.011595602
Slc35a1	109.3231799	1.727849831	0.456312689	3.786547848	0.000152755	0.000512924
Smim8	570.8459402	-5.79774866	0.543580437	-10.66585232	1.47E-26	5.72E-25
Platr9	23.41850316	-3.003707988	0.934819844	-3.213141021	0.001312918	0.003613668
Gm12381	28.48827599	-2.114638104	0.796397388	-2.655254947	0.007924849	0.018240888
Aco1	40.18242681	-2.049955546	0.610551319	-3.357548305	0.00078637	0.00227139
Topors	173.8122067	1.300628335	0.398857501	3.260884728	0.001110652	0.003105304
Toporsos	2.886502325	-4.615704243	1.206745802	-3.824918419	0.000130815	0.000444762
Ndufb6	396.3267965	-3.088167237	0.546414076	-5.651697811	1.59E-08	1.00E-07
Aptx	410.6596817	-5.877473004	0.545953851	-10.76551249	5.01E-27	2.00E-25
Gm6297	1.01343342	-3.63086027	1.597029983	-2.273507892	0.022995591	0.04668358
Dnaja1	1233.74137	-1.796051085	0.339791917	-5.285738117	1.25E-07	6.97E-07
Gm12396	26.73123702	-1.574654854	0.574680495	-2.740052721	0.006142933	0.014522672
Bag1	37.4729811	-5.096580296	0.641363746	-7.946473948	1.92E-15	2.75E-14
Nol6	30.34109238	1.356984543	0.479697067	2.828836438	0.004671757	0.011338211
Dcaf12	578.9783273	2.135338392	0.321119486	6.649669313	2.94E-11	2.63E-10
Nudt2	187.4250189	-3.981274616	0.784608105	-5.074220607	3.89E-07	2.00E-06
Il11ra1	8.855186943	-6.766087366	1.077390134	-6.28007177	3.38E-10	2.64E-09
Dctn3	1343.096702	-4.237342569	0.708011352	-5.984851168	2.17E-09	1.54E-08
Arid3c	9.429117386	-3.659966797	1.149236719	-3.184693576	0.001449074	0.003945676
Sigmar1	5.267900564	-2.992275316	0.997538037	-2.999660368	0.002702808	0.006924909
Galt	58.44211448	-5.120500652	0.611466631	-8.37412933	5.56E-17	9.32E-16
Ccl27a	48.28530352	-5.18852629	0.622718566	-8.332056521	7.94E-17	1.31E-15
Vcp	156.636047	1.23344436	0.482035262	2.558825997	0.01050263	0.023441698
Fancg	20.73305817	2.352900343	0.73186686	3.21492948	0.001304766	0.00359286
Pigo	11.40371104	-3.574399448	0.725783221	-4.924885756	8.44E-07	4.12E-06
Fam214b	9.918671555	2.151396799	0.814657361	2.640860934	0.008269566	0.018948972
Gm26881	4.487869853	-5.276646026	1.055216745	-5.00053288	5.72E-07	2.88E-06
Unc13b	234.5889519	3.009605111	0.426692022	7.05334283	1.75E-12	1.81E-11
Cd72	10.74046865	-7.048177215	1.037730953	-6.791911906	1.11E-11	1.04E-10
Ccdc107	247.5955757	-9.182212603	0.669338318	-13.71834297	7.88E-43	8.86E-41
Gm12454	16.9326127	-3.476885964	0.634708326	-5.477927136	4.30E-08	2.56E-07
Car9	565.3011531	-4.914014512	0.548904473	-8.952403841	3.48E-19	7.17E-18
Tpm2	6.046143699	-5.19303177	1.051444029	-4.938952169	7.85E-07	3.86E-06
Tln1	55.86067851	-3.954517181	0.550613718	-7.182017173	6.87E-13	7.54E-12
Creb3	62.88761375	-5.748701558	0.763140838	-7.532949711	4.96E-14	6.18E-13
Gba2	7.450808287	-5.57748351	1.005587955	-5.546489974	2.91E-08	1.77E-07
Rgp1	45.62520856	1.479592638	0.473566738	3.124359293	0.001781927	0.004746571
Hint2	141.2043534	-7.868557013	0.66603786	-11.81397858	3.31E-32	1.93E-30
Hrct1	4.336574204	-5.744172921	1.209687455	-4.748476886	2.05E-06	9.42E-06
Clta	392.8675278	-4.431598494	0.555199024	-7.981999785	1.44E-15	2.10E-14
Rnf38	1558.768169	2.00630874	0.331605186	6.050293613	1.45E-09	1.05E-08
Melk	548.9355821	-1.084861195	0.318568958	-3.405420299	0.000660623	0.00193852
Gm12678	8.154179346	-5.692923014	1.016643758	-5.599722587	2.15E-08	1.33E-07
Grhpr	117.3126597	-5.367050141	0.867756879	-6.184969862	6.21E-10	4.70E-09
Polr1e	47.96544669	-2.402968651	0.633543037	-3.792905153	0.000148895	0.000500889
Fbxo10	71.46892725	1.564644722	0.750252267	2.085491496	0.037024709	0.070624935
Tomm5	5.687154749	-6.129354828	1.134004942	-5.405051247	6.48E-08	3.76E-07
Frmpd1	41.44778941	1.542376131	0.407761297	3.782546658	0.000155232	0.000520707
Trmt10b	355.0422582	-3.437826212	0.318712605	-10.78660261	3.98E-27	1.60E-25
Exosc3	801.3934461	-1.777608932	0.479702108	-3.705651704	0.000210848	0.000687275
Slc25a51	90.73095579	1.237583507	0.413446995	2.993330518	0.002759507	0.007052655
Gm12411	2.039577406	-3.231039644	1.326827061	-2.435162607	0.014885099	0.031879754
Ccdc180	133.852712	-4.301650909	0.614110849	-7.004681504	2.48E-12	2.52E-11
Trmo	185.5688818	-3.694398182	0.580685009	-6.362138032	1.99E-10	1.60E-09
Anp32b	1298.91848	1.045247656	0.396066635	2.639070206	0.008313376	0.019035199
Nans	283.0424589	-3.111558731	0.246794735	-12.60788134	1.91E-36	1.48E-34
Anks6	4.346849922	-3.116554145	1.481868046	-2.103125278	0.03545482	0.068000327
Galnt12	37.33564218	1.738285524	0.594407574	2.924400022	0.003451209	0.008616963
Tgfbr1	23.06808908	2.113291344	0.841538244	2.511224365	0.01203132	0.02643633
Alg2	16.85189378	2.063859624	0.900155199	2.292781986	0.02186056	0.044586064
Sec61b	932.3586145	-1.47053134	0.516508666	-2.847060345	0.0044125	0.010780644
Mrpl50	71.51025422	-2.060849682	0.312426657	-6.596267109	4.22E-11	3.71E-10
Rnf20	333.9873276	2.804282959	0.309124091	9.071706285	1.17E-19	2.51E-18
C630028M04Rik	2.219851563	-2.541759109	1.253746789	-2.027330503	0.042628624	0.079837583
Nipsnap3b	1.997535951	-4.612393044	1.687272833	-2.733637948	0.006263888	0.01477674
4930522O17Rik	1.143585479	-3.815008292	1.69697827	-2.248118529	0.024568633	0.049368195
Fktn	21.32666576	1.859413664	0.767527507	2.422601986	0.0154098	0.032839021
Tmem38b	133.2538876	1.793371299	0.393913791	4.55269995	5.30E-06	2.29E-05
Gm12479	7.123570871	-1.807887505	0.782177789	-2.311351114	0.020813469	0.042673697
Rad23b	159.5589647	2.039476888	0.466119292	4.375439773	1.21E-05	4.89E-05
Klf4	53.55334467	1.517853635	0.630892642	2.405882608	0.016133448	0.034227199
Gm12511	19.61624307	1.115284263	0.447776128	2.490718448	0.01274851	0.027782369
Fam206a	107.2574769	-2.81742535	0.531988122	-5.296030553	1.18E-07	6.62E-07
Ctnnal1	578.1737441	2.324424453	0.524798617	4.429174117	9.46E-06	3.89E-05
Epb41l4b	228.6461772	1.902969121	0.756136784	2.516699573	0.011845979	0.026091219
Txn1	476.5072461	-3.435091996	0.909444923	-3.777130323	0.000158646	0.000530939
Lpar1	76.56165053	-1.032742406	0.295488408	-3.495035263	0.000473999	0.001442134
AI314180	427.9824478	1.619688831	0.385521576	4.201292301	2.65E-05	0.000101595
Zkscan16	31.90514258	1.640400554	0.65821413	2.492198936	0.012695491	0.027680591
Ptgr1	376.5170343	-6.014620341	0.60314253	-9.972137672	2.02E-23	6.05E-22
AI481877	178.4760262	3.993107453	0.481732006	8.289064057	1.14E-16	1.85E-15
Ugcg	61.19200022	1.370803069	0.613945761	2.232775528	0.025563751	0.051145007
Ptbp3	99.3946461	2.683584478	0.414988057	6.466654721	1.00E-10	8.38E-10
Hsdl2	145.4674529	1.233065366	0.360995999	3.415731395	0.00063611	0.001872949
E130308A19Rik	91.00641428	1.60751265	0.396057844	4.058782511	4.93E-05	0.00018087
Snx30	3.971719791	-2.121513956	0.970525109	-2.18594443	0.028819671	0.05682889
Cdc26	332.4710295	-1.29668726	0.524237459	-2.473473114	0.013380687	0.029010473
Rnf183	2.143376606	-4.714889513	1.837875513	-2.565401998	0.010305633	0.023044237
Wdr31	21.62161393	-3.462813328	0.762961582	-4.538647041	5.66E-06	2.43E-05
Hdhd3	4.519976504	-5.798086007	1.626868317	-3.563955329	0.000365308	0.001137451
Alad	170.2325531	-6.077372615	0.659579984	-9.214004007	3.14E-20	7.09E-19
Pole3	993.6191542	1.028274177	0.398798002	2.578433623	0.009924937	0.022294226
Aknaos	113.7499801	-3.310268073	0.386982928	-8.55404162	1.19E-17	2.10E-16
Atp6v1g1	1304.964332	-4.485650957	0.511464692	-8.770206476	1.78E-18	3.43E-17
Rpl17-ps4	1.749233979	-2.434230152	1.205355039	-2.019512985	0.043433929	0.081131917
8030451A03Rik	1.87569747	-4.520601199	1.874637044	-2.411454107	0.015889051	0.033761827
Trim32	48.89281723	2.994603281	0.476230343	6.288140448	3.21E-10	2.51E-09
Gm11221	10.70934669	-7.042622911	0.989294628	-7.118832661	1.09E-12	1.16E-11
Gm11223	27.29720216	-1.593179445	0.667040466	-2.388429979	0.016920532	0.035586914
Cdk5rap2	173.5265171	-1.65816947	0.355785361	-4.66058936	3.15E-06	1.41E-05
C630043F03Rik	26.33420774	-3.495997262	0.55968685	-6.246345182	4.20E-10	3.25E-09
Gm11487	48.81712632	-3.005965468	0.517859369	-5.804598016	6.45E-09	4.31E-08
Tmem261	339.3307274	-4.599484335	0.563429806	-8.163367084	3.26E-16	5.05E-15
Ptprd	100.5606252	-1.719313209	0.439960685	-3.907879201	9.31E-05	0.000324109
Gm11261	14.89791616	-3.819113316	1.078820925	-3.540080868	0.000400004	0.001235826
Mpdz	134.762189	1.761985666	0.417121841	4.224151058	2.40E-05	9.24E-05
Gm11264	9.652536305	-6.895404214	1.30942717	-5.265970014	1.39E-07	7.71E-07
Zdhhc21	13.4701324	-1.435402972	0.645332808	-2.224283277	0.026129391	0.052108636
Snapc3	145.4872107	-2.711394348	0.385012499	-7.042354087	1.89E-12	1.95E-11
Psip1	1508.034898	2.025973087	0.388322478	5.217243919	1.82E-07	9.82E-07
Gm12420	16.0604718	-5.309597972	0.835478321	-6.355159484	2.08E-10	1.67E-09
Gm12415	4.618482343	-4.14687246	1.300992172	-3.187469188	0.001435237	0.003911647
Cntln	138.4581271	2.265358912	0.441695613	5.128778379	2.92E-07	1.53E-06
Saxo1	54.96948191	-2.328606378	0.670024491	-3.475404868	0.000510083	0.001539558
Saxo1os	6.057929385	-3.449697651	1.128675725	-3.056411665	0.002240035	0.005847775
Plin2	42.78320551	-2.564708775	0.554833395	-4.622484513	3.79E-06	1.68E-05
Dennd4c	74.3895786	2.159988646	0.353904946	6.103301661	1.04E-09	7.64E-09
Rps6	424.1007654	-6.096812071	0.461304584	-13.21645673	7.05E-40	6.54E-38
Hacd4	217.8579314	-1.72340856	0.343067333	-5.023528603	5.07E-07	2.57E-06
Mrpl48-ps	6.336452906	-1.582041436	0.778548659	-2.032039253	0.042149682	0.079050383
C87499	1832.857678	3.15388678	0.321301768	9.815964601	9.61E-23	2.74E-21
Klhl9	847.5639899	-1.584873571	0.352414292	-4.497188703	6.89E-06	2.91E-05
Mir31	2.370691249	-4.871364475	1.514167787	-3.217189348	0.001294531	0.003568103
Elavl2	557.1864392	2.071998397	0.294294437	7.040562566	1.91E-12	1.97E-11
Gm12669	3.458351629	-4.473209205	1.072350056	-4.171407629	3.03E-05	0.000114865
Plaa	338.4994942	2.463048573	0.280114529	8.793005423	1.46E-18	2.82E-17
Gm12693	2.099286261	-3.704785288	1.19359212	-3.103895567	0.001909907	0.005057504
Junos	3.071003529	-5.252672124	1.411753717	-3.720671715	0.000198694	0.000651046
Gm29064	59.9773637	-5.643310418	0.620291169	-9.097840983	9.21E-20	2.00E-18
Hook1	146.7459964	2.8192385	0.436774933	6.45467101	1.08E-10	9.03E-10
Cyp2j12	117.7605214	-1.462038328	0.673306215	-2.171431506	0.02989857	0.058725145
Gm12696	61.31117797	-1.005375831	0.308654886	-3.257281433	0.001124848	0.003141905
Tm2d1	1512.2806	-4.932122058	0.43548174	-11.32566903	9.79E-30	4.76E-28
Kank4os	4.78056859	-2.616370742	1.174760983	-2.227151549	0.025937147	0.05179747
Usp1	673.3766388	2.150140968	0.447570526	4.80402717	1.56E-06	7.28E-06
Dock7	279.8434637	1.65366815	0.227079495	7.282331443	3.28E-13	3.74E-12
Gm12705	21.0580016	-2.397546627	1.186544333	-2.020612767	0.043319866	0.080933311
Gm12684	8.581984373	-2.362167333	1.026214664	-2.301825744	0.021345001	0.043630815
Itgb3bp	81.30411127	-4.161510564	0.553442322	-7.519321162	5.51E-14	6.84E-13
Ror1	10.08518214	-4.897243821	0.788408425	-6.211556935	5.25E-10	4.01E-09
Ube2u	129.6273332	-1.497684455	0.476300618	-3.144410063	0.001664221	0.004461506
Raver2	92.51645096	-3.016979019	0.657868493	-4.585991045	4.52E-06	1.97E-05
Lepr	125.1130766	-1.731623735	0.436518548	-3.966896125	7.28E-05	0.000257971
Gm12791	5.151257598	-2.067987115	0.8398612	-2.462296288	0.013805057	0.029821645
C130073F10Rik	231.3751336	-2.126996304	0.667905403	-3.18457718	0.001449656	0.00394665
Tctex1d1	138.3418316	-3.531467268	0.388566616	-9.08844745	1.00E-19	2.17E-18
Oma1	290.6979263	1.79512259	0.759176193	2.364566495	0.018051187	0.037670593
Gm12718	38.83519134	-5.518763331	1.015538151	-5.434323986	5.50E-08	3.22E-07
Dab1	275.5655367	-1.350551494	0.363163014	-3.718857492	0.000200126	0.00065525
C8b	448.806842	-3.074487593	0.550861273	-5.581237494	2.39E-08	1.47E-07
C8a	8.329880983	-1.97419549	0.917738196	-2.151153235	0.031464107	0.061332791
Prkaa2	141.7558144	-3.59015533	0.623092893	-5.761830014	8.32E-09	5.47E-08
Plpp3	1057.355587	-2.10987327	0.632237466	-3.337153178	0.000846413	0.00242921
Usp24	59.4252535	2.819516898	0.667921113	4.221332195	2.43E-05	9.34E-05
Fam151a	401.8406849	-5.475855461	0.731283306	-7.488008293	6.99E-14	8.58E-13
Mrpl37	424.1494431	-3.047099176	0.517646836	-5.88644412	3.95E-09	2.71E-08
Cyb5rl	18.7305202	-2.620884213	0.750168469	-3.493727503	0.000476327	0.001448649
Tceanc2	115.1731224	-2.776968068	0.305073333	-9.102624752	8.82E-20	1.92E-18
Hspb11	165.0814323	-3.092331949	0.615826413	-5.021434423	5.13E-07	2.59E-06
Yipf1	829.5689512	-6.568279215	0.581149112	-11.30222705	1.28E-29	6.18E-28
Gm12869	7.136505519	-6.458308563	1.017529747	-6.347046444	2.19E-10	1.76E-09
Ndc1	145.9771998	1.796956022	0.551330548	3.25930792	0.001116844	0.003121038
Glis1	225.6589325	-2.095648407	0.670223581	-3.126790024	0.001767261	0.004713951
1700047F07Rik	12.83123813	-2.255415179	0.569248148	-3.962094888	7.43E-05	0.000263056
0610037L13Rik	307.3453327	-6.776788881	0.699466601	-9.68850961	3.37E-22	9.14E-21
Scp2	143.0571948	-1.741720574	0.373281219	-4.665974299	3.07E-06	1.37E-05
Echdc2	16.70940913	-1.505328596	0.656250054	-2.293833861	0.021800044	0.044488331
Zyg11a	1.674194933	-3.801474296	1.454788734	-2.61307653	0.008973121	0.020357603
Zyg11b	49.17968562	-3.901352513	0.71054866	-5.49061976	4.01E-08	2.39E-07
Coa7	456.5052054	-7.704153568	0.603893703	-12.7574663	2.83E-37	2.31E-35
Gpx7	7.303672056	-6.492338452	1.072782008	-6.051871119	1.43E-09	1.04E-08
Prpf38a	328.7897669	-1.600584945	0.342682339	-4.670754119	3.00E-06	1.35E-05
Orc1	93.27460336	1.330438876	0.577560298	2.303549742	0.021247932	0.043447596
Cc2d1b	11.524322	-1.588402745	0.669263317	-2.373359939	0.017627077	0.036917909
Gm17354	1.363588956	-4.074397519	1.91205809	-2.130896305	0.033097686	0.064110766
Zfyve9	125.4353429	2.693081043	0.422322784	6.376831051	1.81E-10	1.46E-09
Txndc12	104.5845303	-3.14956706	0.691839935	-4.552450503	5.30E-06	2.29E-05
Rab3b	632.3803193	-3.816549135	0.31888953	-11.96824848	5.21E-33	3.18E-31
8030443G20Rik	15.0776388	-7.533856623	1.022554184	-7.367684513	1.74E-13	2.04E-12
Osbpl9	347.7560879	1.594203839	0.752083248	2.119717256	0.034029897	0.065676989
Eps15	145.6772388	2.200904995	0.385371413	5.711126774	1.12E-08	7.25E-08
Ttc39a	56.65413693	-3.220534151	0.574381289	-5.606962155	2.06E-08	1.28E-07
Faf1	77.66795757	1.197337412	0.424743847	2.818963522	0.004817899	0.011662217
Bend5	95.31337108	-1.918000358	0.362398904	-5.292511482	1.21E-07	6.73E-07
Gm12829	8.5500992	-2.102344962	0.850776985	-2.471088194	0.013470259	0.029173912
Cmpk1	267.0541146	2.12674615	0.370852957	5.734742333	9.77E-09	6.35E-08
Cyp4a14	238.7322421	-2.430673906	0.473450413	-5.133956674	2.84E-07	1.49E-06
Efcab14	580.8938749	1.289979727	0.293689191	4.392329595	1.12E-05	4.55E-05
Mob3c	3.790711824	-3.135514525	1.336438774	-2.346171472	0.018967379	0.039348894
Uqcrh	982.8961735	-4.564870608	0.38758278	-11.77779521	5.08E-32	2.93E-30
Pomgnt1	84.64220227	-1.968543983	0.477166794	-4.125484015	3.70E-05	0.000138368
Tspan1	77.99804549	-5.989890485	0.796770287	-7.517713172	5.57E-14	6.91E-13
Llph-ps1	3.87743934	3.804648202	1.548972279	2.456240343	0.014039922	0.030265597
Pik3r3	92.07965982	1.927127779	0.546936349	3.523495526	0.000425894	0.001307976
Gpbp1l1	36.01704775	1.490511089	0.347544432	4.288692189	1.80E-05	7.07E-05
C530005A16Rik	5.223548213	-6.008894241	3.009108441	-1.996901859	0.045835845	0.085026705
Ccdc17	1.221646131	-3.913825081	1.722330076	-2.272401286	0.023062284	0.046797296
Akr1a1	2229.822734	-3.829305286	0.555972129	-6.887584983	5.67E-12	5.53E-11
Mmachc	4.637283976	-2.651901832	1.07905988	-2.457603957	0.013986732	0.030176913
Ccdc163	58.58711391	-4.382138847	1.009721463	-4.339948201	1.43E-05	5.69E-05
Toe1	1.732804175	-4.424474693	1.868468285	-2.367968848	0.017886042	0.037379866
Mutyh	183.9099489	-1.387775596	0.388673657	-3.570541946	0.000356243	0.0011112
Gm12996	2.354255883	-4.854593999	1.530694874	-3.171496869	0.001516555	0.004107092
Zswim5	21.1064576	1.489319232	0.624335002	2.38544888	0.017058293	0.035820781
Urod	818.2766201	-4.628602563	0.226603304	-20.42601531	9.82E-93	9.56E-90
Eif2b3	291.8156555	-1.588791833	0.308787096	-5.145266288	2.67E-07	1.41E-06
Tmem53	57.44793263	-5.572910034	0.684501775	-8.141556732	3.90E-16	6.00E-15
Dmap1	526.739753	-6.321370888	0.714004379	-8.853406334	8.49E-19	1.69E-17
Gm12844	5.224228697	-4.700344102	0.992613587	-4.735321139	2.19E-06	1.00E-05
Klf17	3970.298569	3.359141846	0.412785079	8.137750164	4.03E-16	6.18E-15
B4galt2	193.0998973	-2.186708479	0.344027794	-6.356197129	2.07E-10	1.66E-09
Atp6v0b	393.6019824	-2.476230265	0.235263969	-10.52532727	6.60E-26	2.42E-24
Dph2	4.146544561	-3.845335647	1.175236337	-3.271967966	0.001068017	0.002997012
Ipo13	14.82540455	-2.396055819	0.809286851	-2.960700295	0.003069405	0.007766551
Artn	3.729786806	-4.538145838	1.15295451	-3.936101378	8.28E-05	0.000291051
9530034E10Rik	1.211777226	-3.889656529	1.792125624	-2.170415107	0.029975413	0.058862887
Kdm4a	25.73058008	2.602638104	0.665842556	3.908789066	9.28E-05	0.00032302
Hyi	1.246766864	-3.950122106	1.725080824	-2.289818571	0.022031836	0.04490869
Med8	820.1708835	-4.006485903	0.457961549	-8.748520293	2.16E-18	4.11E-17
Elovl1	480.1492113	-2.785211149	0.352553725	-7.900104148	2.79E-15	3.94E-14
Ebna1bp2	463.4795839	-3.291096507	0.702695763	-4.683529742	2.82E-06	1.27E-05
Olfr1330	18.79028576	-1.500371601	0.763010819	-1.966383129	0.049254371	0.090506197
Gm12863	3.686779767	-5.498068519	1.251167338	-4.39435106	1.11E-05	4.51E-05
Gm12861	3.319101013	-4.495855562	1.26432434	-3.555935309	0.000376637	0.001169195
Gm12867	33.50074224	-3.742540066	0.527407914	-7.09610146	1.28E-12	1.35E-11
Zfp691	33.96909233	-3.871312616	0.590322434	-6.557962896	5.45E-11	4.70E-10
Svbp	115.9248197	-7.027309312	0.675645984	-10.40087483	2.46E-25	8.65E-24
Ybx1	790.2930154	2.102154692	0.365350388	5.753804466	8.73E-09	5.72E-08
Ccdc30	32.6888561	-2.003839441	0.613390757	-3.266823666	0.001087614	0.003048101
Ppcs	2.686139167	-5.040116584	1.335273525	-3.774594861	0.000160268	0.000535959
Hivep3	220.9885679	-3.929113541	0.256080671	-15.34326476	3.93E-53	8.50E-51
Foxo6	9.99360224	1.91402865	0.861517064	2.221695577	0.026303886	0.052428325
Ctps	535.6982276	2.401753027	0.412791199	5.818324207	5.94E-09	3.99E-08
Rims3	71.37131437	-2.428209961	0.653412552	-3.716197297	0.000202244	0.000661689
Exo5	194.4172223	2.48878846	0.351467007	7.081143915	1.43E-12	1.50E-11
Zfp69	82.19914873	2.264377269	0.546252866	4.14529133	3.39E-05	0.000127587
Ppt1	60.39469865	-1.496167227	0.454340565	-3.293052264	0.000991061	0.002804405
Mfsd2a	736.4937511	-5.272649115	0.835631202	-6.309780082	2.79E-10	2.21E-09
Trit1	29.50161644	-1.398713683	0.621867491	-2.249214988	0.024498821	0.049256146
Gm12923	28.56167979	-2.384011469	0.669646506	-3.560104393	0.000370707	0.00115283
Ppie	378.5969231	-9.44569669	0.548025485	-17.23587123	1.43E-66	5.45E-64
Heyl	3.383176806	-2.752951478	1.093035242	-2.518630115	0.011781235	0.025963173
Gm12901	3.678125259	-5.492325666	1.304743277	-4.209506777	2.56E-05	9.82E-05
Ndufs5	467.8095547	-4.814161694	0.498439663	-9.658464308	4.53E-22	1.21E-20
Mycbp	384.8772048	-2.177676773	0.217308048	-10.02115107	1.23E-23	3.76E-22
Rragc	1567.756547	3.172566096	0.238367848	13.30953871	2.04E-40	1.94E-38
Utp11	225.3549237	-3.126759376	0.709006725	-4.41005602	1.03E-05	4.22E-05
Inpp5b	86.17091767	-3.194349753	0.479699416	-6.659065331	2.76E-11	2.47E-10
Mtf1	798.3481302	-1.931737912	0.374261004	-5.161472578	2.45E-07	1.30E-06
1110065P20Rik	22.28870738	-3.900132701	0.571460299	-6.824853289	8.80E-12	8.39E-11
Yrdc	40.84190598	2.021131166	0.809922397	2.495462743	0.012579296	0.027464823
Snip1	10.50825626	-2.838987464	1.04352253	-2.720580901	0.006516732	0.015307292
Gm12932	40.94020836	-8.977910496	0.933321968	-9.619306948	6.63E-22	1.73E-20
Meaf6	335.2606382	-4.277592121	0.474064084	-9.023236022	1.83E-19	3.83E-18
Mrps15	179.6172189	-2.951654684	0.40969518	-7.204514055	5.83E-13	6.45E-12
Oscp1	11.62204464	-7.164401074	0.972279551	-7.368663744	1.72E-13	2.03E-12
Lsm10	2322.07895	-7.054124425	0.353342316	-19.96399555	1.13E-88	8.63E-86
Stk40	77.88377855	1.999777195	0.425919628	4.69519849	2.66E-06	1.20E-05
Eva1b	6.698791144	-6.368707423	1.108248916	-5.746639884	9.10E-09	5.95E-08
Map7d1	26.65097778	-2.458055461	0.651525818	-3.772767545	0.000161447	0.000539284
Adprhl2	19.75015363	-2.065637155	0.968634084	-2.13252578	0.032963647	0.063900557
Tekt2	64.96222568	-3.580366214	0.711611109	-5.031352336	4.87E-07	2.47E-06
Ago4	14.05431937	-2.020584112	0.978733206	-2.064489178	0.038971359	0.073832046
Clspn	480.6727104	1.107337672	0.31787867	3.483523047	0.000494861	0.001499811
Psmb2	2815.581819	-4.370647442	0.515311396	-8.481565669	2.22E-17	3.84E-16
Tfap2e	210.9051986	-2.141848408	0.306740347	-6.982610636	2.90E-12	2.93E-11
AU040320	179.6566926	1.555256075	0.321479296	4.837810997	1.31E-06	6.23E-06
Zmym4	68.06839456	2.755064381	0.533613555	5.163032982	2.43E-07	1.29E-06
Sfpq	188.5457467	1.323128453	0.660920276	2.001948649	0.045290255	0.084148189
Tmem35b	918.4294761	-2.317604373	0.406293945	-5.704255257	1.17E-08	7.54E-08
Gm12943	2.351105029	-4.85772313	1.313269133	-3.698954776	0.000216489	0.000704223
Smim12	88.45733694	-4.577621793	0.4504309	-10.16276146	2.91E-24	9.49E-23
Gja4	2633.976132	-4.793014164	0.571311133	-8.389498976	4.88E-17	8.21E-16
Phc2	949.6375349	2.766911405	0.421871876	6.558653372	5.43E-11	4.69E-10
Zfp362	1.873046627	-3.699586699	1.672368061	-2.212184498	0.02695392	0.053571679
Trim62	20.28255512	-3.182025821	0.796993622	-3.992536117	6.54E-05	0.00023377
Rnf19b	74.94151208	2.193773933	0.37436725	5.859951504	4.63E-09	3.15E-08
Zbtb8os	80.12247809	-6.477639208	0.640690134	-10.11040885	4.97E-24	1.58E-22
Hdac1	60.62344318	-1.465709079	0.47900594	-3.0598975	0.002214128	0.005784449
Dcdc2b	1.200108257	-3.890522282	1.954952526	-1.990085299	0.04658154	0.086273048
Ccdc28b	225.4118064	-8.775093776	0.578732558	-15.16260603	6.25E-52	1.25E-49
Khdrbs1	44.20755597	2.179763307	0.476275354	4.576687183	4.72E-06	2.06E-05
[truncated: 7,069 more rows]
