# Supplementary material for: Identification of unique transcriptomic signatures through integrated multispecies comparative analysis and WGCNA in bovine oocyte development
Source: BMC Genomics. 2023 May 18;24:265. doi: 10.1186/s12864-023-09362-w (PMC10193610; doi:10.1186/s12864-023-09362-w)
Supplement: Supplementary file 1 — Additional file 1. [file 12864_2023_9362_MOESM1_ESM.zip › Table S5.csv]

	Gene name
1	Col8a1
2	Stfa2
3	Csta1
4	Stfa3
5	Slc51a
6	Cldn18
7	Slco2a1
8	Arl13a
9	Gm614
10	Stard8
11	Cacna1f
12	Mstn
13	Mir10b
14	Orc4
15	Catsper4
16	Krt4
17	Tspan11
18	Tnfrsf13c
19	Cyp2d26
20	Cyp2d22
21	Cyp2d40
22	Cyp2d11
23	Cyp2d9
24	Cyp2d34
25	Cyp2d10
26	Cyp2d12
27	Icam4
28	Slc25a41
29	N4bp3
30	Gzmm
31	Slc4a9
32	Slc36a2
33	Fbll1
34	Taar3
35	Efs
36	Fam216b
37	Cdx2
38	C1qtnf9
39	Atp12a
40	Drd2
41	Ubqln3
42	Ano3
43	Fkbp1a
44	Rspo4
45	Lrrc38
46	Kcnmb1
47	Irx4
48	Begain
49	Ppfia3
50	Klk11
51	Cldnd2
52	Spata20
53	Sgsh
54	Syt4
55	Hhatl
56	Cidec
57	Peli3
58	Doc2g
59	Dupd1
60	Zfp449
61	Mageb4
